# Supplementary material for: Proteomic and Metabolomic Analyses of Right Ventricular Failure due to Pulmonary Arterial Hypertension
Source: Front Mol Biosci. 2022 Jul 5;9:834179. doi: 10.3389/fmolb.2022.834179 (PMC9294162; doi:10.3389/fmolb.2022.834179)
Supplement: Supplementary file 1 [file Table2.XLSX]

## Sheet: differed peptides
Sheet 1: Validated peptides and proteins by PRM.
peptides	proteins	N1-1	N1-2	N2-1	N2-2	N3-1	N3-2	N4-1	N4-2	C1-1	C1-2	C2-1	C2-2	C3-1	C3-2	C4-1	C4-2	C5-1	C5-2	D1-1	D1-2	D2-1	D2-2	D3-1	D3-2	D4-1	D4-2	D5-1	D5-2	QC1	QC2	QC3	p-value_cRV/nRV	FC_cRV/nRV	p-value_dRV/nRV	FC_dRV/nRV
Label		N	N	N	N	N	N	N	N	C	C	C	C	C	C	C	C	C	C	D	D	D	D	D	D	D	D	D	D	QC	QC	QC
ALEALVAK	sp|P51635|AK1A1_RAT	16695167	16569595	11870152	22064030	23534422	8706960	21238002	7245712	5824522	11189415	3263177	5916299	6622082	8897035	19101875	13847950	5599824	9954252	11168726	9987851	3245050	4648359	9828468	12004567	10621854	6247589	10120048	2331666	10242796	5135568	2061627	0.0153976	0.564188	0.00338707	0.501574
GLEVTAYSPLGSSDR	sp|P51635|AK1A1_RAT	27008785	23139572	40564124	47016489	35988296	29477982	26552497	26250713	40621143	24152231	44704947	46711634	54112194	62610207	75293464	74116428	28042554	21181508	34056834	36406486	56347062	46712159	29776504	32255167	47837333	46394353	40286068	33651956	28537855	38504226	30353046	0.0455101	1.47359	0.0540867	1.26164
DAGHPLYPFNDPY	sp|P51635|AK1A1_RAT	6996173	1423135	16433559	25128012	2690698	6545114	8916990	6908702	10016474	1816870	15110626	20684383	23365177	12126082	20065151	28215756	7276985	8078545	8840616	10513314	11066321	19377916	9778893	13242418	15724586	15034451	14676684	10891369	32710478	32224985	17744103	0.185533	1.56451	0.261034	1.37679
NDGTFIGYK	sp|P47196|AKT1_RAT	918580461	960379138	1658714560	1012104982	1230712010	1144730648	876953872	573914260	776461535	743038608	298228565	23341706	750565601	768300503	926633515	607983544	645143998	976525712	28285535	887446649	446719008	404981984	423877840	18759202	533187929	194307160	520952336	566385944	1200086696	1499095422	1519410842	0.0135712	0.622364	0.000227567	0.384418
LSPPFKPQVTSETDTR	sp|P47196|AKT1_RAT	2154493	3309551	11769308	2394355	9967495	3159716	2191922	2486157	2172858	592216	3486051	10953214	3062505	2422575	4144234	3712901	1858736	6791548	8038298	2805426	7037284	5437070	14968323	2396250	2446299	1484997	2390897	10642044	4802004	3475018	5447093	0.643535	0.837696	0.592673	1.232
TLEQQENFEEVAR	sp|O70511|ANK3_RAT	6071138	5288490	4938706	3715494	6985264	7158044	7797003	8496290	3403253	4174948	1866574	2215999	3690045	3898480	3352637	2907877	5364001	4486597	2468552	3288280	1547455	1256833	4602309	2942007	1049833	1552659	4948320	4302848	9350662	9681018	7193260	0.00041021	0.560715	0.000170035	0.443352
ILMVGLDAAGK	sp|P84083|ARF5_RAT	102587574	124349903	217930552	203538370	142573916	102191545	108433567	112336137	100644090	88022091	171852816	136094926	299581477	228818555	261373517	176714443	123126588	82948210	123046818	113957891	121169928	115803361	138966186	140851032	150449753	143871887	149470543	151580343	145476226	82442851	126056442	0.376988	1.19875	0.805465	0.968933
DAVLLVFANK	sp|P84083|ARF5_RAT	170751125	203947833	206793570	189084486	102983969	133499902	121368251	154565119	224708340	155219833	278045901	221392157	327273830	227830788	400031054	350637637	249017847	184244763	139669569	226631327	220370201	336936346	218491076	251043666	248956474	335765310	298885072	237490849	145584826	99943320	137525923	0.00375953	1.63268	0.00185997	1.56773
EVEERPAPTPWGSK	sp|O88656|ARC1B_RAT	131512220	133724540	30813171	107835976	26315709	150245451	73378700	78399897	68511168	50071093	8128696	88355574	13471046	1951662	55312074	78096547	4902298	92049187	68201813	10920764	38338760	14720814	80843594	87108807	22407797	20074470	75440650	84023478	62447179	245239516	209580586	0.0336761	0.503505	0.0409517	0.548553
EVVADSVWVDVK	sp|P01026|CO3_RAT	3516898	8132265	4411554	7814024	6084234	6536254	7357369	10908582	3167732	10076434	9572110	6532027	7639643	5306709	7586990	11265062	5726862	12584585	2639987	16840225	10033012	7875763	7011500	17906824	5370349	12023316	7677395	16011109	10456764	3792934	7204794	0.396932	1.1608	0.079062	1.51041
EDFASNEVVYYNAK	sp|P54290|CA2D1_RAT	3064344	515096	734279	8457828	6075032	5209303	700983	2092882	1326419	861038	5956469	5989088	7891747	676735	2586525	1180177	648819	999234	828230	479250	964237	4992586	1441912	2098153	516849	1767935	796371	433087	1092102	1454085	13755295	0.689686	0.837736	0.120272	0.426629
AGAYDFPSPEWDTVTPEAK	sp|P11730|KCC2G_RAT	11795984	287738	13399010	1034974	10788342	6619534	734988	3040613	19211215	12952732	20315405	19315422	20210580	21861470	35116863	31501815	6064970	7897731	747183	9785317	23910971	10850850	1495899	17942240	19028115	17586892	16982332	22209552	22862457	27779587	16695652	0.00205662	3.2611	0.0276457	2.357
RPTEICADPQFIIGGATR	sp|Q07009|CAN2_RAT	99642614	8607855	131107574	108941984	8419591	72889868	65035139	92113230	38077487	60342867	146319980	15647708	153634878	52959246	144742228	105602192	94190798	5735756	15952439	5383984	13622977	111523142	90944311	93258043	19703649	200606460	10775114	19018868	165174814	112839441	6771241	0.733158	1.11426	0.577949	0.791862
SDGFSIETCK	sp|Q07009|CAN2_RAT	1749675	5773173	24976508	16776764	11997166	24420774	22001482	676809	23357185	29203050	3971294	25940650	13471546	19318211	28053881	24925199	2674510	17740129	6125766	21904166	18177719	22573105	766990	18503718	16663933	6890304	6088054	16520642	4521527	898043	1467644	0.265522	1.39265	0.976399	0.990765
TWELANNMQEAQSIDEIYK	tr|F7EUU4|F7EUU4_RAT	7127993	1252914	11117285	5986287	3167637	1683169	6051214	1052870	3597367	2870848	4478162	751972	5351960	4709718	3829474	7215145	1510849	3334307	1831302	4103269	2227622	2355578	3291530	3190024	2142718	2320545	3201462	3287618	4409131	2677703	4815584	0.488103	0.804497	0.178197	0.597268
GYKPPDEGPSEYQTIPLNK	tr|F7EUU4|F7EUU4_RAT	5582330	847035	4117899	3775625	4698322	5339931	2083934	1877866	2626335	1989896	1392798	2112663	3850497	3243174	434969	384499	3156215	2669019	3771796	3639927	1102065	860725	304545	2240840	1527705	925770	7141062	4687764	1459223	12514093	10467973	0.0660643	0.617452	0.344043	0.740098
GHAVNLLDVPVPVAR	sp|O35303|DNM1L_RAT	32034292	35343356	33569836	32232637	38181257	39855416	31705326	31447902	31732595	22777410	25014716	25547973	24879089	42276828	29530194	37339501	36237461	33459293	28123567	33433860	33035322	31724555	23539670	13570338	29141284	29121940	12160505	19515046	30361989	32428445	28603901	0.191275	0.900376	0.00614878	0.738757
NGFVVLK	sp|Q3T1J1|IF5A1_RAT	3827707	7126741	4725745	8581622	11659761	9532172	12483967	6310482	3140111	3164450	3595703	7821295	8937677	6278863	8444319	7154905	7862871	1957568	6699015	6044242	5498461	4504547	3509552	4563538	5969592	5307232	5187990	6021552	11530320	7860861	6114585	0.122381	0.726654	0.045337	0.663747
EDLRLPEGDLGK	sp|Q3T1J1|IF5A1_RAT	16738966	13279445	1182232	19693928	23520231	21179799	984264	10509803	16778021	16302317	489006	17930737	16072673	15954689	15285632	22490367	23725827	15695025	28867962	16300712	12565234	23178463	13770005	12264360	2411800	13373268	28447704	27769731	27429914	16532077	20134395	0.454397	1.20068	0.292955	1.33683
FQLLEGPPESMGR	sp|P50398|GDIA_RAT	33526633	34982245	33257428	43413623	39102782	26954108	19619433	19890870	32804358	21602892	38873475	28799884	25852136	43623099	34926071	39899722	35087285	28243620	30591509	29206793	19717779	22504540	24622932	22963387	25426855	13148206	40882896	36952932	97861219	119327081	92014456	0.660303	1.05194	0.248156	0.848721
TFEGVDPQTTSMR	sp|P50398|GDIA_RAT	3406531	1969804	3827144	5761122	4769630	2666119	5358427	3015209	3150450	3933279	4741254	6442238	3521862	4641737	3805552	4783189	2836459	2849296	2619741	4548645	4219671	4115644	3646828	2863406	3695232	3210728	2940899	2823874	2854495	6352183	3648378	0.703775	1.05817	0.446223	0.901662
QLICDPSYIPDR	sp|P50398|GDIA_RAT	18313607	8985115	13613572	17381339	17796092	11402473	16687608	9876024	15368837	12286135	7118613	14780006	23995568	14521983	14353723	11162983	10167245	11742031	14273438	17406229	14597002	16824590	17618188	6659984	16281843	9332089	10588021	13453354	41201898	26628132	26214025	0.72575	0.950392	0.759809	0.961177
NTNDANSCQIIIPQNQVNR	sp|P50398|GDIA_RAT	3805303	5797269	3567871	6635578	5372516	6095606	1880908	2011001	582904	333705	2843735	4052037	7043225	6468007	1291629	6928822	2698054	2203604	2020634	6649986	509920	2796302	5431261	5445951	5155640	2718055	4594896	4086947	25791636	19054165	17578093	0.392857	0.783613	0.614943	0.896537
ILLLGAGESGK	sp|Q63210|GNA12_RAT	23288136	9446428	9961610	13119244	15510294	27191522	12861838	12883734	11397180	10653348	12200314	9675426	14269186	19459870	23774016	19869072	22837702	14390932	14261010	19998656	14348380	12090012	22915844	23694508	2563894	11235740	12995014	13062424	40666270	23898140	33302752	0.908004	1.02059	0.787828	0.947447
LFVSGACDASAK	sp|P54311|GBB1_RAT	17168143	9843362	10672468	12578568	9603296	9964451	8036407	8073970	7865766	6926605	12942225	11399024	11097180	11673036	13715398	13477819	7223098	8211790	8456939	8237236	7523722	8764506	6588139	7662815	10249407	10418792	9056452	9957857	11746019	13087012	12169173	0.830106	0.973062	0.101191	0.809078
TFTTQETITNAETAK	sp|Q6P6V0|G6PI_RAT	4763691	6133167	6193079	10927898	6958380	7059182	5994147	5248447	3484160	4548723	5444658	11277721	7341927	8141879	5770966	5848129	1583049	4199070	7269305	5281193	7097964	9985985	5439931	3010839	3586603	3253870	5539807	4319277	4901160	10134252	6242496	0.438194	0.865502	0.241743	0.822625
FAAYFQQGDMESNGK	sp|Q6P6V0|G6PI_RAT	142801018	133795206	182142539	190216109	141948636	191666086	194305208	194462521	141812749	121701408	238357223	213684375	212374490	157492962	275749805	205151212	159692250	151135672	133837484	144358830	161768259	125170816	125597665	126993632	115208569	131344156	131775809	149628001	204629878	207941994	160754359	0.410436	1.09508	0.00160258	0.785034
FYTFLK	sp|P23764|GPX3_RAT	337738360	516768496	550643616	559343360	440202864	453495712	675381472	624630752	868874144	533710752	579075824	429452800	381241408	367708152	470095184	542844224	457512464	442978416	361793752	401392224	451087248	436510864	378850112	412257976	352869752	391910192	273080544	322670352	428411024	294833480	316478632	0.8424	0.976093	0.0021836	0.727703
LLVVYPWTQR	sp|P02091|HBB1_RAT	517502932	246593327	876276396	924082652	195614417	297940195	1200603288	711553640	267744888	583337752	127096695	405562574	87580897	85012080	41667912	36306446	563134600	564469458	509944136	827916708	248536254	209361557	405980866	384054078	638384812	524832256	487450730	266201727	74286368	37969132	104123960	0.026635	0.444559	0.218038	0.72475
LHVDPENFR	sp|P02091|HBB1_RAT	517597272	406083838	409153742	557675882	426276798	293999337	931283657	167372489	310326855	234425192	254024336	360874572	84472769	89810642	27666242	33042502	363279125	319135465	501976254	477996349	261281753	354667922	457657626	322629148	411327768	262583512	28483658	316119679	246662623	424825783	26981600	0.008605	0.44795	0.169198	0.732126
DFSPEDIIVTTSNNHIEVR	sp|Q9QUK5|HSPB7_RAT	43773187	42134267	220450200	101056722	18181677	27933908	31539269	25294152	46276657	37052248	50790778	83779010	126124488	78322524	60982972	67538552	26294197	5988841	6153170	51346003	69439338	26784337	37021853	60414034	98345723	66816272	62681427	89766719	130464179	129172453	107580774	0.82615	0.914094	0.794097	0.891551
GFSVVADTPELQR	sp|Q99MZ8|LASP1_RAT	7278942	8930711	42496351	36130452	26349879	28770479	16622914	15687852	24478785	27806580	34408189	31127845	48860274	32303800	70424983	57634334	23002593	32324024	30419279	33172074	27586057	21661623	35231688	31648985	35481928	26642492	47840098	51791414	7614203	18259565	26258232	0.0381632	1.67829	0.0436473	1.49879
DSNNLCLHFNPR	sp|P11762|LEG1_RAT	111026539	123048063	242481592	185327432	236012044	133554715	141509225	136799972	127255734	106694909	151435819	140651739	219029540	168035210	208292494	152387331	99612273	97119607	122414885	121960712	136441643	2064417	67160150	72394853	167489580	184702725	110132431	84266156	115771848	168533377	155603557	0.46134	0.898189	0.0359963	0.652961
FNAHGDANTIVCNSK	sp|P11762|LEG1_RAT	65791514	47420208	53016819	57360766	58749295	40843027	41486709	27095797	32752412	29057916	40745825	39976006	73693335	70331277	52042217	42138490	32119626	36409610	40897377	38869736	35244321	38694832	28757985	25869129	50248683	51391636	44110897	37682695	63315858	50001083	49014470	0.559783	0.917423	0.0604169	0.800006
ILDFGLAR	sp|Q63538|MK12_RAT	8773581	16487874	10527374	1401555	15343107	26050152	20694620	13683358	10160851	5484631	6827233	11853767	5209155	2914217	6343445	603542	13491321	11845572	7773260	5400908	5490733	4051885	1945459	4067389	8398994	6507648	6383880	1611665	16867430	29715486	18100796	0.0303431	0.529268	0.0116277	0.365659
VIVVGNPANTNCLTASK	sp|O88989|MDHC_RAT	527994123	670198366	407122082	467758817	737987157	745207229	378828072	393092294	514619142	365291507	288245855	366215792	407486718	357455447	392320042	374969222	417429718	476645810	407032481	478551864	324045681	381647158	406258433	419176656	291941296	275420063	495681538	474462216	816573295	1371317680	653007415	0.0353996	0.732072	0.0193957	0.730877
FVEGLPINDFSR	sp|O88989|MDHC_RAT	5637648704	7433952032	3926440560	3552376480	5106680032	5151920960	4223142144	3971401088	4677992928	4554013696	3382572688	3095336688	3263081584	2837916048	3361751680	3403844720	5078835904	4324949088	4489200928	3949972832	2895837712	2923609008	3947797024	4445481248	2127252848	2093604192	4179966592	4182001312	4262056960	4713967456	4018610592	0.0406066	0.779012	0.0184985	0.722698
YSLVIIPK	sp|P38718|MPC2_RAT	32782354	38040481	15361843	27240354	20328797	43277554	14114578	17088686	21451126	17529525	16390410	430666	22271714	8565217	19354619	23212719	1142233	18449473	16586376	13130219	11898834	10962968	16213596	24031224	8491913	11522383	19859307	11799239	13168942	13361239	15268314	0.0275352	0.571654	0.0218265	0.555128
QLFDQVVK	sp|O35763|MOES_RAT	38622370	40101226	23068526	19133116	19270845	19080116	29802629	21433365	15192090	11381879	11017654	33783806	24376193	18092608	18915135	25604440	17643459	15416885	11340347	1803235	4541764	15552109	8982161	4764350	4454848	5447629	13622049	7690964	15198939	38941427	6068363	0.0718402	0.727461	2.6904e-05	0.297178
ALTSELANAR	sp|O35763|MOES_RAT	5247773	3283652	7342595	8500457	4120067	2434672	4340232	1060371	3369550	3293085	5490290	6464173	6120821	8735075	7351555	7995404	4233420	4001248	5396577	4533748	4177871	6699102	5542265	3495804	3814773	2964125	6551660	6298704	4009305	5235515	5501442	0.278672	1.25637	0.660202	1.08946
NTFWDVDGSMVPPEWHR	tr|F1LXA0|F1LXA0_RAT	228417760	241229198	74867681	911441200	972078000	41081816	1523748684	57712707	309531476	913871928	489845578	575202358	618533404	662342308	781580694	680615052	191727911	759541160	70253404	768669356	85693193	535141832	795954636	234088548	99499023	5981341	621462632	74187115	140471746	750841836	140667116	0.669994	1.18162	0.405818	0.649968
EAIEGTYIDK	sp|P62282|RS11_RAT	2599219	4130176	9171497	10860556	12322857	5352898	14097811	7790807	15444475	5368438	2872669	5650421	4159201	6417938	3988763	5066896	3976154	4430626	876132	1931076	9136236	8574660	7659036	5071562	5055880	8833127	4557174	2943515	2965487	7387643	5553096	0.174713	0.692045	0.108209	0.65903
ILSGVVTK	sp|P62282|RS11_RAT	3113703	16440936	23188390	3796403	10229209	17602458	16252319	15510405	4198143	3916267	22433262	15069785	17586506	10303364	26458259	16166190	14655160	14189608	20573635	14099653	13219713	3186291	14391873	13885847	11733805	2612257	20557521	5273284	1644438	5955565	1878600	0.718047	1.09278	0.684505	0.901005
FASENDLPEWK	tr|D4A2G9|D4A2G9_RAT	3439370	5975219	5000443	4117602	2052463	1754761	2731987	1309305	3177724	20079500	2916163	4057623	4712165	5035373	5827706	4425353	3404512	3610257	4652979	3929967	2337663	3003255	4521254	4150047	2765957	2299644	4128079	5794522	6972654	7676194	5806472	0.185701	1.73598	0.491993	1.1397
IVQMTEAEVR	sp|P62142|PP1B_RAT	4497178	2348826	6384134	7717776	3017732	2518285	4148340	2280774	2133677	2054389	4838318	4664120	3435940	4160970	3787263	3896272	2049911	3013436	3415322	3684047	2485615	3885601	3068022	1565700	2608837	2282843	2520472	2892829	4424341	4213613	3355153	0.348737	0.827254	0.12515	0.69053
AHQVVEDGYEFFAK	sp|P62142|PP1B_RAT	133035962	155359508	173597858	175983594	179992240	119209298	108627528	99116432	83353192	53878280	126657902	122965318	114479448	146524868	120786610	96154676	55786762	91831660	120896808	77101668	39796554	62369848	90443714	55147686	42550568	38808044	119828954	82257900	206757660	176477186	167541854	0.0125712	0.707415	0.000239395	0.50952
LLPLAANGR	sp|Q642A4|CH082_RAT	27136236	14178858	18779339	18838490	14717720	9703531	19093345	3897200	19848818	14221951	35275284	24118035	13205065	14697436	10958207	7764556	50502657	1761613	36160212	16348172	817154	4880429	10717467	21571558	6015973	40139794	52136413	47980475	11289998	18615574	14706879	0.543509	1.21796	0.247932	1.49919
SSGEIVYCGQVFEK	sp|P62718|RL18A_RAT	10725492	7765169	8783007	8324909	5889862	4088774	5417339	7259668	5968512	8885395	7980789	7732141	21155843	17180321	15809255	10715236	8569244	6842098	13907924	15852219	9270676	9181145	13552563	11627845	11328268	11664426	15816180	14678974	10927889	1414103	11638646	0.0538479	1.52214	0.000146612	1.74243
DLTTAGAVTQCYR	sp|P62718|RL18A_RAT	17300756	27990357	34456701	22617488	16887170	35993676	22046642	20520297	31610097	23409822	22390263	29420909	56794949	46601539	45465138	36703113	28295182	25777400	35867840	26864608	22253668	22557568	23418232	24135567	15711870	20948836	68370843	54804771	87505321	42738454	43016087	0.0505056	1.4012	0.276987	1.27366
EPATINYPFEK	tr|B0BNE6|B0BNE6_RAT	26149903	30277618	6254964	35868981	34714666	29916861	22969625	17691411	22609278	17315031	16229267	14280585	19235405	16868051	11372345	5568862	5355200	2325316	4651530	3679474	5730639	11303130	10614619	7599378	6087378	1469666	1931553	10797768	15660460	36380102	18130773	0.00590493	0.514744	0.000644395	0.250643
LCEAICPAQAITIEAEPR	tr|B0BNE6|B0BNE6_RAT	432290328	480724152	246777018	263509234	351612084	271436728	316400532	264018674	356101668	382892080	254947452	236098188	312000136	231159578	258240232	206197932	275417562	241888858	328762776	268669158	207091112	273393124	291702692	210071178	200011800	211909668	275211976	402234216	457351660	436592644	422395808	0.140237	0.839037	0.103621	0.812879
YQAVTATLEEK	sp|P35427|RL13A_RAT	8312015	4177887	5037326	2010932	5861221	4632518	4206269	3267878	4389348	5429141	4393227	5982617	4065234	4651961	5329388	4667261	3448556	3807572	4826499	4781029	5082751	3985619	3611734	3549089	4032057	6363244	4083239	628856	2906561	2529130	2655011	0.920921	0.98468	0.461246	0.873334
GILAADESTGSIAK	sp|P05065|ALDOA_RAT	105644533	85347359	81899734	74901316	123183425	74651052	140045955	53509082	100548604	64665594	67892034	91527473	71858209	72836825	74033009	106664962	65227958	64207846	76051905	108919603	76333346	84032517	113667933	46226407	57049152	53765184	63083452	58811879	123834984	129062811	96928535	0.189625	0.843594	0.143646	0.798657
GVVPLAGTNGETTTQGLDGLSER	sp|P05065|ALDOA_RAT	395610976	60690356	431632800	433833384	396917314	375479558	254700910	192470685	226899155	249454357	199721435	255098588	338990906	331476505	370096982	290683498	302066495	233915529	397558452	285377509	214756190	216050445	170549957	222052674	153335397	141592030	383260833	243697686	1057777660	608364104	651543442	0.476648	0.880924	0.176034	0.764395
YASICQQNGIVPIVEPEILPDGDHDLKR	sp|P05065|ALDOA_RAT	457871938	450243234	475141334	233094895	362911895	404937540	154891149	163999726	416618132	418727500	360716116	336254617	323223932	316397461	268202337	355410337	341399433	272135626	420391154	327468890	323681342	358232410	268693959	169450094	233719152	217410832	264826736	270379294	246572460	375352901	238933665	0.953217	1.00894	0.304796	0.844738
SSLSHAMVIDSR	sp|Q6AXV4|SAM50_RAT	98911854	76292559	62542843	68050409	61176596	83931577	77170794	68537735	68367141	54809884	52198154	49033668	40669323	43776994	56792120	48011107	57692204	73035887	41493428	39292443	43467987	47058287	43483588	48648426	38847068	42151581	31588605	36515620	41148996	36078074	44365276	0.00167126	0.729968	6.35651e-05	0.553184
AIEINPDSAQPYK	sp|P50503|F10A1_RAT	6604869	5968990	4611465	7203358	3185294	3326695	6038039	2436690	4463743	3381304	4571711	3889071	6336349	6192843	7459758	9156913	3913070	3023977	5240568	4536438	3128463	6432465	4971170	3839136	2956345	3729614	5413141	5528320	39434642	7353182	5968515	0.729293	1.0644	0.624462	0.930036
FCGWFDAELSEK	sp|P16290|PGAM2_RAT	33965749	2343964	1030412168	9239622	36831594	82678091	31064814	24328674	92312025	67716811	91640080	1221391694	158957157	47098328	71699165	84362225	190397368	34930773	52636352	117618519	149876059	57924581	26539068	8551230	211035900	35118524	38939149	66520811	15330960	85532096	21756484	0.773163	1.31781	0.54763	0.489108
DNSNIILLGDSQGDLR	tr|B2GUX5|B2GUX5_RAT	5239857	6713272	4387425	12878327	5138562	6468006	9795788	13512965	4527755	4152252	9622190	11304847	8708615	6912920	10775411	9991485	6674569	1184116	5430506	6681443	7112772	7162318	8168613	8659639	9586049	12443009	12219564	8952348	4287932	3618293	6166248	0.703269	0.921245	0.659104	1.07794
VVDPFSK	sp|P49242|RS3A_RAT	2441862	7325605	10569590	7878923	1597309	2013211	9352422	649344	4257277	2698664	4717371	9168299	3681176	7516643	3922956	6245303	1620068	2689654	4637617	5321119	3128902	1005420	333817	4275586	1977650	2564746	2849606	2533476	2722369	4850651	2635275	0.70464	0.889684	0.145734	0.547533
ACQSIYPLHDVFVR	sp|P49242|RS3A_RAT	36454570	69829568	55728566	65297861	26447511	38858866	27073728	22909741	40834115	48613624	45222142	42379356	73944139	70948754	66599902	45146373	40308476	51714743	44118871	49244929	35654711	32000085	31135482	32077142	36695504	39628833	35365010	65083203	42724666	44028975	37158725	0.205537	1.22758	0.696987	0.936377
TIQGDEEDLR	sp|P54921|SNAA_RAT	1193865	14810738	97930697	90331452	88229080	87569778	129178674	131706232	3357298	24947600	88695950	91957844	67984344	59506054	21308124	84562053	45597214	87726814	521981	42342056	14511492	65450496	220561	11044793	19028324	60709362	38254768	17070977	36497600	29490853	17583799	0.25072	0.718487	0.00701639	0.335945
EIVHIQAGQCGNQIGAK	sp|Q4QRB4|TBB3_RAT	46788657	44146343	116431026	69687844	54596938	33955470	99397520	27972775	47662118	65078748	56298363	79959862	189557203	69840534	194935074	107221476	47720882	96818350	53698775	44347634	69648927	46169040	68139852	25204401	73020444	46209570	29183648	50123197	99889633	45002437	43138555	0.139524	1.54992	0.349237	0.820721
FPGQLNADLR	sp|Q4QRB4|TBB3_RAT	354742576	279653870	1076718126	543389904	439013172	333094666	372458828	250702624	418768436	235144018	485317224	494489480	595495888	218955606	562170194	361666334	336642924	312906330	309127784	354446194	396907896	360384776	317175096	395495268	393576236	449949896	370696792	663049116	727557800	464320678	894837624	0.580396	0.881492	0.593976	0.879136
NSSYFVEWIPNNVK	sp|Q4QRB4|TBB3_RAT	2808404744	1392328738	4717163420	5437366960	92326630	1537987290	2593627040	833577366	4860882092	1217839814	4450183648	1687542648	1418021578	2970113854	2764523612	3219684024	1982323420	42999082	4231315980	1880255126	6476761780	1530092842	1179048044	2915858788	2944945884	1723992024	1447592854	3675219356	2577965996	563416716	2684698630	0.965357	1.01435	0.657692	1.15409
INVYYNEATGGK	sp|Q6P9T8|TBB4B_RAT	62145993	69139443	118270938	195602753	88555231	89908654	94009712	54909451	72732352	48415750	100351054	102748641	107301128	103547605	113280971	87388021	68727506	71636049	70560821	69816281	63258962	86483072	65631521	61041347	72571879	57173010	75811804	68627236	123249763	117520033	118057034	0.614818	0.907269	0.128765	0.715535
LAADAGTFLSR	sp|Q6AYE2|SHLB1_RAT	36364029	22281695	20717726	19987749	17714756	14311311	15376345	31704546	17405791	21725511	23712359	17479253	13909255	17782093	13777616	15503913	37861590	15879324	22046824	14745533	14039530	11399757	13747464	17303113	14440094	12445034	20063138	5435962	1095957	42392119	24375691	0.439979	0.874319	0.0184679	0.653
TVLITGANSGLGR	tr|D3ZUY0|D3ZUY0_RAT	2489741	57015288	31883256	34118898	32492812	33496110	737054	41130635	2264363	9813981	36362394	35282710	28105218	29687695	32663909	31781387	44279670	5942414	9168822	33812683	34537429	35866466	32007653	28921445	26244159	2949852	7470784	27190537	34169577	25891612	31211925	0.655816	0.87823	0.479512	0.816476
ELDLASLR	tr|D3ZUY0|D3ZUY0_RAT	40948541	9657372	39060430	30189442	16432670	18425250	48295470	1379766	21398196	23949394	24571345	22662958	5625601	2440567	3191562	10749399	12887698	30026410	33589270	24643066	19267126	35077046	16461826	13107123	16773219	23176866	11736333	14905104	26573148	18486788	16282289	0.13982	0.616484	0.444667	0.817019
GEVITTYCPANNEPIAR	sp|Q64057|AL7A1_RAT	6890646	7072632	4991385	6727711	7449475	8461117	8732863	4853974	6822017	5566184	5094611	7008763	7757850	6116307	8297589	10906656	6169739	5350050	7628077	7680859	4307800	6848685	6713768	5509669	5872837	3296394	6542564	5157171	20325792	29464542	14385921	0.988151	1.00167	0.180181	0.863473
QLSLLDSR	tr|D3ZC56|D3ZC56_RAT	21973429	358807692	327582645	190681168	387273493	340803044	447915224	338001460	319349780	306166613	207899480	179575482	232478405	181032677	300230793	46496811	341392736	292252565	193846338	207495288	253441892	276638448	210333336	217874380	218358250	234643912	159588586	147900876	189306584	181545664	177468684	0.266257	0.797957	0.105169	0.702889
QAQIEVVPSASALIIK	sp|P23358|RL12_RAT	75518131	81042685	6579379	70578262	87626926	860713	77821908	89158859	88826175	2105080	6269938	56373488	29417686	70897113	2405602	2953534	69309214	80638235	50435218	8829951	61512662	2925924	57352743	1232352	43328139	36318495	4352529	49139551	48556480	57164737	1003441	0.252498	0.669186	0.0543026	0.51584
ILILGLDGAGK	sp|P61212|ARL1_RAT	319374	18981	1482047	3826838	671857	3987215	160130	4100048	5645739	585560	15907947	15353912	13269117	9064136	362207	12123313	6494983	4077677	7394541	56769	12328902	10013626	57363	10940316	8441941	8272478	2737902	39565	6388608	70252	1084652	0.00636004	4.55207	0.0262377	3.3108
VGEVTYVELLMDAEGK	sp|Q62826|HNRPM_RAT	66584921	75208739	23042430	14583741	41596203	35984992	16896363	7536049	34017824	14511236	6747764	21750627	37233083	24103422	17165139	11433777	32420427	19173316	44291477	2290590	11104101	42144468	49594489	20039956	14314761	14846328	19751904	14255338	10227844	65986416	36296866	0.187489	0.621267	0.235165	0.661282
LLSGGSVLDIIK	tr|D3ZUC9|D3ZUC9_RAT	31414518	22930552	15879717	22369767	31554206	30827437	31506281	2139539	33863355	18267602	22280453	10158647	6822502	11807424	19865483	10132441	5188550	21772951	12793345	5564948	2516078	8530529	4731124	9932987	10263724	1407949	8153746	1264721	9965576	7683472	942631	0.114638	0.679282	0.00195132	0.276359
DTAEGVSQELISAGLVDGR	tr|D3ZUC9|D3ZUC9_RAT	15883701	2838312	2909421	12887190	7069014	7376323	5502293	9140585	11225226	6437742	6610689	9143425	14728463	2064303	3458570	6929906	11382401	1838490	4014392	5205576	2617811	1114179	10517081	3030168	2959172	3259884	7303015	4301263	23517720	23816880	18017702	0.789165	0.928444	0.0591103	0.557456
DVSELTGFPEMLGGR	sp|O35567|PUR9_RAT	115626579	78551665	89545275	42802965	94572164	118400536	33699116	62873761	98352825	41514680	116268122	38832416	100558525	38487579	49792668	93995263	57374207	35289044	99526757	55401260	41295303	60491714	39552664	46593583	26587902	24687490	126965972	35700155	142247087	126967281	161181410	0.415189	0.843257	0.13898	0.700302
AFTHTAQYDEAISDYFR	sp|O35567|PUR9_RAT	26113611	16875859	18816319	25485733	100009200	10975999	71293698	54039516	57284257	42359553	59972771	45792732	53720400	54535779	44853422	45299915	38491509	22929783	19253150	57206664	13511725	111642651	77371916	20136463	39384645	81901985	7615968	7564894	104594798	16199639	68910390	0.617177	1.15013	0.851938	1.07683
DLLSISDGR	tr|D3ZCQ9|D3ZCQ9_RAT	2784097	15691738	37684368	23337230	26531381	33073236	2003317	9717513	10218199	10377030	34237580	26308242	24766468	18098362	33788526	29246764	7240394	4331650	22310475	6712316	30565386	24143408	29692989	8678828	39713282	21220391	6479783	40095806	22109374	42400091	15843863	0.864709	1.05349	0.513923	1.21792
VLGTAFDPFLGGK	sp|Q66HA8|HS105_RAT	3034250	2924189	1549754	27019506	25429875	46786360	44763325	34427157	3255701	28393110	3694855	21895062	13652291	1698812	38956766	41423700	43566777	46729455	1209176	18578851	4401152	11605503	33452998	1388228	16877734	2333597	8928963	30669560	5564561	1717365	39542983	0.902023	1.04668	0.173205	0.556952
IPAVKER	sp|Q66HA8|HS105_RAT	30699350	16329327	18190715	20299045	18886995	10060204	19891732	5506262	13620515	7583829	21304341	19974463	12833167	16892473	6722963	15462701	628906	11408567	13626276	12975457	6976187	6905424	7224322	9538833	5364243	8943984	11053625	10388487	7732458	7597365	10837404	0.156385	0.723173	0.0173966	0.531929
NVVIAADGVLK	tr|D4AE17|D4AE17_RAT	1159496	8439656	20634853	14109175	8353680	10024253	6963984	1188896	5343948	1748055	4253606	8971096	14025345	6739948	7634014	5460950	729657	2980977	10551841	10140221	9239751	10537369	11051150	9177110	10636435	10946692	8642397	3327610	1399446	13060917	6270295	0.22688	0.653414	0.818318	1.06387
FLILPDMLK	tr|M0R907|M0R907_RAT	25155005	30067955	25158996	27729105	22093411	28265089	8295225	21305606	13160636	11146980	19606886	15146723	12544417	33346627	32564824	35907503	12182418	22453636	16082658	11101096	11622901	14585796	23643433	21223288	23520447	24862941	35787109	22460578	1837194	416307	9616687	0.516701	0.885033	0.38842	0.871547
LASAAYPDPSK	sp|Q4KM49|SYYC_RAT	609740	440130	403885	293612	742378	1188809	1137879	323964	510517	735819	416875	1200232	18523	951403	18595	1953	918703	861829	15784	653546	1866288	1058211	564204	123527	142178	681287	362040	720244	843040	20723	854818	0.685173	0.876889	0.916378	0.962931
AVEYLLMGIPGDR	sp|Q4KMA2|RD23B_RAT	93876667	65843084	18739218	8473844	17027893	15284005	2492953	112993510	1178967	88420143	14586915	69662701	87597841	13018705	2949426	15034457	85919435	87562846	9386301	13943870	46549681	89258979	85530807	79660345	43154313	88719564	75392429	10785379	47833256	51278605	34770273	0.811006	1.11357	0.501024	1.29628
FVPNLPK	sp|O55096|DPP3_RAT	60842995	3881181	48299775	55459346	51009861	39899575	89405957	25201766	58319866	41681165	38976751	42103643	37583081	41994484	44246214	52184702	49552865	40539628	51704052	43352098	27186370	29667348	49472048	39019001	23698521	18129720	36296479	35527195	35766560	5129140	41953081	0.830306	0.956539	0.266073	0.757331
LAQDFLDSQNLSAYNTR	sp|O55096|DPP3_RAT	7439183	5377889	871364	14566602	3265453	7723523	1774126	4181892	3951171	5344255	8480155	8876727	23284728	10152534	22675284	14250220	7047509	6411426	6807604	8165924	10832915	8160076	7893688	7557081	9405807	9121374	9580670	10068239	6037424	6954780	5300400	0.072526	1.95529	0.086515	1.55032
GAFSEVAVVK	tr|D3ZYV4|D3ZYV4_RAT	6238382	27434516	16934308	6151962	65950460	14691075	5589150	58545505	16935745	16377611	15940218	51281216	16637446	11201749	10894360	21037827	11351857	10131908	1467709	7800184	12870665	39876573	5576486	4942509	1901119	38004885	10443695	9112583	1568765	6038826	5943990	0.432434	0.72162	0.204158	0.523963
YQQLEEASASLR	sp|Q5EB94|MYZAP_RAT	1891916	642315	6689151	3978181	2079304	1706410	3062438	777024	1224415	3622847	3185356	6191191	2082004	1823769	1547913	1520762	603658	3134132	4664487	3535754	3343731	3541062	295373	0	1937724	3506030	2126453	1415631	5869087	5736580	3159566	0.898552	0.957847	0.843083	0.93596
DTTINEIEDTFR	sp|P50408|VATF_RAT	45660736	52644894	30122927	39447181	32494580	47630421	40413480	78922212	29099940	43598560	24889388	29995082	43351535	41753727	33419373	41683361	54629722	33800874	34665399	35664068	38184560	38206024	27898202	35142048	38406522	34719292	24827571	8049440	35119285	22753973	972329	0.168836	0.81935	0.026138	0.687682
VCTLAIIDPGDSDIIR	sp|P62890|RL30_RAT	52937731	53724475	31873048	79713071	81377938	25691175	20938597	44475205	113702076	89701050	52197336	58842723	89175166	110544438	72700447	83775285	87037249	49689654	22182203	116295634	76309489	3787710	147878228	110391220	137343060	113382122	23137999	219436300	29957180	101009931	28725855	0.00892732	1.65303	0.0556332	1.98631
STVGVDFK	sp|P35284|RAB12_RAT	1559020	1225157	975693	1430449	2201465	2151866	2984039	2199418	1964210	1674037	1068835	2190731	536293	1243113	666971	672267	1352107	1317624	420878	635303	1989152	1267278	1284827	486048	438657	1138331	669853	901851	852181	307468	856439	0.063135	0.689134	0.00395783	0.501507
YASEDAELLLVGNK	sp|P35284|RAB12_RAT	102105675	2808892	125898	3175274	485474	1806923	4337743	48964831	5610718	23377031	18357965	4746977	3172571	2186775	7366258	2900869	1679466	11214642	33404202	1386867	15752273	1828750	6062483	38016855	4572452	9495484	35976578	1333897	1641547	8269244	763762	0.377782	0.39369	0.691509	0.721954
GIPDDRDGLFDTIQR	tr|A0A0G2K2C7|A0A0G2K2C7_RAT	44324320	259022945	109089536	64263704	228140244	240814097	184808064	197825184	77403380	15105809	15033114	154909798	165054916	95738400	173380312	63617800	186385028	32041573	51108872	41414958	35224267	26898864	133547072	12361540	17599859	16965932	141466737	33164236	61781736	275178783	59522260	0.0716797	0.589432	0.00184557	0.307013
ISEIEDAAFLAR	sp|B5DEH2|ERLN2_RAT	4804603	5829707	6642272	3809616	8261166	10602755	8466064	8671183	6482335	5131411	4736587	4374023	6346598	6588176	6991229	5222965	6502240	1552795	3539642	2847856	4141765	6636405	4946217	2337310	3686859	6170320	4417954	3066766	7828794	9291187	324375	0.0747978	0.755731	0.00360742	0.585644
TALVANTSNMPVAAR	tr|D4A133|D4A133_RAT	101653273	106113651	21029315	78144342	74086944	80492668	86464165	95326113	83242345	109022455	85283041	93565890	49454806	67687581	72716991	84241106	100632432	101998197	72319563	35076752	12129562	71536508	95914461	103613314	53789525	38360448	71426555	86867768	105346345	56427012	86582562	0.682818	1.05435	0.23681	0.79717
ELSDFLR	sp|Q9WTT7|BZW2_RAT	13729518	21685252	8325822	39534845	14427771	19024153	5915909	15995935	24822929	18995394	39222415	32922300	51936788	46257541	54290576	52137546	27327172	18411598	18229578	16784987	21758423	25000720	29715181	27914248	33717252	31408904	29459723	36011557	18870833	24167471	267883	0.00508749	2.11383	0.0270084	1.558
ADVLSEEAILK	sp|Q9WTT7|BZW2_RAT	1938280	1235407	7761207	10411767	2665546	12817639	15093343	9700824	5544070	16657287	6153210	19527974	3267643	1251466	14580733	7252196	1070591	19941785	10063771	5991755	6656080	460735	1061048	5250823	8710247	9198433	2823077	2097354	37222019	45803328	4601283	0.566552	1.23649	0.247932	0.679129
TAVADNLLFYLGSAK	tr|F1M614|F1M614_RAT	57915086	48186268	65491126	49115433	64510208	55022417	69327363	59071317	45325110	38256499	52297459	41960407	49675561	36860826	45290510	36897891	47914515	42535547	49369059	47071719	54610697	48758593	47165030	43335471	67558490	84578107	44638849	41302067	19514072	22640083	20244255	0.00017703	0.746014	0.297532	0.901995
YVVVTGITPTPLGEGK	sp|P27653|C1TC_RAT	43397826	64610163	43593161	35027288	55576389	65588629	31164391	42632699	57544489	67446831	53864040	51777449	57971026	45245660	59613177	56807791	55685481	34000601	44685844	35858830	29821746	60927474	31772280	35891050	46030702	39568339	57772765	61302517	43483610	39636186	47416127	0.24034	1.13201	0.57728	0.930068
FSDIQIR	sp|P27653|C1TC_RAT	43896801	75594361	54833990	57727529	58950551	58792697	65432988	61471361	46843440	49391519	51060274	33463167	37797434	28859465	39843896	37000902	56618958	39676966	30359766	22924938	26702691	7555371	26173863	27983859	20391255	16216995	17128719	19092082	43908669	30402127	37687491	0.000679134	0.705779	1.98631e-08	0.360024
VPLPIEGR	tr|D3ZDQ9|D3ZDQ9_RAT	7592410	7359971	11084329	10017741	14260560	1187250	18766527	7552236	16748200	2855307	6257145	9713140	1661890	9952604	7463830	1836337	4350341	4866120	4225771	1426812	23232248	15889175	37564805	17563938	7186426	31974161	15347044	30541352	3941117	8139478	6587544	0.194185	0.675446	0.0626377	1.9013
DLMPHDLAR	sp|Q60587|ECHB_RAT	37658114	37188973	35832771	45293149	42689768	26378297	51832959	19789117	32741973	21537350	33867286	35193386	16697193	27013465	16165453	25459725	32561422	35183602	26853220	33846795	16904030	23800767	22829954	11573701	13562912	14075899	14847575	14654368	29571235	27640203	25838590	0.0372993	0.745413	0.000517909	0.520319
EAALGAGFSDK	sp|Q60587|ECHB_RAT	109214618	71107783	60948143	78475433	109164086	109187423	181509380	116220075	71503432	60960166	54584776	55253849	47518834	57745588	57811831	50991438	67421636	68345310	52345384	54955271	50726962	47861135	44543086	49869328	45286035	40175759	48114351	42308582	64681932	63256602	69456659	0.0109412	0.566755	0.00351473	0.455775
DQLLLGPTYATPK	sp|Q60587|ECHB_RAT	799626464	793058955	540460790	592445163	1063810303	1101612649	982957260	598140665	617176267	447720127	299114981	286256976	29962424	381683335	524578348	10184485	564481454	479034939	675895018	446334129	252812934	411621080	442694179	522340519	276923684	8527643	493664579	497366652	2618505300	2706970030	2376422016	0.000490544	0.449954	0.000604842	0.497912
GNPTVEVDLHTAK	sp|P15429|ENOB_RAT	125655704	85849197	34722121	30815130	52407992	68870977	63655050	75914551	54746025	54019430	23883489	24007006	22951957	18879743	25295327	26994698	48674455	61162303	55198622	55643386	55359473	58794024	64045597	58971622	38292753	36018227	60292648	60843415	44591061	61716298	59878591	0.0130863	0.536339	0.28047	0.808283
DATNVGDEGGFAPNILENNEALELLK	sp|P15429|ENOB_RAT	21619591	22509253	10511775	13277726	8599813	32044738	36791293	6961394	15943772	6428176	10779057	7176905	13782033	12244299	6344252	6623726	8167980	2951960	13689833	4404665	5231100	23198226	4540839	10413103	4833856	2314613	1361969	10847952	5856673	16824951	17995106	0.0401203	0.475025	0.0192315	0.424572
TAIQAAGYPDK	sp|P15429|ENOB_RAT	53662585	36170807	21530286	25129275	36032178	22678145	39567997	16198488	23190661	21106208	8823317	9024711	6643035	6951147	6429341	9498471	23838891	25762683	18623747	20233351	17921752	17026068	18232403	12206838	8537504	6194543	13560254	11298752	17050163	14361834	15153596	0.00252241	0.450312	0.00518617	0.458494
DTPGFIVNR	sp|Q9WVK7|HCDH_RAT	66704864	62781999	41820923	54920900	104067501	65336705	145945526	35113427	85589888	77566972	35294614	37048900	33347360	40919105	31712788	46505643	65842196	56743845	62506116	51018009	35651192	38869712	49372144	38019384	26073561	18898988	38145437	43886401	44033582	67778788	56140529	0.133983	0.708276	0.0438802	0.558275
NENLVITGNNQPIVFQQGTTK	tr|A0A0G2K1V7|A0A0G2K1V7_RAT	16975351	5146347	11473787	84260714	25418319	111635631	66721269	13313431	25397201	36904216	9086739	79610138	56215494	70019175	3305148	30418908	3716694	9918408	71711397	70491238	14182957	16008997	6544849	13478152	100986715	46229134	4147462	35068291	46138395	890032	22010896	0.56532	0.775273	0.820824	0.904863
TDAIPGR	sp|P00406|COX2_RAT	138129751	94304864	88827298	94276472	132788175	126109720	150751954	60982632	128117227	121461666	116883489	100945045	18116773	58694029	12394919	25721374	101239644	128825599	29549120	75804811	118451383	122401008	129005563	23203575	31769835	103278242	68586434	67208478	144145374	22216020	84217231	0.149307	0.733402	0.0670687	0.694456
EEALLSVLTER	sp|P97608|OPLA_RAT	107075593	99727728	74332340	82996251	123316452	21652241	51947767	75660214	106289604	105887156	58711519	53110012	88268603	78928529	75181292	54157683	56189421	49943308	73779537	76264741	33573548	40182441	79631669	22206409	54910138	47594742	95144591	69029577	153429132	117423324	138835318	0.593406	0.913029	0.138158	0.744224
HYQTIQEAGDWCVPSTEPK	sp|Q64536|PDK2_RAT	59498753	66343936	28766241	9563238	1779161	53888683	18300316	22451226	20448262	7791276	13540698	14624882	11259114	10943020	17416022	15500221	17259997	25858975	18321241	21664257	9623588	8820917	18580821	17376796	8224090	7180024	21668743	23440823	63756389	40159322	23269895	0.0880352	0.474743	0.0894473	0.475537
QYYTLLNK	tr|Q6AY21|Q6AY21_RAT	10855162	28979098	35242997	40728013	30916098	35290418	23571520	20221718	19393633	21804307	26679939	31278617	40377559	12873386	43243090	19426952	19490894	8675745	94924	17023459	6925929	4869142	27880569	2292896	13858105	4271722	18509767	1937734	692061	26567721	18651030	0.446198	0.861785	0.00073193	0.346013
LKGEATVSFDDPPSAK	tr|Q5PQK2|Q5PQK2_RAT	16438919	8010482	5874142	5891876	11779932	9971734	17575157	10898348	10949008	10684392	12404979	13623053	15053919	18304194	16804423	18052686	9794390	15462919	14451859	10563699	15402601	15503906	20562859	20743936	27683833	20187046	23877975	31765315	12640486	14061127	10184065	0.0796066	1.30618	0.00321704	1.85786
EYDFHLLPSGIINTK	tr|M0R629|M0R629_RAT	53248926	16092218	36716543	2878578	22915492	173817930	134603898	26635068	76392347	80749420	37829031	30447026	8641709	23836585	20491466	42725986	64125150	71470168	74663401	98272149	30006263	31200239	40468493	14966549	24485852	59393093	21333460	64078455	16328051	61556860	8252200	0.599688	0.782524	0.607813	0.786223
VEVEYETLPGWK	tr|M0R629|M0R629_RAT	103086875	102305481	23603195	25921690	113408991	112192633	67268878	64915143	77266239	47206068	20258185	21092700	35790197	17413655	16083626	17083451	57082562	50867623	36726601	41936641	29007698	21120395	29102173	27673773	20754690	13090404	36098686	23066731	120012739	33119986	76691382	0.00983805	0.470237	0.00710641	0.363736
IPDGERVDFDDIHR	sp|P50753|TNNT2_RAT	8693761	6401732	1778982	36322323	11164284	3158356	16613448	4297463	16151650	9113308	16276351	6186274	9581016	14195823	13086098	7985796	14209507	5338077	5935433	12860833	21433800	19261141	3507081	8588327	5011002	7509049	11128300	9471084	19792923	22824312	16541281	0.970685	1.01435	0.889173	0.947241
VLAIDHLNEDQLR	sp|P50753|TNNT2_RAT	211507172	266482152	545922640	577973024	402428832	399819624	189336088	326029160	392478752	130506896	242619532	219230072	630442768	602924448	484811040	546062272	542083168	149930368	288190192	368456112	88021752	419764944	449707240	336594008	100728448	182717224	399403776	276427120	495642288	477032768	1197268832	0.727628	1.07994	0.269655	0.7974
VEGGTPLFTLR	sp|Q01205|ODO2_RAT	88853963	112339494	144410033	202398372	135313829	140561422	180577026	135505286	111449154	114063273	80554980	121424576	113170515	93463125	153949210	138352710	107868651	91853720	107719807	106080114	76983923	90502121	117289539	101226490	69751291	46772340	102995150	89893059	495481350	387908270	344843370	0.0436578	0.790309	0.00151877	0.638068
GLVVPVIR	sp|Q01205|ODO2_RAT	54034980	53792701	56365161	60636217	44469566	42454195	69404929	47109768	41391252	48184770	33824407	58209845	31227362	55081945	25318261	48721396	54373829	46411761	61483474	52813809	55066870	67396738	44242973	37357445	70667118	54733511	44120173	46705019	56049367	60325451	44003679	0.0730912	0.827043	0.9876	0.998604
EAVTFLR	sp|Q01205|ODO2_RAT	39621711	10644795	40204367	23778448	66447715	9462794	78504389	7333118	26415125	16055567	12323091	21798335	10177819	23730451	11728769	17525190	11545116	30600620	14829914	13574456	12995229	13593456	36912840	8549194	15982528	13463854	26665762	13007333	63615189	13759576	11762743	0.134714	0.527252	0.113091	0.491525
VLDASWYSPGTR	sp|P24329|THTR_RAT	19485095	28218142	25133975	23917985	38682099	36530340	37690906	38207995	20438202	18100534	17013377	9972359	13820036	9479825	15720701	18994023	18321629	16880905	337514	643908	7954362	17522286	17712721	16402480	6830545	5860481	22975174	12577841	38059498	55129887	61722813	0.000513814	0.512345	4.78767e-05	0.351213
DAGEGGLSLAVEGPSK	sp|D3ZHA0|FLNC_RAT	23146605	27816114	116648036	148643809	10987300	16230101	30987334	25991164	36707530	31082972	115700501	110929176	94741341	86220200	146537539	186131063	29258302	35341248	58532780	63219216	87260514	91599717	73556125	61958863	108490135	95641647	101271801	87998962	68088163	72073566	49160219	0.160571	1.74334	0.124291	1.65719
EAGAGGLSIAVEGPSK	sp|D3ZHA0|FLNC_RAT	66831324	73076386	338055492	388977028	58802183	48348233	16495474	75379974	94367418	89206307	322777924	267822806	314796324	263044136	394929446	380937308	85495290	108187392	195576466	201776488	217569992	240359232	156063513	214583868	305159632	290659370	239201250	211645274	283709618	189674104	213499205	0.139237	1.74232	0.112517	1.70557
FNDEHIPDSPFVVPVASLSDDAR	sp|D3ZHA0|FLNC_RAT	101854999	164245982	812043336	695135008	79097648	107906137	118085592	76430997	122158233	215412182	271241374	568167216	601602984	466857032	845905704	442738884	211730444	159254729	592700376	249065280	392111520	204320216	265198658	392748792	398209996	350106584	289532788	564330316	550190520	851977248	516665192	0.351139	1.44981	0.401623	1.37306
QHLENDPGSNEDTDIPK	sp|Q920J4|TXNL1_RAT	163834081	150130844	113832343	12004870	120896408	117897408	349344728	350179584	91392706	91346137	85484344	95447620	18644221	70649036	11209615	95646823	62400800	78584412	94439018	6905847	37914873	11559456	14827554	15340413	34121701	10440911	6198936	5413197	208263342	159945155	147434205	0.0457809	0.406818	0.00910854	0.137673
SEPTQALELTEDDIKEDGIVPLR	sp|Q920J4|TXNL1_RAT	59175484	40584546	34950812	41792644	64892045	69295588	44990896	31093080	28965642	33931988	38913009	21316097	23685645	36588977	70628041	28541749	54486617	96164317	35320291	80589788	36928449	39656188	66809141	55044400	130142665	97166439	46403479	64518283	2785249	8688420	2770200	0.607263	0.89607	0.16698	1.34979
SLTNQSDWDSPYLDMELAR	tr|D3ZZ68|D3ZZ68_RAT	19418224	21835776	20107001	27925440	28985369	19287188	24336019	12867295	22515717	38255734	39720745	30309825	26547645	9910366	38373279	45338647	15176087	36901490	16107904	41667294	6570059	35256762	33256120	14237241	25451278	32341386	47033073	9433747	45859894	18028167	11918487	0.0594641	1.38725	0.387623	1.19639
FSTPAPQPTAEPLAPTVLAPR	tr|D3ZZ68|D3ZZ68_RAT	92415003	77686890	226711147	215545263	50864599	51397097	57913865	54065340	110843506	97119795	287489732	213375526	222794187	172687264	250456465	263318780	105665521	101424297	163593540	143023355	172127892	189305005	135486022	123537263	124558798	96078875	149220858	105242244	129083744	139867423	110836966	0.0390531	1.76644	0.21848	1.35705
HPTLLQDPDLR	tr|B2RYP4|B2RYP4_RAT	551339624	550986696	412310944	380568632	436860576	509652672	409053336	363689016	464873192	352065608	331682956	317408412	438671352	293711836	451755864	365169456	426880048	354794660	391924784	334339908	378011412	388972784	450574536	482971584	352502456	355441024	321311708	398487568	105144050	97975579	97956396	0.0386776	0.840405	0.0394804	0.853137
IIFVVGGPGSGK	sp|P39069|KAD1_RAT	14415678	17857847	13666936	12415247	10556743	13183245	22768474	14806739	14463937	18489940	3815444	7617215	12541622	9909317	20223706	19847949	13255105	15347211	9722836	13269340	13578599	15153746	16933509	16383078	13369635	10096193	12828723	13397258	4698575	6439005	5851321	0.538897	0.905894	0.320968	0.90069
YGYTHLSTGDLLR	sp|P39069|KAD1_RAT	178966722	99350223	145039936	88231114	176114115	193860063	128111865	110115032	152528702	195029856	20459736	29565883	112915788	88274226	111336445	100955418	119417270	96253314	111584148	120908682	123593341	72617596	65370121	31657945	77257902	45276323	71497551	70985956	106958877	117529125	107347289	0.111866	0.733521	0.00209847	0.564928
AALEALLGR	tr|G3V9G5|G3V9G5_RAT	4437991	5547154	15491584	20286619	2229733	2981354	4999756	3716740	1662530	3194665	12360601	8692523	14083301	9547687	13936826	10547770	6135695	2666004	2718813	3508553	4952638	9395398	4953468	4140271	3622927	10504995	3754563	4867688	21151099	10231836	11764880	0.761728	1.11009	0.396596	0.702543
NLLSVAYK	sp|P62260|1433E_RAT	105366240	43124125	184555856	126031608	105715283	118694118	42072586	32046344	81031703	57382908	210008972	90661087	100520887	59763696	115101477	230765495	88791751	61062713	108497868	38643019	89020293	180966456	109510728	105354755	90474369	179584805	68573049	82614520	81832046	78328365	100130005	0.595935	1.15637	0.648943	1.11218
YLAEFATGNDR	sp|P62260|1433E_RAT	35580742	33814687	33161955	45681328	39964212	34710628	35422911	32190942	28450891	27238223	24383174	31470842	31859249	30819758	39734106	38346216	30086537	25407968	29945641	26142322	14832419	25664552	26293615	2638000	21510652	13245542	19282393	22722547	30501367	51910158	37864348	0.0265881	0.847554	0.000125333	0.556994
AASDIAMTELPPTHPIR	sp|P62260|1433E_RAT	14466067	89124541	59564376	62943438	3989061	2277434	15257715	6179760	23372446	4268178	20096244	26016776	36584782	37243017	37753706	27639044	30510935	8269720	52338922	41891052	14809931	17529952	9596942	32931161	625953	9199876	59179567	49947356	13830653	89268852	111416094	0.612147	0.793546	0.824148	0.907953
YALYDASFETK	sp|Q7M0E3|DEST_RAT	28559973	67083889	113416568	136044680	77487447	49479995	81988654	75083459	36747311	8820828	199099794	132682037	110496721	153744667	181771831	139262333	36368624	61598189	60845270	49217802	55844165	105986859	74526116	49536736	64071124	115746362	110454613	91588085	116228989	106978882	129592371	0.305071	1.34861	0.951975	0.989047
SGEEDFESLASQFSDCSSAK	tr|B0BNL2|B0BNL2_RAT	114435	1741441	1814004	5832479	829977	173765	408182	566032	3655674	2192592	2275485	3268737	4811169	2476537	1129585	1614143	990713	2069975	1307982	3037170	3301941	6637065	2020000	859364	4908878	5114987	4403965	3296812	942427	5191047	511752	0.182459	1.7062	0.0323262	2.43116
VLTEIIASR	sp|P14668|ANXA5_RAT	100272105	67675440	185892954	276687670	106543834	110052948	71061148	67099549	129357060	72110074	245924762	232655176	180160318	126674678	168467936	188864330	77774369	56583223	109863228	105605856	144522020	227167568	116134876	89752839	109778346	121243739	116126331	75918667	152093178	156221862	118269504	0.464247	1.20052	0.955352	0.98742
SEIDLFNIR	sp|P14668|ANXA5_RAT	196519218	89152170	93161831	445372048	227989188	41819661	106015368	142085059	19640667	148747295	60618063	428773800	232536763	342648484	340882620	343713698	158742226	119406492	121765491	283433132	109211311	124579060	146854475	133868289	252825955	132830624	87381812	44778030	339298086	518374604	711260304	0.42661	1.30881	0.619888	0.856874
QSITDELK	sp|P0C219|SLMAP_RAT	44390681	88721414	80576701	31320824	257139059	150997657	79411550	66247947	58728839	88695872	22822274	42808614	23675874	75993839	95341651	172292135	55551499	92659157	84563881	82462281	57766914	24593472	63422874	38149271	34431844	29150332	39274136	39371489	129253629	88910342	19902563	0.344213	0.729659	0.0945941	0.493924
SIQADGLVWGSSK	tr|B5DEN5|B5DEN5_RAT	32058163	43893529	38029844	57243914	35699567	14293558	34372103	19911942	44836353	30855970	55625154	36833318	106188195	103027456	73954243	70126062	39902230	39965496	49515398	49341149	60821639	31908223	40972840	38330594	50547032	31295433	68293031	81648027	52476231	23566096	41522278	0.027395	1.74609	0.0407087	1.45965
LGYHFELPGPR	tr|A0A0G2K918|A0A0G2K918_RAT	10501511	9296882	36271659	34488248	8410814	9587993	8521442	7601682	10870244	12857701	22293420	28553134	27274645	25391984	31572483	31110788	8635591	8619102	22452279	19624698	18105480	17846316	17631295	15409753	16897014	22284292	18923778	18192514	16432461	12493378	12096558	0.330164	1.32935	0.494945	1.20223
LFPPSADYPDLR	sp|P09605|KCRS_RAT	2881025114	3223097602	3381633552	3403674884	4728525696	4802905320	3398346452	2989745118	2782307516	4198210890	2729896234	3313952370	2650768572	2746946332	432547313	2665614432	4317554560	5468456404	3740131000	3645218244	1982917890	1134234285	4003933364	3548273502	1369568974	637689591	3455234500	460919995	7308764548	4866923460	256714474	0.389072	0.869348	0.0457013	0.665852
RGTGGVDTAAVADVYDISNIDR	sp|P09605|KCRS_RAT	41723188	112126039	48330051	102643441	192010178	170837916	87756751	17980911	84841545	82401667	49665401	87322289	87912299	120612127	47538552	65664213	52864174	161135478	50147625	29969503	36367344	118325668	25284143	5711593	24162601	61715979	84561200	51515932	158152804	286516872	40318517	0.589076	0.868837	0.0500038	0.504532
GTGGVDTAAVADVYDISNIDR	sp|P09605|KCRS_RAT	458417696	492012548	787155736	1169003056	1859528576	765865280	571462588	1240162208	634822428	850728000	477869548	897407760	631524840	771183544	1386075064	1003378880	1392465576	1570909840	1747754912	1608957696	416055536	1485163664	692533124	397179032	373559864	562504580	1538106448	1503945232	4626565568	2848967840	3105777728	0.829948	1.04759	0.661246	1.12487
ICNQVLVCER	tr|F1LM47|F1LM47_RAT	77040642	47384065	48593568	48992188	58288337	66745265	55627398	50287994	46841394	50647831	31253686	38895661	55972967	58884822	39470905	54597971	49950870	36320178	47636118	46691863	28191328	38948892	39532638	44271853	38245418	28052164	37684558	30561115	63316369	71787224	70749353	0.0418213	0.817444	0.000381937	0.670817
LHGGTPANFLDVGGGATVHQVTEAFK	tr|F1LM47|F1LM47_RAT	188437985	148936491	97293183	125542485	153248933	192122404	234190257	361705058	219712116	170861626	137791409	162638182	269910870	208151441	307232776	289615402	283102664	71116372	55405626	208340105	368315880	80237086	349590120	270591196	335564794	263821356	327665186	391105806	39910173	79357109	49346688	0.526197	1.12963	0.134283	1.41228
SEGLYHEVVK	tr|D4A3D2|D4A3D2_RAT	7174645	24200702	12449972	19471344	16542152	14678201	3910248	21678892	25464373	9396430	22699932	8879721	22178535	13934904	10179415	32819224	23528013	12986741	28880607	14954348	17796849	12054622	15957394	20189429	14027297	14858576	24273634	25491518	14338808	14181008	14321942	0.394587	1.21271	0.215343	1.25545
LLSDKPQDFQIR	tr|A0A0G2K7B6|A0A0G2K7B6_RAT	678569	1228737	2134005	2903874	1700293	2244045	2731354	849077	1447869	771373	1251777	1631150	3282153	2699089	5804318	4491964	1413702	1312275	2129797	1667718	2571936	3990410	4253352	3135083	3195873	1888538	3185145	3611440	4256047	9576367	5336643	0.362793	1.33273	0.012123	1.63811
TAVAPIER	sp|Q05962|ADT1_RAT	762873624	487442280	296310618	425349648	527714044	464364476	702729704	267399404	529805812	370448336	457326284	378715764	130236846	259235586	69485103	145701532	383180024	399113148	155041583	299276652	364811570	322485188	446503132	105425687	134241035	278189980	261504154	274272014	446721456	123783282	320739238	0.033694	0.6351	0.00352455	0.537189
LLLQVQHASK	sp|Q05962|ADT1_RAT	229807290	118921448	131339438	105626778	140948268	40751158	227782914	239564192	241032658	285330680	127037182	143138024	133345918	88952188	200184270	158598618	172306912	203772160	163330146	175744208	220260906	275111516	226460870	252926580	188712196	154731680	132652918	161551672	16444058	20659878	16785176	0.500963	1.13624	0.161803	1.26438
AAYFGVYDTAK	sp|Q05962|ADT1_RAT	1634315528	1798424080	756187268	766958080	1204577008	1170379584	905881928	929478976	957149176	835232756	746539760	676802184	549892692	624883780	1031728696	1049874684	883985692	875059920	951978912	1015559600	576934620	563742744	1082425784	1073055424	383546186	376820450	782918460	650828344	946451216	973000672	1023761528	0.0570844	0.718391	0.0212056	0.650896
IDQVNQLLELDHQK	sp|P61203|CSN2_RAT	12571445	9540298	18353622	14126807	12216962	17839287	5112598	5680246	5233340	4855528	11792011	12587536	9841772	13528963	10213260	8239117	4238476	8825751	7030919	5869376	7233629	4149723	7508512	1895751	7590065	4961659	1917043	9127469	8531913	7242197	11776984	0.144369	0.748991	0.0031609	0.480163
YDLTVPFAR	tr|F1M9C9|F1M9C9_RAT	26044571	33288861	32020542	30151602	25493240	24903619	24946311	25310894	33881341	17608602	18678286	19847987	20340262	26658623	14621357	20724240	21056256	25110293	17763454	16975365	12163941	19002288	24699193	33184927	18929557	16489656	27219407	33170413	30967602	24036859	27993326	0.0170758	0.78692	0.0545084	0.790776
IVADKDYSVTANSK	sp|P42123|LDHB_RAT	51041406	53298192	50532871	71911353	53747716	33700765	56309433	45138232	32019047	31341256	29671831	26983309	29521595	29141541	27966640	28209828	33776693	26248327	27405750	25094201	23016477	24069268	20624921	21147366	17954598	18465523	20482117	19024611	24855009	22861543	28211211	0.000496761	0.567514	5.88297e-05	0.418177
VIGSGCNLDSAR	sp|P42123|LDHB_RAT	262964043	159534009	143058151	213019622	161396718	97837986	188866602	32702864	151164138	127491016	128160517	134726085	102804166	149972364	73596923	117201327	124016655	145121052	159203747	157906638	100217943	121156784	134567462	86243834	67286440	78062479	138577746	115332878	112535661	118350927	125876139	0.251248	0.796744	0.154931	0.735953
DFLAGGVAAAISK	sp|Q09073|ADT2_RAT	11682605376	7171345632	7050809920	7224719488	13787367040	13323910464	19656564864	19915218368	17626114048	11559603616	14259370112	10342831968	9694338944	11519945184	9756289344	14733147520	11457662976	11612869152	14249367168	13212977152	13505689984	11578686976	12736159616	10670937664	9429116000	12354959680	6127550016	7406118080	8299843424	8432767936	9666109312	0.915834	0.982339	0.491425	0.891844
ERVPEAQTGQASDYGLFLSDEDPR	tr|D3ZA84|D3ZA84_RAT	33567206	45948658	3190131	8766934	2840816	2735273	5101753	2698849	1694852	54975949	8606819	4747652	8459508	4117297	5925036	5099838	28829660	2150339	3833122	21175008	2421183	9186370	16752655	2938983	34480052	25158842	42544020	2580422	8180065	1468403	1333738	0.936713	0.950748	0.690181	1.22897
AEAGDNLGALVR	sp|P85834|EFTU_RAT	27454021	31814580	29741868	35942435	30288596	25224679	37334902	18003512	29679509	24301478	24789477	26760100	24743836	25047775	21405472	13440745	22591434	21157362	24391010	29557915	22835682	32027376	29137081	17399144	16786097	15201690	23672503	23318056	37552019	43998068	24251541	0.0249963	0.793597	0.0463931	0.794986
LIVAVEQEEIPR	tr|D3ZVS2|D3ZVS2_RAT	18910526	18502275	22078234	21184014	25505465	21455998	16911105	14702762	13860150	24409560	11880264	19072367	10049215	364130	1632786	12536636	82630	14988867	12934709	14699235	10088417	5793109	18003346	3817666	11907919	6033073	15153812	20675771	27496634	27792678	16924287	0.0074266	0.546946	0.00246245	0.598339
SADVLGVADGVGGWR	tr|D4A520|D4A520_RAT	54180936	69899856	148536560	133323888	51272902	38097339	25248660	48377288	28450865	64939255	804961	38591268	72489114	27167075	70367302	53336152	49275969	43981861	32865574	56414903	55860861	57642463	70228268	67847449	28762060	25115089	36265300	911798	119453357	163000429	85108567	0.126292	0.63192	0.140869	0.607327
INQFYGAPTAVR	tr|D3ZZN3|D3ZZN3_RAT	12876820	9796185	9054646	10815923	17402663	11976455	17513404	10127568	10289232	8928184	11062335	1958866	2828673	4940891	10201734	12438481	7817744	6595303	7538486	1667833	2347127	20089318	13498296	6197303	2499890	9491879	8704163	13664315	14068973	7375485	13055414	0.0106161	0.619193	0.11782	0.688593
TEGGYYQITGR	tr|D3ZZN3|D3ZZN3_RAT	12174993	10182859	8341442	9292449	13557323	11334572	19004884	10371712	12180221	10939342	5789435	6618448	6378969	5885000	8044889	6976616	11115357	10445207	9185950	8965868	9038496	10518577	8981795	7300084	7271384	4888404	10046253	8744908	8454635	8089026	9814338	0.0264246	0.71609	0.0296074	0.720912
YSDMIVAAIQAEK	sp|P43278|H10_RAT	203165720	263665724	125042087	121649470	202473918	189209280	140042476	167889605	115081782	129647836	127182522	101711195	100937708	99506290	98909076	112386947	117904838	118933865	78191636	91702814	54300119	67498399	81465025	92884115	53377330	56860500	80558439	79262896	121945546	97872981	118398533	0.00651937	0.635296	0.000376205	0.416719
GVYVLMSGLDLER	sp|P12007|IVD_RAT	259645814	229412178	174860954	98817106	99151340	158359799	250028102	374768656	137207727	91825201	113429823	81497788	198041992	32511722	145739522	148180133	276858192	105400528	244724878	126809057	267466322	134789987	132287944	151074522	186929530	83627249	182824214	103046264	132264885	63267476	104274740	0.0720417	0.647128	0.235204	0.784699
GGIVGMTLPIAR	sp|O70351|HCD2_RAT	166672281	183425292	154055578	180538822	180291019	180022146	137511329	178371530	172320015	175149293	93753051	93051326	118495245	65958118	119019747	118254202	149381985	144973613	149570559	141381179	111148589	137788186	106483679	117875442	86451183	74503911	153188905	160379017	135722403	128772437	126765744	0.00448994	0.735024	0.00106839	0.728213
DLAPIGIR	sp|O70351|HCD2_RAT	30295244	38672495	33280097	33264886	45750066	29802653	63046697	21894012	40396681	36722076	29831514	27402383	27144340	28229398	30330400	32896679	36112973	36230513	42089844	39960990	31941393	30497595	32189515	26823484	22155973	14052638	22054296	26408747	25178806	41212652	26749380	0.366389	0.879163	0.118779	0.778834
KPGLEEAVESACAMR	tr|A0A0G2K261|A0A0G2K261_RAT	1754087	11003395	10714888	14799277	24706769	12131506	8882126	5443031	6633699	4193593	879830	5770352	5289866	6725890	4913133	4199809	604159	1922559	1142847	2486973	1578689	724943	3914672	1887526	960309	748184	2847797	13382647	31758557	18426903	3600383	0.0220122	0.367935	0.00503186	0.26544
LGGEVSCLVAGTK	sp|P13803|ETFA_RAT	169783398	269227538	105231309	139668809	212060955	255457682	175899955	266367745	213794700	260873503	153510017	165531825	213816090	142084253	138695706	151647155	269167954	166476174	182155252	221406750	122554117	78790378	186701426	170297843	182559364	100973586	173446576	122816995	320214016	421828608	330672328	0.65906	0.941507	0.0917202	0.7739
DLAVDSASPVYQAVIK	tr|A0A0G2JYM0|A0A0G2JYM0_RAT	2012725922	2611672464	1933943822	1733593182	2145270806	2208188000	2213328568	1898024700	1911774128	1681587682	1846175272	1544750028	2314024480	1294934876	1770386964	1238913690	1888424690	2017023510	2349398668	2118458924	1349172096	1167885422	1606028524	1640506528	1059468006	743079812	1927342724	1905991754	2588953328	2642318688	2352942752	0.0288597	0.835866	0.0211108	0.757538
TSLADVCFVEEQNNVYCER	tr|A0A0G2JYM0|A0A0G2JYM0_RAT	5919176	4943212	3785452	3846759	4435919	7775811	5085993	3632670	2544352	3999581	2516098	3381247	5307263	2445944	3008585	2651923	3381944	3380175	5201313	5512486	3226304	5882630	3014329	3535121	4098258	6039503	3721623	2249883	11352535	13189895	7536562	0.00677934	0.661857	0.304921	0.862021
GYVSCALGCPYEGK	sp|P97519|HMGCL_RAT	881560	2916913	1274585	1281161	1119717	4292633	909554	1982054	1970218	1141498	1743006	1058057	2447276	1127740	2742434	5225526	1659920	1350684	445346	4253211	1300670	899501	1590956	1042869	4690484	1187089	2948064	372184	2697744	3097172	5190740	0.718383	1.11699	0.952066	1.02225
LNITEEQQAVLNR	sp|Q4V8C3|EMAL1_RAT	253593937	267171450	246073035	19857364	251050933	20369462	291386478	8982173	262742890	223311559	226677466	203168093	217571837	17402534	10712743	190614994	216539801	218967991	13471057	240333474	9101185	132427269	189363810	177365370	138331035	15638673	214937436	168227688	254391104	235874942	218105236	0.862855	1.05277	0.442351	0.765086
GADLVVIEGMGR	sp|Q923S8|PANK4_RAT	36669300	243066798	141002650	159855002	102541085	182238972	185559462	133552702	151075492	114193885	27229359	17186368	160760806	133977056	284903918	29914755	184319180	16858357	8862836	14062730	14777685	25997113	135506554	110698435	4949036	12984632	146826450	180225713	156234214	10769633	145731762	0.346273	0.756729	0.0178606	0.442312
DGANIVIAAK	sp|Q4V8F9|HSDL2_RAT	262566858	147448121	90287221	121264642	148381540	153833523	169898338	154272263	120843984	113315187	83292942	81979880	99322349	84092896	101047824	92838159	113600694	118679366	107444997	82001910	76940431	84695264	95029519	90495629	66905422	68136682	81733161	74812908	141646029	128692652	140212673	0.0161607	0.646828	0.00386405	0.530915
LFVGNLPPDITEEEMR	sp|Q5FVM4|NONO_RAT	13949870	11172499	17962621	30729045	14775620	15720986	15310797	47579735	15825119	21067416	13334945	35487319	35123872	44783575	35346108	22241401	32682092	21980498	13795816	39222833	37892552	21226010	29950796	33707058	41859133	45077092	25103466	42589790	32719351	49189694	19617697	0.212497	1.32952	0.0365449	1.58097
NLLVENIIDIYK	sp|Q5XIH6|TRI54_RAT	70484880	79532361	92812733	108169062	67005180	8854060	73129795	44741662	60605804	17249248	3725035	104813576	43125470	85879474	35418933	8139628	108853666	79727750	22507879	20618044	122711146	5443242	47035499	9969574	51734220	44328299	12298918	72122642	3377748	13700009	9016838	0.440174	0.804125	0.106942	0.600326
FPVTGLIEGR	tr|A0A0G2K5P5|A0A0G2K5P5_RAT	201315184	223234622	251507242	285000844	300215324	267153236	271204460	152778790	175033058	152884296	159259590	183595980	161878692	107323690	152949384	154775472	170504774	184045966	193088892	205369326	110546971	92494585	126587037	138496434	96628533	70781140	199748290	145050906	630677600	501153864	558465872	0.0013913	0.656522	0.000277196	0.56496
NTDTSVVVSWEESK	tr|A0A0G2K5P5|A0A0G2K5P5_RAT	35857813	38295403	31836292	39164867	26899364	21821771	41063761	41189542	32893988	33020807	38360446	34771946	31289783	26229195	27320808	32115059	28140884	34066473	42060296	39269876	38213482	26750865	23304614	28745490	32799895	5577478	26197185	28842868	23959536	31696949	28269164	0.313018	0.921916	0.233161	0.845293
FGFYEVFK	sp|P16036|MPCP_RAT	837539264	2110490684	100676290	1721869944	1936829392	519994027	59433451	1728917300	141060700	1385673076	1914321384	1421177160	63502233	1415082448	761419036	1624048852	387301078	1315419510	165580098	1333496488	141536217	964656799	55563067	100901423	145918466	691658718	325932361	345983505	433933834	328769214	374005548	0.814534	0.925403	0.036112	0.379001
IQTQPGYANTLR	sp|P16036|MPCP_RAT	284249462	174666906	230424012	317585735	214195291	165840286	433795910	122596309	290796159	232778439	237282450	36864786	166798678	224980851	176666580	209089020	223416512	242378864	216038493	173244622	183295173	199065129	196446044	180316492	167876495	123952270	201213359	211746411	138312932	176115973	154740325	0.341837	0.840218	0.152148	0.762885
LPRPPPPEMPESLK	sp|P16036|MPCP_RAT	488298949	772926999	822437126	851920820	383873243	964724988	888763660	138582498	174367847	275604846	47533865	449473155	117419910	562091230	511829021	482705640	699804152	486491650	111527020	434267770	271748345	234364573	557629094	486600857	128544103	186471357	375966225	310671597	351305668	1216728926	93783527	0.0303681	0.573443	0.00426729	0.466576
IPIPELEAR	sp|Q03346|MPPB_RAT	3993247	4501095	8718062	9967052	1188701	7815601	10800942	2599495	3869664	2533469	5143325	6221438	6895516	5524878	4330488	7381989	5280091	6618880	6742441	6993057	6324645	6714051	3926381	3012262	3934595	2795062	3550066	5678400	9883190	8916071	8914504	0.56073	0.868014	0.393017	0.8014
VAEEHAPSIVFIDEIDAIGTK	sp|P62193|PRS4_RAT	21882290	19843564	38312680	558977	4002986	11574060	2465229	5802384	21722296	4364586	10608129	3684756	21714361	6993793	11830352	6323758	3546670	13422666	11297451	20307980	6905140	3194802	3138393	1743942	556652	1277853	23579272	2465000	21287202	5698779	20820093	0.585321	0.798232	0.279767	0.570394
EGGLLTLAGAK	sp|P11348|DHPR_RAT	4915346	5947828	3812937	15022211	5402267	348055	16845438	5524527	5885793	3680009	12837070	7133404	9250802	5214240	7883312	5152781	2398631	4147546	9223037	4536372	8259574	6337413	1882459	4160411	8011502	9659237	6245917	3269838	8326093	10019234	9482806	0.682538	0.879766	0.634166	0.852124
EMEEPFEK	tr|D3ZW08|D3ZW08_RAT	377893487	144548033	473850133	237745645	219851443	105728215	328284972	278444695	252375766	250957899	341077868	229445169	278622708	278153379	337264623	344073065	103029752	262442865	245802000	240849607	259343528	282304575	145665233	190631468	224371597	221367830	173337011	165905807	149714625	142206220	182949212	0.947603	0.98874	0.248963	0.793808
IESILMSLPLTAR	sp|Q3B7D0|HEM6_RAT	21896672	15789070	35066620	58605683	7537248	78082108	109617158	13202600	17678400	16048356	22095883	15007612	41446351	24216349	9254078	24689996	17224719	19188610	29371117	14032135	32073342	11971500	93564591	10348493	15118202	7146360	23120519	9428561	25325788	12022758	17422651	0.138591	0.486997	0.240217	0.579581
ELIEIISGAAALD	sp|P35435|ATPG_RAT	8711739	16138986	9498301	4985603	16636408	6670782	16901544	5266254	9798405	8161821	7132959	14896407	12362593	6780808	10072469	9106991	8275059	10052282	13568056	12191160	3749275	8404892	2979299	11598444	18878291	14075927	9615541	5123512	3731596	21589716	10512008	0.647532	0.911593	0.812962	0.945029
TCAYTNHTVLPEALER	sp|P53534|PYGB_RAT	25137077	78250458	15460194	46161527	66230162	75581791	45526683	14057860	6992558	36749491	4735392	14969034	43268020	32949025	38590970	37574146	58155285	50806523	12533814	39090455	16253654	24515937	33821812	41272561	3551244	4032922	7862745	42699342	161045272	173484370	107836632	0.216771	0.709138	0.0317242	0.492644
LVTSIGDVVNHDPVVGDR	sp|P53534|PYGB_RAT	110589452	608110629	165265033	129997427	460525837	282297356	212100269	114717188	182751822	150797875	82298131	94327514	216458129	83575131	119285442	127906599	203661520	230771698	214405551	193684088	79776425	62263342	151867217	158660933	67334247	48338925	232677198	232517731	464786596	164925226	415555671	0.134905	0.57279	0.125238	0.553474
QAVDQISSGFFSPK	sp|P53534|PYGB_RAT	332327155	345112384	122613740	158912449	75096133	404136881	263015898	176083510	241010360	187956491	107442535	90924384	139368231	109462605	183290353	117030809	292892406	268026583	278620413	195518024	117047769	107288133	195180059	236837601	86330115	48165439	252259361	239621187	218055154	317073565	315120326	0.197735	0.740385	0.225854	0.748679
CAGCTNPISGLGGTK	sp|O35115|FHL2_RAT	69909576	64484951	29683866	35178676	69163033	47514043	121854012	25755979	62798555	48643799	29214225	27552446	28118797	32488060	19837289	25168906	51305202	49156029	32728924	28561745	25603466	31924719	32126442	29789752	22246185	16197963	28746248	29851209	26584555	38210010	28927145	0.119054	0.645951	0.0295788	0.479396
CSLSLVGR	sp|O35115|FHL2_RAT	81077452	97565832	34116227	49614871	77986971	115311159	125125197	106192433	86374248	99786182	44338409	34072982	38632556	40150624	37161170	34875116	58843006	75954070	35135118	31579446	55284195	55746033	44914722	44842779	45358925	51400676	26477051	32840898	31459969	32598025	34857488	0.0318382	0.640694	0.0055681	0.493259
DGLTDVYNK	sp|P17764|THIL_RAT	26908920	28413144	26045507	35443738	34257145	27088500	41805955	17494911	34353161	29148260	27060076	31971938	25289947	29088801	26286384	27346225	25643929	30742569	20921617	26630411	28900236	24205465	24148730	11033921	30413822	14270907	26385511	14400019	23060548	26155529	17196510	0.728857	0.966677	0.0373097	0.7456
MLEIDPQK	sp|P17764|THIL_RAT	23588672	17498515	16962870	20869870	25968425	15022652	32168097	5856500	19740023	13774797	18020751	17773546	9424258	14161911	6947455	9651210	16487954	16733067	9981218	13938670	12014299	4004400	19268524	6961981	6651536	7008709	11905883	12781986	14359993	12217746	13932699	0.07865	0.722902	0.00615172	0.529417
ADWLDSIRPQK	sp|Q3B8P0|PARL_RAT	708531	1755584	867359	1363183	990039	1149886	1340667	1102740	1082198	698216	808535	810099	725050	1175008	1088064	791369	834249	451838	342021	484924	634142	1916103	1011707	861800	403981	532852	1789521	562278	1494565	3545627	1217026	0.0266098	0.729867	0.193876	0.736309
GLLSSLDHTSIR	tr|D3ZFQ8|D3ZFQ8_RAT	291356917	202502167	317378448	311954812	597048540	446559015	616668304	124491792	556383430	311725819	227374786	32467881	416418698	183993327	148102615	282565645	502759894	121992470	92248094	7736990	128354566	263151176	279675766	205009732	32156473	99727890	332059472	85099340	590799323	627073800	626238584	0.315507	0.765838	0.00685347	0.419598
AANNGALPPDLSYIVR	tr|D3ZFQ8|D3ZFQ8_RAT	1607063496	1005421776	1276579648	1447652968	1443166768	1533684664	1737444232	2055403720	2319303392	1528973480	1675792856	2000155616	1059921116	1460547440	1288437064	1898872240	1052439832	1415255480	1145067632	1158409944	1398556616	870537644	1185474152	1284115512	1000242876	1069546416	1432939264	947812152	1001396556	1257192816	978224500	0.750797	1.03745	0.00699371	0.759445
HGGEDYVFSLLTGYCEPPTGVSLR	tr|D3ZFQ8|D3ZFQ8_RAT	1286134252	1324250788	1135262036	445375774	1109019296	1106709780	1717741084	861924456	1340798776	654683708	981051570	473643912	1331484124	473983467	692878396	876064936	734923871	723705460	956642518	926223176	822092476	1085879954	688964360	1244885826	977247756	784924324	911464058	488680664	835544246	636615464	705449464	0.0830077	0.737399	0.107253	0.79115
LPLMECVQVTK	sp|P47858|PFKAM_RAT	220736345	27466922	55437330	98025107	196189062	146953981	54836529	135873435	33339416	141831274	63516604	44826925	98188222	80672337	67230235	48784493	185256229	129936598	125091271	119154457	42975226	70274161	102980925	120743520	12837899	50631609	121371920	20510361	182751184	173560087	172445224	0.340264	0.764139	0.176592	0.672629
FASEIAGVDDLGTTGR	sp|Q66HF1|NDUS1_RAT	83957001	38377796	127964226	52927112	134772146	126429927	58950575	48393195	53283204	169839123	84170723	111036840	44038711	26327943	115634713	126028736	65719694	56445661	155262378	103940684	43420758	130496450	62334835	150593771	88830845	101960330	36013262	60936729	104740549	214404714	178605048	0.95026	1.01526	0.640309	1.11203
GLLTYTSWEDALSR	sp|Q66HF1|NDUS1_RAT	267233246	1063981880	75799944	1229258448	137087091	378815354	225433062	2388583840	446734424	125169304	785975272	109447269	78578851	947082496	1209447152	442471164	534199212	99339036	1222015072	223584878	1932600704	173222856	214707127	1124425416	374970168	150021968	341843196	149966679	69229176	88854639	714492104	0.411493	0.66296	0.701826	0.819585
IASQVAALDLGYKPGVEAIR	sp|Q66HF1|NDUS1_RAT	1070460624	1167902104	1046640480	929347584	1184317560	1132269080	1703284592	1522681112	1387787712	1249593776	1334627248	897226972	1101650368	886616032	1253363416	1001785016	1066334068	1103439528	805907312	846853704	1270217200	1299700752	939958068	975491396	1180058648	1113240004	824210136	637244070	601976808	531512500	463433610	0.385878	0.925082	0.0584667	0.811149
YLNIFGESQPNPK	tr|F1LZW6|F1LZW6_RAT	110624569	111166533	99295512	109181643	117843410	119785110	94077425	63614268	84300311	64119435	62465777	70541575	55683559	60622229	53514663	66216081	71496382	71831283	80198645	79083947	40219573	49988779	76108226	72224757	33896090	31372689	80159278	72691098	173269919	58427453	164551977	3.41059e-05	0.640311	0.000348879	0.596852
GLLPQLLGVAPEK	tr|F1LZW6|F1LZW6_RAT	150991247	105201121	184776620	116956581	142890184	271220121	202910058	190065893	148623957	165760828	180789662	165871114	148329190	128549034	194008906	195621025	211017464	122704625	181989070	114778533	162542759	156700774	123094962	132318736	88894653	84938142	160174147	150155871	150887735	146962856	109043597	0.823055	0.973633	0.104622	0.794477
NGGVVTTAFYDPR	tr|A0A0G2K9B4|A0A0G2K9B4_RAT	11862753	12719047	21176959	20040717	15543836	16291738	15606501	13076669	17898690	16807568	17016214	9186499	13915811	9708688	9323053	14194167	13935953	16078855	14959157	12098281	10940785	11612795	14331564	15347696	10697718	11137953	14969501	13586608	18509176	13758464	17797343	0.229623	0.874398	0.0380377	0.821304
FSPTDFLAK	sp|Q5SGE0|LPPRC_RAT	4530241	2696490	16602549	1081154	989357	13236612	10397200	17106595	20244304	8453171	13446144	11644656	2973061	13744338	34522188	35196818	24303556	17554427	33683851	13810652	6796097	8071910	12724388	22000164	16386714	99035056	41399952	30358259	47859080	23319898	46402614	0.0367199	2.18586	0.0480005	3.41256
AGYPQYVSEILEK	sp|Q5SGE0|LPPRC_RAT	24334651	16861643	25792255	26921759	15409975	17495221	27399130	27000579	19977970	13802499	25722386	22387932	24003348	30300238	17537582	25098156	27984343	19211589	22839834	10750509	17381572	16979864	12254154	28340547	19115425	15622255	13181585	27601788	31239350	24752159	31487773	0.983925	0.997824	0.13704	0.812592
LALQAQPVPDELVTK	tr|D3Z9Z0|D3Z9Z0_RAT	5190471	5228812	5635567	4921563	3758463	4466493	4262693	2902913	3397235	9024573	2958269	2629737	836896	7841324	6047356	10296006	5488298	5270937	3192182	3890122	2370983	7406291	3358013	691049	2194114	5211554	3719007	1979676	7369046	10227942	8289182	0.425078	1.18329	0.133122	0.748217
IPMEMTR	sp|Q63750|RM23_RAT	24616781	22339246	16090844	16529696	28044665	16201111	32175865	13729161	24334295	8043794	14549745	3662799	9796904	10318912	6625439	15130382	18637399	20684372	7517435	20491554	13542410	7087490	15911376	8259009	2745386	5329503	12276201	13622664	13435711	11381373	10851809	0.0212686	0.621156	0.00188507	0.503316
SGGGYIVVDPILR	tr|D4AEH9|D4AEH9_RAT	176215481	282642410	146142958	171921021	245087351	262611529	276153535	203564726	258102592	164459361	167898241	156257319	201855343	257645474	214309750	312198253	360688570	262404682	212264087	236460153	178452011	230861361	282092144	237953546	160128487	170445566	169599038	235408790	161756479	212223529	129299387	0.612388	1.06819	0.679883	0.958394
IEEVVLEAR	tr|D4AEH9|D4AEH9_RAT	3495467	4665775	2742505	2703903	4043061	3827686	2991168	2747061	4188389	1387242	3205214	1465109	1999817	1604454	2609382	3996962	4594931	4185821	3545086	2617358	1810305	4421553	3516994	944750	707169	2189699	3555658	2468309	5119006	4512411	2853457	0.357361	0.859396	0.109341	0.75768
FEEEGNPYYSSAR	sp|Q5XIT9|MCCB_RAT	1373694	919256	1214755	694560	2028783	1167057	2388544	688670	1768047	1287727	1407098	1196867	381945	729517	730148	1132394	1106438	1179593	916532	1296340	1002544	1888335	889427	578871	693479	763854	801607	1298468	1073907	1493355	833361	0.373596	0.833943	0.228205	0.773587
TYLQALPYFDR	sp|Q641Y2|NDUS2_RAT	921548088	1106195760	611813020	774005228	1176096496	1051468208	672396620	1233273240	1137154224	1168240720	408906658	923885344	878566028	784163936	1043421912	689841536	876182660	529710808	901329224	791498832	986634408	399814632	986996768	823711240	982271904	697429984	985394248	626683512	427356126	756014288	319288726	0.401259	0.894692	0.235916	0.86731
GSGIQWDLR	sp|Q641Y2|NDUS2_RAT	802725916	653364164	533175508	625721924	960247512	1147451560	784293044	694831896	776653736	559585896	568857488	550720476	678323806	436480120	660467806	973613640	640491792	631447424	549685484	603420482	509575708	513116488	448354226	550934790	298804490	287764861	403411434	693959094	841691808	566679806	484086296	0.135472	0.835452	0.00177662	0.626788
VALLDFGATR	sp|Q5BJQ0|COQ8A_RAT	143488629	109436376	39187967	42561330	177814510	167105285	184283389	114076053	125847746	56661575	27462140	30681925	55961077	36324909	43474268	58340622	104930890	98607147	45844291	1693431	28366347	25799052	73628695	56255088	2391636	19603973	46685903	72096861	129391499	103839113	140739828	0.0158693	0.522145	0.00341547	0.304608
LLLIGDSGVGK	sp|Q6NYB7|RAB1A_RAT	89871747	106060042	104311441	5522924	105427350	93098945	59950745	83778222	114097450	69715284	7495086	59599330	52742693	34764708	61544003	80229566	65744799	30459996	44758079	54155428	44705999	51501614	76986008	43956408	30195585	39275009	75528747	81121821	93593159	110944205	94118645	0.137392	0.711573	0.0462561	0.669342
EFADSLGIPFLETSAK	sp|Q6NYB7|RAB1A_RAT	88760686	79432581	123219380	100764361	70450949	71085315	86396576	82276620	98766023	101960084	92270131	96464961	140410235	121746315	134445162	130314289	85162424	82360079	81266630	76841651	80353544	64119744	77901252	79817500	79581838	76675417	99623366	75094925	97496412	104367195	92347429	0.0427424	1.23453	0.185091	0.901243
ENQSILITGESGAGK	sp|P12847|MYH3_RAT	1717470944	1412558464	1994401776	1814827440	951426848	1662197024	2329706304	1570781712	1494887600	1116912992	1415318512	1281730528	1097722448	1058061392	1501745392	1505195168	1134946208	1327360256	1667602992	1252312352	1307266064	1750440464	1001291416	1084766552	688556884	907958976	1076856232	1029157616	1259302416	1517184224	1711659520	0.03266	0.769109	0.0100469	0.699674
LASADIETYLLEK	sp|P12847|MYH3_RAT	3428633576	5416934208	3753348384	7108866416	6666196784	4149369728	1870401948	4736464736	3105866420	3624598920	3448760848	5646302266	3834192252	4992565792	5206443968	6303046208	5053277233	6562599097	7234106360	6055886080	2812337124	4489910872	3171219728	1967866116	3170176560	3725098976	4407303750	6918478147	8794121792	10078211040	6637447319	0.846746	1.02941	0.773012	0.946989
NKDPLNETVVGLYQK	sp|P12847|MYH3_RAT	1278688105	1148624672	129698566	1992717756	1429175336	1233860228	214690613	906381976	1004798544	164618012	1246142587	1260274392	1432077440	230386389	127843680	1124836944	53106657	869792453	934385121	1079284528	127074089	671624226	42615864	806015776	612813831	442337961	1335261817	949663568	323800543	141647511	110995562	0.306409	0.721289	0.179143	0.672063
VMDYHFTTAEASTQDPR	sp|Q00972|BCKD_RAT	11580097	13665169	16872796	4599436	23208623	24744643	24236046	16913790	21226991	13059482	10752362	13922982	14961366	10819651	8050477	44311537	16826106	19851154	17354308	10035278	10300480	30337509	8730290	1278172	12305877	5483723	15806577	25132968	29251142	44932826	32076493	0.926571	1.0236	0.401655	0.805564
SPASDTYIVFGEAK	tr|M0R9L0|M0R9L0_RAT	32054871	4497215	24513678	21249800	21979339	33679686	21785243	15486566	2485464	14871107	23141519	19546647	32110360	10284292	31461075	35399444	13119408	27978288	9701317	22159458	8720959	36474774	50096664	29082563	17391557	31213470	58573710	44109274	63302782	13722134	16891542	0.859407	0.960465	0.201501	1.40385
DIELVMSQANVSR	tr|M0R9L0|M0R9L0_RAT	61522401	105867670	107083403	93440402	96865295	89247604	91307953	85596750	120639301	95723952	103345909	76650705	123069495	64341695	135533842	132039545	95801203	110318519	125482552	96051394	86025009	78382548	104277149	112502063	106967927	76638665	181238080	137016182	216263326	163572534	98310808	0.146329	1.15739	0.111403	1.20896
SGHDQVVELLLER	tr|A0A0G2KBB9|A0A0G2KBB9_RAT	8067637	12516922	7597803	7013606	7957013	9385786	4410630	6203145	7114905	4885364	5434243	3207291	594292	890363	2017924	5755636	5093177	5268015	3950128	3878976	890874	1362790	2019242	4022997	1272359	2603145	3848556	3669340	6753268	12684894	6516871	0.00258611	0.510019	2.23349e-05	0.348596
HRPDLIDFDK	tr|A0A140UHX6|A0A140UHX6_RAT	4863155	4162348	5872304	11057173	6883824	4288564	8905469	1288043	5180565	3571035	6552241	7945946	5075129	5087714	4614078	5234396	5489303	5194939	5754754	3817126	3146424	3813496	4351573	2612497	5115848	2155461	3670882	3711155	4274505	5313565	4338788	0.657685	0.911992	0.0974135	0.644945
MGEEICACIR	sp|Q499N5|ACSF2_RAT	35880746	2447508	7496865	11523462	32795366	12075339	44319018	25137957	41509372	21887672	659982	25017035	19836698	14438610	19829606	18131123	1453875	34905736	12395251	850263	430456	19674832	2284205	15764350	2467547	308893	763557	19170017	47535656	43316885	69815846	0.800357	0.921128	0.0234262	0.345345
NLSTFAVDGK	sp|P56571|ES1_RAT	30372633	32540979	26687551	44453137	42576029	19782460	57098376	25285230	37666029	26652428	40443889	21328883	15065004	23369691	13999910	28933189	26736666	28907168	23752110	30024935	20989154	25308857	35951424	26659672	28545092	14518327	17562298	26278483	29063492	30490886	24164763	0.100947	0.754968	0.0406482	0.716194
VAFITGGGTGLGK	sp|Q64591|DECR_RAT	118978527	95811828	36079935	92213682	110363936	208975684	126460232	178082306	44564005	58128540	45896932	76862946	43419399	31465886	42070588	35642049	68651397	64281936	40860875	50301787	48803600	43179019	39825090	31528860	38733712	49501465	62911516	63698160	55189288	42762372	52959951	0.00717848	0.422752	0.00545803	0.388302
IYVVDVGSEPR	sp|Q8VIF7|SBP1_RAT	5938638	4126877	1329634	3639537	1261173	12560082	11815623	5425194	6658606	7494836	933101	2360256	943125	1427480	1326511	7217538	3814200	1891666	2215227	3772758	1394577	1730648	2969539	363144	1774356	2650733	631988	2152053	4759731	4347074	1137437	0.175046	0.591231	0.0421954	0.341109
STSNNSELLSALALR	tr|D3ZSD8|D3ZSD8_RAT	27432462	8346761	25935866	17532944	6478324	20746587	38617211	6023629	15267215	28721964	5568808	18071023	16186146	17344681	9273710	8822927	14628442	23797309	939903	25084011	15536213	2890827	18137514	15901920	7575827	11602731	25012442	11084949	28010836	22299234	10511805	0.489472	0.834773	0.25652	0.708162
AAAVLPVLDLAQR	sp|P19234|NDUV2_RAT	2469876704	2323607544	1959618416	2438527664	2243746152	2076483080	2645328064	2574129184	3497062512	3100442064	1991820312	1667269640	1908585872	1683439680	1382812856	2271971912	2138922344	2631494048	2491337000	2397652768	1399467384	1603986576	2718222096	1826028272	1097522284	1166515332	1770270512	1232277124	2591576160	3175853568	2489622776	0.625839	0.951298	0.0153978	0.756093
QNGWLPISAMNK	sp|P19234|NDUV2_RAT	33123230	37710962	47007705	45054751	54659091	54552492	1061595	6416380	30160301	18273347	18568451	19259463	29205603	27222621	27157559	21207065	27575031	27428460	23869372	24646564	21064079	19011081	13722518	20761728	13155121	11943413	34597895	32110838	72712887	55075351	44938764	0.2051	0.704063	0.116296	0.614859
VAEVLQVPPMR	sp|P19234|NDUV2_RAT	174323192	166761794	137697564	223058734	231790534	189005214	247451522	169484888	133952607	117496799	88868876	89136322	120366634	118683096	138138511	169360893	152370183	134714765	137122452	122618716	83496190	130734451	120812842	128946566	95502142	57461372	156443824	119020964	485019140	568513636	422666304	0.000413183	0.656332	0.000151796	0.59869
HVISYSLSPFEQR	sp|Q7TQ16|QCR8_RAT	388922248	297619860	382331722	371295534	162054700	193560474	559488076	319566894	532697128	408330458	109827595	216198376	169634592	378728750	324493646	183005993	308253038	196243437	297545088	269090306	428354232	348711704	110462042	187966762	305365874	248379372	365797286	240528550	70048037	222723745	34703350	0.408404	0.845632	0.302182	0.838092
FYSVNVDYSK	tr|B2RZD6|B2RZD6_RAT	1924880856	3304544304	2119631648	2706777824	3172042888	2791410928	3180387872	2300168648	2219726440	3027596120	1997862096	2606638912	1991815144	1879693408	1089951552	2925197624	2361058176	2369035048	1868667032	2459670320	2231278208	1788883736	2287161008	2193567824	2022762344	2205800320	1805028232	1549311772	1715372832	1174990500	1401625980	0.10762	0.836046	0.00401738	0.759527
LSVNSHFMK	tr|D3ZF13|D3ZF13_RAT	10938994	5411115	881130	1879741	4939226	4235923	9298909	13708368	11749786	4542612	9785867	7713665	3816093	6528517	2585132	550351	6309339	8316940	13546564	4930290	6349587	6142197	7109217	1375028	3051626	6865200	4997402	5091589	7919613	5477474	4823793	0.906365	0.9654	0.800287	0.92735
FANPFPAAVR	sp|P07633|PCCB_RAT	32043964	30944578	3010449	32517750	45848375	46752521	3312684	6695293	10307034	28731276	3811344	9032986	2587970	16606805	21979338	7220030	27000942	28090608	21239780	29371100	743703	26809268	6195563	17073971	2880210	12024906	1418429	983100	70888649	71217868	59375911	0.176985	0.617995	0.0748457	0.472302
GFVDDIIQPSSTR	sp|P07633|PCCB_RAT	194039232	211979580	165281529	163322336	227495556	260995630	63807849	59881961	162713419	139888082	114062339	122431380	135943307	122601429	129864792	119193527	172266249	176616509	162223141	160487303	93676980	69153601	128887371	118435341	81863018	60234757	176745593	155706982	248576082	205535685	186141525	0.314147	0.828974	0.102331	0.717203
DFNMPLTISSLK	sp|Q62920|PDLI5_RAT	275849340	582521092	2488006848	1552687480	311105130	1776999904	2734475568	968013512	492417932	3113493120	643871388	3755386016	697769316	2126329456	3534718048	2059585136	2259417760	2357235488	1755171968	1351586808	3780970624	1661378288	2096090560	1411946272	3451133120	3285388320	169476009	2527631296	272109366	1862701680	164535156	0.15679	1.57462	0.122664	1.60834
LIEDTEDWRPR	sp|Q62920|PDLI5_RAT	28364765	30299158	50500008	60917079	34825515	41543994	39541995	40153460	46636508	40333075	38181496	40169367	41592214	31294642	52405491	33508468	27241959	30844481	44257748	51007287	35585416	53223703	41131211	16326842	20277796	26020045	29312771	28003120	54490807	66048925	45030399	0.565309	0.937513	0.281523	0.846605
ILAQITGTEHLK	sp|Q62920|PDLI5_RAT	60565904	42110062	39853857	254885722	220790382	170581225	245624403	56547307	245158166	23879309	167338040	46187345	174236942	33694102	248300486	156901887	228341209	192869466	231367767	48974531	44244604	334911248	312059572	77228772	497721210	71137851	413854884	253697221	273090514	218579244	38793742	0.727187	1.11235	0.178004	1.67574
GAISAEVYTEEDAASYVR	sp|P09456|KAP0_RAT	8074818	15651746	12125127	3119805	6835268	6941551	15767780	12136200	10156403	12376327	7275718	8208010	8611247	9073220	10237654	12099106	10700008	10048662	8020068	10213074	8299040	5860650	8954140	9044327	8262948	7487249	9966365	13111738	7724962	13469662	8834266	0.907122	0.979874	0.516821	0.88498
NVLFSHLDDNER	sp|P09456|KAP0_RAT	2533788	1689111	1949557	2026359	4683549	3195008	2215291	623003	18435	2209018	1320649	4005376	2682254	2320631	3107404	2155350	2385594	3693917	2705671	2871572	354194	1699919	4232135	0	577492	1186507	587471	1707220	1396574	1895978	988069	0.963859	1.01074	0.220087	0.673397
ESSDQNFDYMFK	sp|P63012|RAB3A_RAT	340901694	879975643	122660901	115920276	111082310	1475128580	176751237	1239789070	871741168	118153269	161663668	96580811	237582286	131689998	20544458	176549615	173078417	12586085	182372001	120918277	151589784	48561331	235276679	264006973	109518174	1185705978	114048644	183213129	118674090	107856120	163657866	0.125742	0.358597	0.177311	0.465278
VKEDENVPFLLVGNK	sp|P63322|RALA_RAT	1742742	3190622	2620801	2842933	1451134	1414311	1974593	2093073	1477782	5041520	47546436	34060156	2962036	2789970	3811971	966785	8423517	8202233	2894290	24246982	1044499	20629864	1122201	5268783	19941780	551325	1361035	1169506	6451508	11736509	7029720	0.0965686	5.32169	0.0977542	3.61128
LVLVGDGGTGK	sp|P62828|RAN_RAT	9253620	16838096	23560366	22102858	12935393	11779275	15958949	8792123	8291811	11964356	16618688	18194503	20961477	19608869	19035932	22219992	14827189	12987386	12630389	7049442	13640683	14343762	14794616	10312924	12104240	14002649	14073703	13487845	14615689	12663570	15188590	0.580633	1.08701	0.261103	0.834447
QVELALWDTAGQEDYDR	sp|P61589|RHOA_RAT	8199147	2954488	8654904	18663845	8068629	3613159	13763891	5361127	14056593	8683046	18506531	9698551	16003561	8255439	11105302	7847190	3840582	8776211	11514391	9391103	10841258	16275136	5322526	3896161	8059271	7059635	6920630	4942744	16810988	15381106	8617173	0.387065	1.23296	0.912215	0.972562
HFCPNVPIILVGNK	sp|P61589|RHOA_RAT	986809	5264680	5300532	4273959	2574182	4283243	6502848	2705317	1800940	12806723	647203	1597296	2935556	8506998	6354808	5026656	5263543	1537480	1955537	7184750	4441153	2432448	6604023	4137986	2032797	5984574	6373545	7685265	3069236	3155699	2800740	0.6586	1.16588	0.363975	1.22495
NIDALSGMEGR	sp|P23693|TNNI3_RAT	258266814	221618574	234005262	417622388	277636106	102889083	403282208	72460649	100203776	156739971	224432694	170148294	116348287	177496174	106103846	141248185	85637007	83112017	92781895	47344166	40967696	243570250	206958720	132264804	111205565	76906329	72700258	68308646	170567698	218643566	202661908	0.0385493	0.547936	0.0075592	0.439891
TCDISFSDPDDLLNFK	tr|D3ZNQ6|D3ZNQ6_RAT	12666508	14268435	19853800	16426559	17662703	12442998	10248095	11044750	12965106	16322078	8096393	9236984	12413515	16555522	18334937	10592643	17046663	13851831	17707541	11990954	14313129	5321114	14309341	17652110	7884064	8662956	15042019	19790264	23329630	31942584	26639367	0.637884	0.945196	0.601775	0.926056
LVICPDEGFYK	tr|D3ZNQ6|D3ZNQ6_RAT	3992953	12673327	11872199	15102369	13064237	11558215	542501	9073405	8094536	7459648	10192349	11442077	12043710	12864032	10137672	8979682	6807900	9175332	7023934	8059253	6082983	1925852	3358170	3928735	4880154	2575024	11762437	9546778	21745525	17055385	23186616	0.993705	0.998438	0.0658189	0.607539
SGPFAPVLSATSR	sp|P20788|UCRI_RAT	129462648	142587721	25103514	172624927	23040509	203564150	206026173	194067195	6441310	79654286	99407734	130057473	99563502	50369148	132850441	71939261	7451330	119549164	49495870	113934065	138414107	180779785	56955022	124662639	73347691	45234659	113141708	23328384	263439091	289678584	21133471	0.0630192	0.581706	0.144821	0.670726
DFTVASPAEFVTR	sp|P11497|ACACA_RAT	15235306	12784249	10199702	2175165	2763176	12265693	4512839	9564781	8780775	4298614	5062761	4387052	4154244	2516512	3067513	3338217	8000422	10484803	13617779	11003281	2626775	5053206	7243414	6063725	4016069	4628083	14635007	11591108	12792804	16765168	19731039	0.0910548	0.622621	0.772639	0.926358
IFGSEAAWK	sp|P45953|ACADV_RAT	12515091	16199228	7590051	19419425	28894925	17694040	21387532	21615992	14036840	12853323	6467398	7780473	15021773	6350407	7120842	10102131	800607	11756173	2503931	3857201	6462848	5418551	10914060	5663359	805483	6274097	1352474	1363176	15910588	16640897	13813514	0.002819	0.508078	1.96946e-05	0.245617
IFEGTNDILR	sp|P45953|ACADV_RAT	48003757	25166268	67910007	48183223	110438930	74981593	66352982	39996194	75098192	33155143	31330515	26778788	27156985	31253327	42717784	44941529	49014441	43960542	51121771	39027837	16435937	38857628	61739733	51940403	28239427	22640909	47892407	52740735	199398010	211584934	177640410	0.0600649	0.674228	0.0674529	0.682925
GIVNEQFLLQR	sp|P45953|ACADV_RAT	778954904	431324716	458423092	450183124	775388624	966122544	1069382912	984184456	674034776	531064096	300431680	424453456	440228512	483474908	382441336	578567016	398751380	630853136	463563152	451300720	391397388	525554192	544103096	590107704	417710176	375096728	401562284	600566464	749321864	488361248	426632196	0.0304539	0.655303	0.0253557	0.64403
IGFFQGDIR	sp|P18163|ACSL1_RAT	316533212	397690434	231821043	247640750	470857622	440509544	317408348	312532562	177550898	239501685	99822502	136120743	192472951	196322414	206519985	204049251	327712040	161773767	252534660	271089567	174384979	188294706	109486599	222782632	142772674	99916474	131178940	94600142	327240344	434769696	537816836	0.000625315	0.568	0.000163997	0.493468
TAEALDKDGWLHTGDIGK	sp|P18163|ACSL1_RAT	24146322	47876633	37760851	39601498	31257317	35749476	53820859	61316469	56044549	45633759	24014354	28744416	24832818	24066153	31488568	30443131	58427396	46932481	42995531	30172050	14045862	36774127	41866436	33184985	25907775	13262983	61802646	55661449	202397126	23663434	157187485	0.484565	0.894346	0.402611	0.858262
LAQGEYIAPEK	sp|P18163|ACSL1_RAT	22387587	12887820	8851939	15080871	17901455	10284222	19192301	3056506	14891751	10164539	9014440	9369325	4659939	8365455	3316098	5082164	10330967	11682514	6738477	10459970	6933475	8089208	10211677	3838057	4167342	4521144	8073431	7941998	8927845	8823709	8257497	0.0467132	0.633893	0.0206445	0.517862
AGTQIENIEEDFR	sp|Q9Z1P2|ACTN1_RAT	239219359	288531220	474062928	683516028	382624862	383175938	539463984	459166552	499294336	408052302	477385320	447898470	464548046	357231260	447831462	468738518	347786326	410601524	526228262	473769840	315801076	264057982	140797797	145431776	477843380	397560348	225708219	188309824	539714008	427374246	353516600	0.974672	1.00398	0.108259	0.731763
FAIQDISVEETSAK	sp|Q9Z1P2|ACTN1_RAT	98334448	94941562	100129188	114898971	90715779	77894216	71416357	56865764	84205649	41979165	143397791	51756770	107030022	83029852	123462788	92750408	63281443	67176878	106742083	92206660	48073290	105993476	76353477	70301124	95793852	60253656	78457917	95997370	108116445	159077050	85672290	0.856525	0.973426	0.579427	0.941778
AVAGDASESALLK	sp|P06685|AT1A1_RAT	5706590	9001933	4258486	4497000	8246443	6899564	11013803	5031652	10821750	8719874	9823266	9573216	14623706	6850298	13684114	13223478	6055289	7638727	8925446	5360719	10438359	7675904	8206559	5840539	9281932	10400258	9273932	5722330	16990154	12615337	6377716	0.0226968	1.47855	0.225705	1.18745
GVGIISEGNETVEDIAAR	sp|P06685|AT1A1_RAT	44556674	23703485	24249970	39986026	47625037	46096749	48963882	55721080	60333946	29568827	20154627	24574693	41209206	38538357	31055077	32352760	35646380	33397871	36468509	27829760	30601291	38122117	35441806	34716368	19244329	25270274	32440575	39847957	56128875	55043701	33458201	0.227928	0.83851	0.0442496	0.7736
QGAIVAVTGDGVNDSPALK	sp|P06685|AT1A1_RAT	136211647	113433168	65219249	68582359	128514248	115184566	144855800	150431080	103893754	93525694	79193088	58995720	63711154	86465672	82677376	111914610	121357428	115900709	96986410	117115173	59047394	59733944	93033923	86789627	33928475	50187679	97917465	96948443	135713364	139749194	126137000	0.0834024	0.79584	0.0194249	0.68661
SALFAQLNQGEAITK	sp|P52481|CAP2_RAT	24599664	21398881	19054481	15928875	23380126	25494504	38235064	9130463	29173374	12440051	16242154	35655274	38595029	18530093	25210283	39864514	15581489	27945667	15034422	18920684	25988595	23649936	24742210	12674353	14459654	37776916	26189679	33440871	36040523	20261550	24349851	0.407548	1.17023	0.777058	1.05123
EFPIPEQFK	sp|P52481|CAP2_RAT	6396614	1164055	5387436	2388227	5960045	5317927	1298496	1719563	2318269	820962	4190604	687456	2694730	6015378	1293115	1917935	6049474	1575080	9475613	5759721	372305	2210774	1530420	4284920	3488950	1448298	720772	6978420	17529610	22343577	16977329	0.359186	0.744132	0.95272	0.979205
VAIIDTYK	sp|Q07969|CD36_RAT	22961944	23992484	11549231	14348814	26758169	8933225	27252505	4208611	11600094	9588366	7493413	11478886	97847288	8423149	124125432	11327142	86691516	10844081	16130430	14318810	9327719	10941302	6858919	7210955	9050513	5687124	8631561	5480651	12936488	12163801	9662741	0.197795	2.16803	0.0374348	0.535055
WVTYFNKPDIDAWELR	sp|P11240|COX5A_RAT	401523216	813587416	3011907024	2708132592	485369304	234344496	635626564	1976226664	1083101264	2265362840	316552046	1267179176	690351084	1578687024	1687914344	404100104	1146653416	2164314944	69387172	874521220	675000408	1144289200	1506096024	1514479760	1933804936	1338364144	978562688	1427251928	63922589	859919380	18331406	0.957519	0.982142	0.754871	0.89312
IIDAALR	sp|P11240|COX5A_RAT	294116523	171984815	188722626	312435362	179271127	120196531	256502782	63597570	233984686	146076596	142014078	164394932	107388440	127522082	69201086	129298295	155781479	155310763	127971425	139286252	108956091	90004090	135535706	90423841	83945273	72518590	93650515	112665547	113481738	116007306	124721982	0.0911331	0.721426	0.0177521	0.531857
QYGQTVATYESCSTAAFK	sp|P18886|CPT2_RAT	6004577	13542129	10980152	10157633	33488244	14098255	35365222	32116470	32156331	12050220	16668110	10027823	29598847	15294717	16062204	16484945	26665243	16294171	13184452	26809886	28994668	16111604	12784035	10979111	11041569	13622470	29652932	15072253	23391274	16903840	13926714	0.942627	0.982597	0.727392	0.915569
IYGQACATYESASLR	sp|Q704S8|CACP_RAT	44795997	35817689	25256882	34022337	38587877	32867651	41017507	37189334	69979028	26875936	37852714	16552915	27684963	32700074	38484101	17150235	29707738	31684327	42991309	47269910	22009212	37552166	49249263	13922193	38182606	28693628	18412987	44700729	39363809	29314557	32549719	0.531817	0.908074	0.70252	0.947616
TVYHAEEIQCNGR	sp|P50463|CSRP3_RAT	2756980	2444841	15978213	21026547	2973550	1698030	3779364	151615	3389066	1497886	11575886	12766752	6552006	12583866	5600070	6402268	2164734	2631223	6057052	7804017	6481800	8012740	2749955	1439987	7216494	10257114	5057536	4934782	6926590	5166364	6063412	0.954799	1.02602	0.904892	0.944893
ALDSTTVAAHESEIYCK	sp|P50463|CSRP3_RAT	17626697	12793664	26929499	51444461	15708687	7741599	13786078	15672715	6256862	7807067	19870514	22323011	27332124	44255836	46351886	28228028	15382800	10436746	23780621	34504504	32774457	36597572	32790556	16824884	42879777	51707524	19237146	23656660	74602423	93495848	58989855	0.697678	1.1292	0.0694955	1.55719
SLESTNVTDKDGELYCK	sp|P50463|CSRP3_RAT	18448414	16753042	92475435	92614849	14884577	15990154	18536888	9330172	21005735	19013650	78508960	66360973	55510865	51123686	57839648	78545732	14806706	21127345	31514481	53770801	66755836	61434794	27924818	24694610	49046424	52270668	36906067	28393327	46536563	72335731	53032794	0.434643	1.32986	0.549891	1.2406
AEITDAEGLGLK	sp|P28023|DCTN1_RAT	203734456	248622150	303119849	235935158	265545659	286484397	297258903	323334967	264992811	240316039	261976403	34795311	226883841	193896931	289067520	238650551	276755702	245780483	151477988	185145709	357867701	260684462	208316906	74090762	214919470	195274944	133555786	181033427	217172419	130501088	60373339	0.152165	0.840325	0.0238703	0.725447
VPLPSLSPTMQAGTIAR	sp|P08461|ODP2_RAT	601058620	848823940	860518712	875875004	1153778248	1401045624	2011080640	1733712024	1323123176	1185407064	1382459024	1275883096	1002104240	801224936	1090671712	1142635584	1235425696	874543368	1149791552	1020873440	1410968712	1175285016	865656628	770072472	1021418552	1114225656	754336312	968637000	478677768	503067806	414765190	0.774135	0.954131	0.407539	0.864548
DVPLGTPLCIIVEK	sp|P08461|ODP2_RAT	2271478	15676569	25091415	67184959	46886763	21609859	75787594	85194971	23931618	180228581	1108902	100729663	127000023	84809388	59343801	75907345	120023403	119855417	217700696	119289080	108549270	43143925	95580198	111638620	92152098	108957136	54289566	62327423	37421881	90763888	64132180	0.040758	2.10286	0.0090142	2.38709
VPEANSSWMDTVIR	sp|P08461|ODP2_RAT	395280016	539762640	521235600	526787012	421504796	395778188	280413414	370249208	337671348	301874118	347130236	394729144	363145868	327425144	271961248	264907034	283611854	324620170	289285470	299793610	218256726	167362502	328304556	330542022	157253598	102258200	324128286	354430692	436678392	385208256	398157552	0.0112048	0.74577	0.00085127	0.596142
SPAQILISLESEER	sp|P11530|DMD_RAT	33803613	18541357	24550512	24963972	20577216	20226383	30436221	23734220	29229462	18577961	34074794	20201464	31717526	18777070	20904794	33312674	31405155	19337879	31050944	28331784	27151286	20973294	18387833	24525545	31006414	21816608	19669837	26697838	34213881	19396072	35527110	0.695871	1.04673	0.879476	1.01451
LFYSTFATDDR	sp|P14604|ECHM_RAT	486199340	523309212	443099152	280382464	466271488	700290120	547456636	581507996	393257144	495069732	351526888	229510566	415073204	294317774	441366272	458350284	561133140	450340812	277913550	498052896	420116752	313673184	443342072	424247468	199111486	225527558	539837800	323476016	587302248	459057252	474717628	0.0837196	0.812199	0.0260666	0.727871
WDAWNALGSLPK	sp|Q5XIC0|ECI2_RAT	440668669	83278294	801472102	118339168	953621036	874430904	161716963	444424100	413547196	993443502	372431634	854742194	803134218	99441140	329751313	268968264	730464494	816191140	132861192	629275576	148752668	853113256	544892289	206880293	497468345	717343314	511579294	479896969	424836317	392460620	116603417	0.597777	1.17219	0.929982	0.974136
LDISDEFSEVIK	sp|Q641Z6|EHD1_RAT	36662137	194029522	258797770	335283011	210283854	142254434	335220262	261886816	241671893	221484810	295516953	245594544	247674676	220503363	238635410	7144832	250657620	178932450	210315216	154870415	378466347	313418335	150219698	163695376	251126415	270875528	212811844	43415583	155488750	164117341	8481237	0.869542	0.968348	0.883157	0.968978
VGVNGFGR	sp|P04797|G3P_RAT	223608320	151690392	137836421	148190898	122081726	82738303	191998974	46974024	143587090	91007512	145142185	139700023	102039148	124066854	74266625	118522334	109332039	118123674	104489013	119224502	89981957	94500791	109139994	83100429	78643197	72307823	94239788	120865815	92485769	82543048	93569999	0.335756	0.843918	0.07837	0.699648
WGDAGAEYVVESTGVFTTMEK	sp|P04797|G3P_RAT	260834284	158835500	233714406	197096735	184710265	176572499	232444134	222067964	163689289	256191322	278496318	237230740	141424092	196945726	218515554	251426644	199345373	183322504	135797566	189204192	103604646	151655029	205551379	233852867	177457522	176963919	224901764	173572759	300738466	294775882	174504738	0.820043	1.021	0.100569	0.851029
EDPLLTPVPASENPFR	tr|M0RBJ0|M0RBJ0_RAT	4049435	1801991	3592739	5966691	3362932	5021864	7254087	2738075	3877158	3488539	429422	8600150	10195787	9728672	7163988	6074017	4573640	3683192	5998728	4414556	6394255	4355554	9444885	5375310	6197887	3359485	8057390	6952527	10165622	11608050	3729536	0.229332	1.36889	0.0476544	1.43367
AIEHADGGVAAGVAVLDNPYPV	sp|P46413|GSHB_RAT	84055492	80865371	91918613	4958211	136774444	57430416	24659674	165393580	196899546	185690208	190127156	133079104	189054293	7606361	118733276	3575315	51779065	38437796	3872618	168971298	149018728	143879411	100207609	1850338	6577266	2594065	152809148	7018976	86284800	51913281	7724666	0.363266	1.38066	0.825076	0.912366
CLDAFPNLK	sp|Q5BK56|GSTM4_RAT	7338367	8028485	4916923	6879156	8268214	4912720	8090372	3803268	5995024	4488735	5002778	4743026	4745780	4781415	6797906	5180388	8604435	9519436	8638653	6703766	4533381	5106771	2327729	3586148	1750827	4377964	5032244	4019149	6190913	6293906	5576636	0.523886	0.916719	0.0475002	0.705648
GLYPAPLK	sp|Q64428|ECHA_RAT	54788366	13287282	6184575	2618637	54366317	4724973	47373400	21122571	8869182	12151662	25343052	45749875	39971148	6626560	24718931	9187364	51703503	2006912	43949625	2690226	40493381	30563772	34225934	6144028	10839168	26075637	31368199	4999525	37943874	44902450	43658288	0.763903	0.885538	0.792607	0.905185
DGPGFYTTR	sp|Q64428|ECHA_RAT	23152169	21637521	15425729	18510761	25668387	15677354	37121387	7996259	21307341	16776466	14012512	17124966	10668184	14249160	8136388	11727584	17511275	17679556	14508631	18101600	10958301	12244757	14605927	7850155	8504540	8690331	11544760	12773838	16874743	15934650	16122678	0.114638	0.722532	0.0255564	0.580099
LGLLLDCPR	sp|Q9ER30|KLH41_RAT	3029017	1266995	8644957	15877256	3923780	3136612	2048015	609836	4966490	5517608	1688164	5478020	1255351	6530167	7207179	13228657	2731797	575639	7852405	5572645	4002421	5479645	3612359	5955082	6356253	6197472	692987	4527068	11646017	19135010	4124565	0.961879	1.02094	0.915645	1.04313
VFDKEGNGTVMGAELR	sp|P02600|MYL1_RAT	424791606	346163013	994460644	830627956	355647650	527431836	410966058	322933654	357957415	362881054	323238917	382859716	436983664	405234616	117798713	362449818	391226602	305401059	210895647	198327451	373654138	664736292	154821583	224410959	369270802	395299132	335598680	427424934	919579516	771312500	711493250	0.0836681	0.654358	0.0611186	0.636966
EGNGTVMGAELR	sp|P02600|MYL1_RAT	233638449	208028474	202230752	625836074	458085100	432929488	178455123	151417192	226299462	156977431	112379743	313670652	411599464	337395683	115946301	402687632	204209215	410184754	146577378	326833860	209157314	168449833	162896064	224041521	138333627	171471210	228271297	184534003	206270344	316888240	335725638	0.549383	0.864475	0.105211	0.629744
DKDISWFSPNGEK	sp|P13596|NCAM1_RAT	18263150	19318065	19678396	25046509	9630560	25241482	13789457	39081692	31883757	21760713	1124133	67899352	16721400	16520646	9165964	11561293	19977225	22071021	10872259	6663756	8506922	13581871	19254311	19451330	541550	12342707	17200570	10584120	25598318	30560889	18645947	0.931815	1.02881	0.0164502	0.559835
VDATEESDLAQQYGVR	sp|P04785|PDIA1_RAT	0	3840736	10172757	9795987	3795136	4846105	6924871	9131805	2740325	9903999	22932161	6300418	10785582	5266257	13178920	26324991	3484521	1231906	3972843	4097269	2890758	21337620	11907848	7263300	2796951	11695127	14528183	6899207	12809856	12465068	4284283	0.186736	1.68468	0.287042	1.44125
VFLLGEEVAQYDGAYK	sp|P49432|ODPB_RAT	380634129	1400232500	1015823772	802904606	805449248	1171621472	1388018926	1670210056	594539183	748820963	460075089	840945194	778291803	1398294260	1075268141	434983667	1286359516	1116158275	365148395	731491524	366093150	530984340	1527571876	1222938544	655539365	616152770	1369502304	1115428179	979586298	1866001640	793028243	0.259913	0.809157	0.266151	0.787581
IMEGPAFNFLDAPAVR	sp|P49432|ODPB_RAT	3976559568	3246256016	2719460416	2988712432	3023240112	3481798688	6038820544	4631730912	4236681088	3422687168	3052694480	3316234000	2594202352	3268249296	3160075488	3751292768	3230650304	3657073440	2765148288	3530918016	3172677760	4286837632	3533409280	3044529216	2508711200	3361156416	2603788544	3299814816	3063672336	2677467056	1657770760	0.367683	0.895215	0.223949	0.853155
VTGADVPMPYAK	sp|P49432|ODPB_RAT	42079013	40547433	52043493	47563094	55099630	44692480	81177452	17193458	17400902	50550279	42133785	56551573	44527492	46029469	40050893	52593894	44679543	46312242	51619429	41965955	39557556	54072788	43525967	41091961	38336897	30902967	35903550	33055076	54059473	72362472	46962242	0.613912	0.927097	0.355029	0.862327
ILEDNSIPQVK	sp|P49432|ODPB_RAT	89912640	70510576	38804969	84991623	76019363	66442757	140151275	28798812	44589132	71706296	58167797	104525684	64606119	12553852	65356214	47263032	22319136	18119022	92404740	85500456	49281042	91597738	74014694	56086893	51200308	49103061	70398723	53079093	18871748	114420424	49764967	0.127916	0.683921	0.570573	0.903466
ESFGVDPVTSQNVQYFLDR	sp|Q63065|PDK1_RAT	72965784	111149547	8060813	22017384	40836572	111628609	146586196	17377446	95139928	10409709	19433287	11396914	7083612	35375485	22137224	45955253	17121863	10827099	96400639	18114934	30064024	9637523	12103736	109093316	3644747	7061958	21998017	33209797	3758622	22687157	72166880	0.056474	0.414427	0.146319	0.514609
LGAPLSGLQGLPECTR	sp|P36202|PDLI4_RAT	22164498	20924959	28611341	17970528	20391583	10527186	14237536	7237480	25438329	19732002	20746727	2657777	26042730	20459724	17827268	24805661	6442075	15352154	28929661	15417552	6191512	9943773	18527495	15638080	16092631	15815641	30707220	18812804	10661259	18390872	21633115	0.957287	1.01083	0.965509	0.991525
GYFFLDER	sp|P36202|PDLI4_RAT	8770772	8988475	12606017	11342565	5698193	13257437	6253462	5936327	1481016	5029093	5099289	5248189	11776523	10582659	11376247	10541041	6106787	2569664	8158090	7514735	5568500	6587257	6424381	6192373	6061272	4675599	11698387	12178167	13730741	14531099	9137984	0.215525	0.766588	0.239046	0.824219
IIPGFMCQGGDFTR	sp|P10111|PPIA_RAT	527286288	736763632	958624176	1142058096	639353652	645660880	636599276	684736792	736148952	584865656	929667600	1145388096	1194329712	1245317328	981263904	1287074592	871176272	642271116	658995748	551713780	1552799808	1193912608	647038848	957094536	1111082008	630305252	1131240576	913533096	538097772	622079120	605862392	0.0686968	1.28854	0.167183	1.2524
DFTPVCTTELGR	sp|O35244|PRDX6_RAT	28493028	6201929	34925589	60212248	37329657	36417833	43097253	22267222	25412685	29201480	25483529	33694394	36870207	28339041	33742346	35166211	22505530	24764606	34575844	26596905	24626190	33958315	25352672	23874715	23513921	18511755	34712005	27143536	70254179	72045051	47431739	0.497656	0.878039	0.306616	0.811664
FDVINLAAEK	sp|P80385|AAKG1_RAT	52353240	60020533	32678860	15088911	41350572	23761212	55921735	67938056	39105939	27954951	33162107	22429126	43445735	23532291	33138563	32722068	36797403	32851784	23294012	18432496	22750625	27072234	48432361	41668427	15333035	30419547	13296210	31927615	32758196	33923971	37328946	0.143452	0.745065	0.0342537	0.624729
FEIWDTAGQER	tr|A1L1J8|A1L1J8_RAT	15887088	9820078	17950001	14488696	8770663	12207153	10903043	5502569	7682519	11178455	9508945	15105666	13977237	6301003	7388559	12560919	6924832	5509760	9242480	10336370	12139470	7997310	15714181	19162155	3792851	11445801	5443326	13805578	22996314	24372592	16438816	0.203779	0.805097	0.626775	0.913475
GYPDIGWNPVEGER	sp|B0LPN4|RYR2_RAT	36774695	38935467	22024220	30980853	33960900	39154466	33083774	27414724	36754635	23435183	16525511	26662116	28436221	27179058	5793822	23799602	28872937	25027167	22429665	21122570	14106761	14726685	19470299	18399572	11075888	12012720	29733251	22295705	81263223	57097468	44501716	0.0254769	0.739487	9.10432e-05	0.565315
YVDEAHQYILEFDGGSR	sp|B0LPN4|RYR2_RAT	36295745	28211249	26120891	35964672	38248414	34979996	37415482	26263570	31425687	28259878	20718215	22667348	14631171	14219213	15997637	20644418	28036590	22394456	25821048	22026721	17181250	13792186	17317872	24484359	13286358	10339738	21593500	22388772	37052708	37581168	32471688	0.000769516	0.664879	3.07353e-05	0.571482
EFPGFLENQKDPLAVDK	sp|P05943|S10AA_RAT	24219520	36378344	30048671	27267076	11037550	31920332	8899761	11829198	7255215	20681019	11930410	19231304	57395874	58198578	558563	10764326	7125265	8188527	4170975	17829785	7842959	15327264	9004817	5675900	1427594	8294241	13356678	37035845	35225914	35051016	45528562	0.754958	0.88691	0.0448898	0.528484
GEGGILINSQGER	sp|Q920L2|SDHA_RAT	58517824	70187271	62385469	65780992	84914012	81267487	101180134	75293146	69098402	64495749	53370341	48654585	46669432	49922512	48885057	54223595	50341432	66173370	44027439	46485598	42192062	47505705	57247645	39692607	37400847	33000150	36271713	21107179	48008298	55767598	49319072	0.00174522	0.736361	1.2994e-05	0.540334
DHVYLQLHHLPPEQLATR	sp|Q920L2|SDHA_RAT	225656868	247484764	245849044	322134916	376863960	432053398	514586322	657805994	504228996	235242268	414265046	323701049	325256450	203017897	354516186	324086106	362493211	412245528	372302042	358043763	519937292	523309148	376308470	423970812	393740952	473892378	358072917	390134798	149910215	241860871	248978106	0.582024	0.915567	0.490541	1.10896
TLNEADCATVPPAIR	sp|Q920L2|SDHA_RAT	35137855	59015661	37263641	56547838	76796819	46494896	64508398	31208053	67336998	46474438	23130163	38331891	31960674	39643972	39144812	24462060	24650683	45701930	79149146	63689472	21402729	44011532	47519950	43124629	36681341	24929537	29325748	40096172	63844676	38539321	45390216	0.0833775	0.748625	0.34084	0.845127
DLVPDLSNFYAQYK	sp|P21913|SDHB_RAT	1531872613	1222539467	666530865	1284328420	611819213	1001470589	985580608	686420698	1016648411	1057130108	1595820700	1166888300	532613663	1119305549	586591641	1583538066	973729703	1379533714	588345033	1198858672	815905826	1675749372	1038767551	806263593	1089109568	1448649315	1404359154	610463858	710963997	518134451	393214685	0.544835	1.10248	0.686283	1.06891
LQDPFSLYR	sp|P21913|SDHB_RAT	657537797	751531490	735379178	675743669	742554092	789065542	836927689	678729510	593818871	615323484	634225618	506082486	587566316	438408951	436824850	421128777	102466887	647547264	511114253	490682599	83528003	410917097	487597006	458487154	306788170	262841124	527368597	89580002	784125372	714183849	664778252	0.0012732	0.679461	3.63807e-05	0.494783
LSGWEEEEESWLYSSPK	tr|G3V6A2|G3V6A2_RAT	6310804	4543480	26277971	12573384	2818336	33164111	11889929	18768544	41504917	13059695	21384394	38884988	11666799	6573762	17639516	11508708	22368080	19776848	17296714	31558684	19888918	10224374	17229912	11487745	24223734	18132947	266192484	7886437	6531451	4191469	8221666	0.285037	1.40523	0.297138	2.91627
GLIPQLIGVAPEK	tr|F1LX07|F1LX07_RAT	150991247	105201121	184776620	116956581	142890184	271220121	202910058	190065893	148623957	165760828	180789662	165871114	148329190	128549034	194008906	195621025	211017464	122704625	181989070	114778533	162542759	156700774	123094962	132318736	88894653	84938142	160174147	150155871	150887735	146962856	109043597	0.823055	0.973633	0.104622	0.794477
IADLPPANPDHIGGYR	tr|F1LX07|F1LX07_RAT	13161329	11506894	18429825	15096447	19641806	15986944	14096668	12008305	10850244	11602767	8209810	6432031	6025037	110686	7023265	12951628	9792230	9575732	10234955	12960476	6808274	4905479	3673264	4793876	4577583	2649347	10135775	9443255	43928026	37793784	3249761	0.000632459	0.550819	8.60636e-05	0.468162
APHYPGIGPVDESGIPTAIR	sp|O35413|SRBS2_RAT	170357954	127641459	895146732	930463800	159709132	152321781	170251670	174006570	223175477	234317522	975817424	944541640	656837216	592598384	697683168	724699064	192344595	221052049	411324990	452329402	631279372	644497268	205397758	231097283	669758536	621629640	326244856	359252028	438922320	380112088	356977356	0.216699	1.57216	0.406191	1.31021
VGIFPISYVEK	sp|O35413|SRBS2_RAT	65485066	35266913	87359970	58623387	13623382	12394146	577631	3031215	82226088	58446718	107231449	250442047	34727942	138568691	163252593	246751236	29077618	54060223	162663154	164576624	154234300	41339644	20368762	86910021	176701261	167184721	124417725	125449861	120548966	21941049	150114344	0.0132963	3.37177	0.00112736	3.54274
CDDGWFVGTSR	sp|O35413|SRBS2_RAT	0	2358749	7806634	13109706	3870869	3962545	2857187	12463	138094	1837462	10151469	7935327	1197117	5383177	2831287	8582386	5047361	1340758	6845440	7453171	8842141	2198087	909767	87166	10543855	7073737	645414	4351399	0	3738243	229854	0.916578	1.04642	0.739254	1.15251
FEINLISPDTK	tr|D3ZGN0|D3ZGN0_RAT	9816825	11823643	4497305	6862062	5856949	6971725	6203122	5050050	1523106	4970478	2921116	882383	5930832	6153139	3434596	4213715	7408234	7245730	5484339	6288625	3777366	4234742	3953361	4946868	2473371	2225983	7351117	6529065	8075188	8054045	7406838	0.0304456	0.626237	0.0267519	0.662417
AFTYINLDK	sp|Q99376|TFR1_RAT	4443600	1024036	4146154	39728667	1078844	3768254	4364666	19934913	4521483	4577093	7851445	5802228	5619236	3243275	1310270	1648343	3726193	12381157	3196797	3512211	439469	4321140	4845921	4099968	7477924	4389489	19965448	1563070	6330418	4357142	5290446	0.361301	0.516563	0.406257	0.548473
GPFTDVVTTNLK	sp|Q9Z270|VAPA_RAT	102255804	192104364	15244544	223997728	187363977	210412594	5408301	99046417	5837198	138005958	205066052	218072348	65725891	159477351	184141935	225131083	181960909	42684530	159957575	176572028	102407119	159681490	146397872	18977272	53320259	121227993	193960652	179866909	173193203	203222965	217086880	0.739906	1.10141	0.959529	1.01358

## Sheet: cRV-nRV
Sheet 2: The fold change and p-value in the DIA and PRM mode of the validated DEPs between cRV and nRV.
proteins_cRV/nRV	FC-DIA	p-DIA	FC-PRM	p-PRM
A0A0G2JYM0|A0A0G2JYM0	0.909543	0.54141	0.857188	0.0375676
A0A0G2K261|A0A0G2K261	0.73583	0.0611553	0.375477	0.0347092
A0A0G2K5P5|A0A0G2K5P5	0.7528	0.0196141	0.703132	0.00253783
A0A0G2KBB9|A0A0G2KBB9	0.709067	0.0728596	0.516533	0.0241867
B0LPN4|RYR2	0.794142	0.27244	0.717566	0.0135696
B2RZD6|B2RZD6	0.616321	0.0416588	0.853369	0.0369307
D3ZVS2|D3ZVS2	0.842886	0.194013	0.554917	0.0346441
D3ZZN3|D3ZZN3	0.674699	0.0280926	0.681825	0.0355747
F1LX07|F1LX07	0.748481	0.00127268	0.961185	0.0157145
F1LZW6|F1LZW6	0.772141	0.0386816	0.86762	0.00317358
F1M614|F1M614	0.629007	0.00552673	0.76509	0.00147705
O70351|HCD2	0.709369	0.0700354	0.776136	0.0477681
O70511|ANK3	0.517883	0.0283796	0.577409	0.0236715
P02091|HBB1	0.562331	0.0167076	0.45129	0.0148146
P15429|ENOB	0.635731	0.0173093	0.51848	0.0337283
P16036|MPCP	0.790752	0.104863	0.812737	0.0369107
P17764|THIL	0.767547	0.0639815	0.8895	0.0407475
P18163|ACSL1	0.670323	0.0801408	0.619993	0.0155726
P19234|NDUV2	0.82816	0.479112	0.944974	0.00621025
P42123|LDHB	0.811469	0.211037	0.759363	0.0122371
P45953|ACADV	0.784764	0.150884	0.67081	0.0122544
P56571|ES1	0.697166	0.102967	0.768233	0.0491621
P62890|RL30	2.54045	0.00287636	1.68572	0.0281636
P84083|ARF5	3.31681	0.0164771	1.46762	0.0385761
Q3B7D0|HEM6	0.6816	0.0365162	0.501052	0.0464333
Q3B8P0|PARL	0.831974	0.342986	0.744257	0.00729515
Q4V8F9|HSDL2	0.825862	0.150098	0.666374	0.0207511
Q60587|ECHB	0.637247	0.0376844	0.484004	0.00590395
Q63750|RM23	0.697438	0.200039	0.638138	0.0222312
Q64428|ECHA	0.690795	0.0886546	0.841143	0.0336387
Q64591|DECR	0.677196	0.110603	0.429845	0.0468948
Q920L2|SDHA	0.809128	0.124364	0.886156	0.0314337

## Sheet: dRV-nRV
Sheet 3: The fold change and p-value in the DIA and PRM mode of the validated DEPs between dRV and nRV.
proteins_dRV/nRV	FC-DIA	p-DIA	FC-PRM	p-PRM
A0A0G2K261|A0A0G2K261	0.635333	0.00602529	0.25469	0.02206
A0A0G2K5P5|A0A0G2K5P5	0.60758	0.00190668	0.584586	0.00565053
A0A0G2KBB9|A0A0G2KBB9	0.464135	0.0131937	0.337216	0.00139639
B0LPN4|RYR2	0.637738	0.0183245	0.554888	0.000850043
B2RZD6|B2RZD6	0.637306	0.0247886	0.747286	0.00377703
D3ZFQ8|D3ZFQ8	0.561646	0.00116335	0.720853	0.00804653
D3ZUC9|D3ZUC9	0.293401	0.699225	0.339894	0.000314741
D3ZVS2|D3ZVS2	0.643017	0.0380697	0.583894	0.00973177
D3ZZN3|D3ZZN3	0.636655	0.00633797	0.696412	0.0381898
F1LX07|F1LX07	0.534019	0.00115394	0.756693	0.00607422
F1LZW6|F1LZW6	0.541781	0.00169536	0.707213	0.0242651
O35115|FHL2	0.574138	0.00114509	0.485201	0.0476809
O35413|SRBS2	2.34421	0.0051041	1.47536	0.0183673
O70351|HCD2	0.635586	0.00707953	0.722859	0.0154197
O70511|ANK3	0.364766	0.011582	0.42988	0.00848657
P04797|G3P	0.657916	0.0445224	0.777841	0.0147771
P11240|COX5A	0.289347	0.0257747	0.81972	0.00744279
P15429|ENOB	0.504406	0.00296934	0.649548	0.00436549
P16036|MPCP	0.604931	0.00837136	0.443188	0.000116286
P17764|THIL	0.567966	0.00333648	0.651251	6.1444e-05
P18163|ACSL1	0.499376	0.0132549	0.523809	0.00511828
P19234|NDUV2	0.375882	0.00607987	0.726462	0.0419332
P23764|GPX3	0.101871	0.614182	0.717514	0.042968
P24329|THTR	3.4666	0.000299434	0.343484	0.00466378
P27653|C1TC	0.543083	0.00919042	0.602032	6.41875e-05
P42123|LDHB	0.654656	0.0260332	0.64637	0.028384
P43278|H10	0.636554	0.000864524	0.409267	0.0147206
P45953|ACADV	0.594228	0.000965523	0.628512	0.00096659
P56571|ES1	0.445346	0.00810331	0.704414	0.00999861
P62718|RL18A	0.186449	3.61566	1.33994	0.00514882
Q07969|CD36	0.576772	0.0240397	0.531933	0.0135256
Q499N5|ACSF2	0.450504	0.00573072	0.344147	0.0247288
Q4V8F9|HSDL2	0.615007	0.0081367	0.525127	0.0217348
Q5BJQ0|COQ8A	0.49748	0.00247855	0.298343	0.0169109
Q60587|ECHB	0.506503	0.0023037	0.483962	0.00591981
Q63750|RM23	0.523356	0.0322502	0.496714	0.00224931
Q641Y2|NDUS2	0.506553	0.00121402	0.745418	0.0229237
Q64428|ECHA	0.43227	0.00601255	0.76225	0.000924771
Q64591|DECR	0.429516	0.00673475	0.38032	0.039142
Q66HA8|HS105	0.367661	0.776536	0.532442	0.0187479
Q6AY21|Q6AY21	0.415094	0.00115591	0.335156	0.00361258
Q6P6V0|G6PI	0.0889009	0.682647	0.772654	0.0303683
Q923S8|PANK4	0.615725	0.000397246	0.421203	0.0464439
Q9WVK7|HCDH	0.483545	0.0206814	0.550516	0.0144594
