# Supplementary material for: Proteomic and Metabolomic Analyses of Right Ventricular Failure due to Pulmonary Arterial Hypertension
Source: Front Mol Biosci. 2022 Jul 5;9:834179. doi: 10.3389/fmolb.2022.834179 (PMC9294162; doi:10.3389/fmolb.2022.834179)
Supplement: Supplementary file 3 [file Table3.XLSX]

## Sheet: positive-ion
Sheet 1: The metabolome profile in positive mode.
Note: Compound is the unique identifier of the compound in the experiment based on the m/z and retention time. Compound ID is the ID from the searched database. The score is given to the compound identification by the search engine used to provide it. The fragmentation score is given to the compound identification based on either theoretical fragmentation or supplement ms/ms database search. Mass…
Compound	Compound ID	Score	Fragmentation Score	Mass Error (ppm)	Isotope Similarity	Description	m/z	C1	C2	C3	D1	D2	D3	D4	QC1	QC2	QC3	N1	N2	N3	N4
Label								C	C	C	D	D	D	D	QC	QC	QC	N	N	N	N
0.06_297.0833m/z	HMDB0013923	44.6	51.8	3.6702	75.4937	2-Oxoticlopidine	297.083	461.352	408.019	390.643	397.151	243.707	320.62	343.825	126.245	293.327	309.068	295.893	402.586	351.115	344.491
0.06_519.1400m/z	HMDB0060491	45	60.3	-14.734	79.8452	Mycophenolic acid O-acyl-glucuronide	519.14	99.5752	131.985	96.9118	100.626	74.8707	83.7501	86.5973	45.9004	99.1807	102.25	76.7369	110.282	97.6982	101.792
0.07_391.2854m/z	263643	49.9	61.6	2.90808	91.4794	Bis(2-ethylhexyl) phthalate	391.285	183.923	176.846	155.337	156.552	98.0533	121.205	127.849	196.256	163.203	153.567	115.177	170.559	147.117	143.88
0.09_475.4464m/z	HMDB0029987	53	98.6	-4.67699	71.6053	(+)-11-Hydroxy-9-triacontanone	475.446	0	0	0	0	0	0	0	31.2781	0	0	0	0	0	0
0.18_434.2435m/z	19463	49.1	64.3	8.58285	90.6118	Thr Lys Trp	434.244	15.3767	20.5585	24.5987	54.5566	8.78753	29.7403	51.0596	1.01402	12.5042	18.8878	33.9329	18.7502	17.1979	23.1113
0.18_443.3761m/z	70750	45.8	82.6	-27.8191	71.6872	Allobetulin	443.376	0	0	0	0	0	0	0	17.7399	0	0	0	0	0	0
0.19_319.0898m/z	HMDB0028765	54.8	90.4	-1.01804	84.9262	Aspartyl-Tyrosine	319.09	63.0829	19.4556	40.0894	8.75426	16.6623	13.7535	16.5471	0	14.5541	30.4213	7.33179	10.4374	45.8613	43.4917
0.21_269.0888m/z	84	57.6	94.6	2.925	97.0567	Inosine	269.089	515.181	318.236	332.915	184.905	214.168	235.943	166.415	0	214.018	244.783	148.861	254.928	365.58	302.74
0.21_284.0997m/z	87	58.2	96	2.62151	98.2472	Guanosine	284.1	11.454	12.2928	10.5236	1.3379	7.34175	6.09748	0.85547	0	7.94651	3.03317	1.56439	2.05618	7.63757	5.2055
0.23_193.1220m/z	HMDB0032043	48.9	97.2	-1.58825	49.2975	Benzyl 3-methylbutanoate	193.122	9.40006	15.3171	12.4053	18.4652	11.6819	15.4101	18.6367	2.65685	19.4343	9.32847	9.62361	20.4107	8.28036	11.1143
0.23_195.1011m/z	265040	47.2	50.7	-2.29228	88.1324	Propioveratrone	195.101	8.331	1.09071	10.7614	10.9633	2.94594	5.71559	15.8487	0	3.75431	6.8974	3.84049	4.56629	6.3368	7.08989
0.23_291.0708m/z	HMDB0000425	54.7	93.8	8.09361	88.6633	3-Deoxy-D-glycero-D-galacto-2-nonulosonic acid	291.071	54.2812	34.0564	22.3671	6.11993	21.2347	20.6213	0.958109	0	10.3533	16.9817	5.60675	19.8533	27.4832	28.2429
0.34_542.4739m/z	HMDB0007039	51	90.2	-7.6834	73.3278	DG(14:1(9Z)/15:0/0:0)	542.474	0	0	0	0	0	0	0	192.903	0.606926	0	0	0	0	0
0.43_428.0376m/z	HMDB0000061	55.6	92.4	2.21837	88.0067	Adenosine 3',5'-diphosphate	428.038	146.088	118.059	111.939	94.7349	88.2877	97.201	71.4259	0	46.2917	77.5845	67.781	78.5314	115.359	105.842
0.44_348.0712m/z	63401	56.5	98.3	2.51252	87.4014	Adenosine 3'-monophosphate	348.071	59.7201	36.4482	49.8981	25.1882	28.6745	28.3475	16.5773	0	26.0515	45.5717	10.3191	29.2777	52.7527	34.6717
0.44_368.0422m/z	HMDB0129972	54.3	96.6	-3.61931	79.151	[4-(5,7-dihydroxy-4-oxo-4H-chromen-3-yl)phenyl]oxidanesulfonic acid	368.042	16.2349	12.8328	16.0877	5.22823	9.91496	16.0249	0.277349	0	7.68712	13.3868	2.28971	6.09586	20.71	9.76905
0.44_439.1026m/z	HMDB0130025	52.8	91.5	-12.3961	85.578	3,4,5-trihydroxy-6-{1-methoxy-1,3-dioxo-3-[(3,4,5,6-tetrahydroxyoxan-2-yl)methoxy]propan-2-yl}oxane-2-carboxylic acid	439.103	46.774	27.4025	45.7844	22.5678	31.9196	27.438	19.7884	0	26.9849	44.3889	12.5034	21.9298	45.7367	29.8793
0.44_786.1660m/z	HMDB0001248	54.1	92.6	1.96951	80.2024	FAD	786.166	88.1079	66.7449	91.7465	35.3011	59.8326	51.9497	37.7104	0	51.9167	78.152	19.8455	41.3588	91.8758	54.2294
0.45_307.0845m/z	HMDB0125167	55.1	94.8	10.1209	91.7139	3,4,5-trihydroxy-6-{[(2E)-3-phenylprop-2-enoyl]oxy}oxane-2-carboxylic acid	307.085	120.984	36.586	61.6639	13.8266	17.5929	17.7469	24.8673	0	39.2693	58.4339	24.0581	45.271	47.6833	35.3466
0.53_268.1043m/z	3020	57.2	100	1.08892	87.2016	Vidarabine	268.104	4.01796	5.13357	5.31634	2.26171	2.17778	4.00827	3.67505	0	4.6933	4.62734	1.43649	3.72104	3.08856	2.86922
0.93_195.0654m/z	68931	57.4	89.9	1.10934	98.4178	Dimethyl phthalate	195.065	1126.23	1193.2	971.689	1103.62	699.915	924.811	897.659	785.604	832.812	852.831	827.809	1150.3	937.273	993.345
1.00_325.1615m/z	HMDB0000600	51.3	69.2	2.95888	90.9507	Galactosylhydroxylysine	325.162	30.1759	20.2028	49.6154	76.0511	24.5117	86.1186	40.0039	65.4372	49.1507	47.6576	24.323	20.0712	42.83	27.9144
1.00_471.2193m/z	HMDB0029347	54.6	95.9	-1.76119	79.1319	Acuminoside	471.219	2.08556	13.1186	8.96119	0.620929	0.334731	0.27442	7.53174	9.68995	6.81281	7.43076	0	0.856294	9.41114	8.11724
1.00_487.2141m/z	HMDB0000585	56.1	94.4	1.52449	87.8065	Glucosylgalactosyl hydroxylysine	487.214	27.6917	20.7284	33.7218	49.3867	37.6525	34.6502	56.4343	47.1243	47.808	45.2919	25.0169	18.522	30.2968	37.4063
1.02_389.1328m/z	HMDB0012492	49.1	62.3	2.39534	86.0864	1-(1,2,3,4,5-Pentahydroxypent-1-yl)-1,2,3,4-tetrahydro-beta-carboline-3-carboxylate	389.133	91.0211	152.746	188.98	153.005	37.8953	53.9442	96.1962	112.011	114.959	120.723	8.88131	108.295	188.168	199.164
1.03_318.1302m/z	96444	44.1	52.6	-14.9945	83.4283	Phthalazinone pyrazole	318.13	36.6636	71.4685	49.7967	14.232	3.03707	7.85047	47.3042	50.4931	35.0232	36.7517	3.24315	48.0328	71.4642	43.4038
1.03_359.1220m/z	71849	45.4	70.4	26.4046	81.1451	Chryso-obtusin	359.122	32.3973	34.4406	32.1367	44.3274	9.48573	14.8655	30.8953	25.2543	24.8507	27.9866	33.3331	12.1424	28.5276	23.5191
1.04_223.9992m/z	HMDB0060002	52.5	87.1	-8.393	84.8281	Indole-3-carboxilic acid-O-sulphate	223.999	58.2356	72.0966	50.1602	44.0964	60.1911	71.8351	131.173	13.2283	50.5106	57.0211	77.3069	40.0685	40.755	73.0517
1.04_251.0371m/z	HMDB0031950	53	87.1	-14.2085	92.6515	L-2-Aminoethyl seryl phosphate	251.037	125.015	140.937	105.668	101.159	207.757	160.562	239.824	65.9683	149.285	146.991	102.947	94.8249	91.378	128.179
1.04_279.0482m/z	HMDB0030809	42.5	97.3	2.76277	18.2983	(2R,3S)-Piscidic acid	279.048	75.6281	111.053	103.144	78.2361	49.1767	68.4938	119.282	67.7484	71.308	76.1093	112.762	64.7008	87.8962	85.6691
1.04_413.0909m/z	HMDB0012221	52.9	95.1	-11.9331	82.2582	Dopaxanthin	413.091	63.1801	152.591	67.1154	24.1364	16.9683	15.7721	134.416	20.5647	48.9814	68.2712	7.91054	55.4629	70.7181	96.1385
1.06_294.1113m/z	HMDB0030639	52	97.9	4.50875	67.39	(±)-Tembamide	294.111	49.2931	100.533	104.378	43.6573	30.5862	28.8362	60.9666	56.0499	67.0655	76.8782	39.7285	104.458	106.331	58.2851
1.06_376.0587m/z	HMDB0134941	51.6	90.7	-14.7148	82.8414	3,4,5-trihydroxy-6-(5-hydroxy-1H-indole-3-carbonyloxy)oxane-2-carboxylic acid	376.059	28.998	35.4156	47.7904	27.161	48.4956	34.2631	59.8087	7.55206	34.2676	36.9158	10.6573	15.0516	25.0891	68.5632
1.06_399.1448m/z	HMDB0032105	53.2	96.8	8.94111	79.0957	1,2-Anhydridoniveusin	399.145	0	0	2.36676	0	0.411222	0	0	15.618	3.67987	7.91916	0	0	0	0
1.06_466.0192m/z	HMDB0001201	44.8	56.3	12.7489	81.1007	Guanosine diphosphate	466.019	38.8319	49.2499	54.0257	29.8086	67.4388	69.6172	65.6241	20.1704	43.2665	47.6119	20.3802	10.4339	27.637	91.0676
1.06_493.0565m/z	HMDB0125245	50.7	78.3	-9.36755	85.6999	3,4,5-trihydroxy-6-{[5,6,7-trihydroxy-4-oxo-2-(3,4,5-trihydroxyphenyl)-4H-chromen-3-yl]oxy}oxane-2-carboxylic acid	493.057	68.6074	111.503	136.452	61.7724	60.2931	42.7017	150.188	29.1802	85.0426	83.4956	2.23513	39.2272	69.2535	205.267
1.06_521.0680m/z	HMDB0124789	52.6	98.4	-8.93325	74.2863	[2-(5,7-dihydroxy-4-oxo-2-phenyl-3,4-dihydro-2H-1-benzopyran-8-yl)-4,5-dihydroxy-6-(hydroxymethyl)oxan-3-yl]oxidanesulfonic acid	521.068	3.26425	24.1562	60.4743	5.32546	0	0	10.8383	0	5.44449	5.6227	0	10.8713	15.6272	54.9728
1.06_548.1057m/z	HMDB0133552	48.6	72.8	-2.2328	73.05	{4-[(2,4-dihydroxy-3-oxo-6-{[3,4,5-trihydroxy-6-(hydroxymethyl)oxan-2-yl]oxy}-2,3-dihydro-1-benzofuran-2-yl)methyl]phenyl}oxidanesulfonic acid	548.106	9.94847	29.999	27.1304	0	0.0591417	0.468038	19.308	0	6.20933	7.55497	0	9.54972	15.2787	39.1704
1.10_362.9860m/z	HMDB0000968	55.2	96.3	2.26215	82.5364	1D-Myo-inositol 1,4-bisphosphate	362.986	341.649	312.23	407.612	279.7	174.586	303.155	158.317	204.952	247.497	232.141	71.6011	241.735	256.034	286.171
1.10_380.9956m/z	HMDB0128161	50.2	95	11.3824	68.4825	[2-hydroxy-5-(3,5,6,7-tetrahydroxy-4-oxo-4H-chromen-2-yl)phenyl]oxidanesulfonic acid	380.996	89.9248	81.4071	128.825	89.1479	11.3235	27.4405	45.7382	57.3032	53.911	56.4304	46.0212	73.926	78.1644	90.6207
1.11_283.0197m/z	HMDB0000124	57.7	94.5	3.10689	97.5723	Fructose 6-phosphate	283.02	2085.06	3190.24	4387.99	2364.21	266.337	606.57	1276.12	1576.88	1979.98	2130.75	129.337	4526.03	3400.44	2626.22
1.11_468.9734m/z	HMDB0001191	46.7	62.8	-16.0819	86.9903	Deoxyuridine triphosphate	468.973	53.665	54.9796	37.7831	56.7573	92.0581	102.309	133.253	38.3184	72.6754	73.4956	106.24	43.2244	42.3328	66.3823
1.13_343.0411m/z	HMDB0128437	53.5	97.9	-10.9623	81.6188	4,13,14-trihydroxy-9-oxo-8,17-dioxatetracyclo[8.7.0.0²,⁷.0¹¹,¹⁶]heptadeca-1(10),2,4,6,11(16),12,14-heptaen-5-yl acetate	343.041	49.0868	16.1964	49.3489	46.6346	0.33071	16.7374	45.9144	19.1737	28.987	25.7589	21.1197	42.7945	42.8769	31.9768
1.14_435.1310m/z	HMDB0124767	47.3	65.2	5.62028	77.7195	5,7-dihydroxy-2-(4-hydroxyphenyl)-8-[3,4,5-trihydroxy-6-(hydroxymethyl)oxan-2-yl]-3,4-dihydro-2H-1-benzopyran-4-one	435.131	40.5843	51.0982	87.5033	0.662868	0.00112804	0	82.8624	1.36487	8.32424	18.9628	0	42.3252	73.2694	49.2215
1.14_472.1104m/z	HMDB0000797	47.6	61.9	6.20204	83.0886	SAICAR	472.11	2.25913	51.6259	53.5808	7.26321	0	0	46.8096	13.9916	21.5942	9.35556	0	0	12.5514	79.8581
1.14_490.9559m/z	HMDB0001191	46.3	59.7	-14.8014	86.9903	Deoxyuridine triphosphate	490.956	108.702	59.8245	41.4883	116.88	137.029	190.571	146.244	83.0487	125.53	106.371	184.273	39.8699	57.9131	53.4877
1.15_662.0367m/z	HMDB0004980	45.1	60.7	14.7727	79.9644	cis-4-Decenoic acid	662.037	3.4246	22.1699	55.4703	15.8305	9.08609	0.976797	22.9028	20.9066	21.4584	32.4722	0	21.1292	25.6999	57.9116
1.17_386.9959m/z	HMDB0000295	53.5	88.6	-7.54148	87.4138	Uridine 5'-diphosphate	386.996	13.6816	11.0376	0	14.9207	31.2227	43.0418	29.361	18.0837	21.6938	12.5212	76.8197	15.309	14.5941	3.8992
1.17_548.0361n	HMDB0012300	52.8	98.6	-15.2919	81.0577	UDP-4-dehydro-6-deoxy-D-glucose	549.034	19.3213	31.4312	53.4285	32.1552	1.74056	6.83284	27.2859	24.6189	28.8054	29.8084	0	22.0031	56.959	45.7857
1.18_273.0757m/z	HMDB0133544	56.1	96.8	-0.0933363	83.7484	2-[(4-hydroxyphenyl)methyl]-2,3-dihydro-1-benzofuran-2,3,4,6-tetrol	273.076	64.1165	4.17844	113.743	67.2508	60.521	52.9366	97.1886	33.7546	78.9543	77.6254	64.3151	65.1608	67.7378	39.0376
1.18_279.1200m/z	HMDB0036662	52.4	88.8	-9.7199	83.9102	2beta,9xi-Dihydroxy-8-oxo-1(10),4,11(13)-germacratrien-12,6alpha-olide	279.12	190.614	500.008	440.834	163.275	135.179	67.2101	448.978	213.231	282.08	333.611	272.185	410.134	453.161	300.235
1.18_405.9985m/z	HMDB0060639	54.9	93.9	-6.23366	87.5216	Gemcitabine diphosphate	405.998	124.608	189.032	226.79	112.578	33.2125	11.3119	102.628	98.5394	110.29	105.945	0.0199182	112.33	142.658	241.388
1.19_411.0785m/z	HMDB0060413	45.5	62.1	-15.5107	81.2756	6-Methylthioguanosine monophosphate	411.079	107.911	279.324	226.046	92.424	29.909	24.2149	81.9055	112.201	118.407	125.58	0	257.376	265.886	203.828
1.19_490.1208m/z	HMDB0060453	48.2	68.5	-3.40027	76.7522	Chondroitin 6'-sulfate	490.121	6.43116	307.053	122.246	26.3511	0	0	46.5081	24.7051	6.53185	44.7741	0	255.952	176.624	75.0346
1.21_310.0576m/z	70930	40.9	53.1	-43.2166	86.1047	N-(6-Oxo-6H-dibenzo[b,d]pyran-3-yl)maleamic acid	310.058	4340.8	6216.31	3138.57	2152.31	860.14	1169.73	3996.9	2820.21	2638.33	2750.52	712.05	4217.72	4188.24	3770
1.22_512.1036m/z	HMDB0060453	51.5	82.8	-1.65433	76.7522	Chondroitin 6'-sulfate	512.104	0	26.2979	34.8584	22.3937	0	0	13.2526	10.8924	12.692	8.07454	0	4.00789	0	30.6328
1.22_647.1178m/z	HMDB0126622	43.8	54.9	-6.44859	71.5504	3,4,5-trihydroxy-6-{4-[(1E)-3-(4-hydroxy-3,6-dioxo-2-{[3,4,5-trihydroxy-6-(hydroxymethyl)oxan-2-yl]oxy}cyclohexa-1,4-dien-1-yl)-3-oxoprop-1-en-1-yl]phenoxy}oxane-2-carboxylic acid	647.118	0	26.3302	59.8404	45.4138	0	0	0	0	0	0	0	4.91973	0	4.01672
1.23_289.0200m/z	HMDB0011640	54.4	91	-6.55984	88.2814	Uridine 2',3'-cyclic phosphate	289.02	68.8942	22.7732	17.6296	155.257	112.309	222.561	78.4199	118.964	103.893	93.1829	153.68	37.5988	90.3132	35.9122
1.23_331.0716m/z	HMDB0124990	52.4	94.7	17.0667	84.7544	6-(4-carboxy-2-hydroxyphenoxy)-3,4,5-trihydroxyoxane-2-carboxylic acid	331.072	74.8782	15.1617	84.1044	212.673	183.58	325.383	148.042	75.0981	105.91	87.6013	58.2062	54.5538	42.9374	16.9159
1.24_527.1592m/z	3585	47.9	51.7	1.80719	90.1062	Maltotriose	527.159	418.198	2847.63	2618.17	1892.9	0	31.1044	768.988	1186.89	1028.17	1300.49	0	1809.49	1458.14	1296.83
1.24_787.1886m/z	HMDB0126948	48.1	80.5	-5.32142	66.2114	6-{[2-(3,4-dihydroxyphenyl)-5-hydroxy-4-oxo-6,8-bis[3,4,5-trihydroxy-6-(hydroxymethyl)oxan-2-yl]-4H-chromen-7-yl]oxy}-3,4,5-trihydroxyoxane-2-carboxylic acid	787.189	0	0	0	0	0	0	0	0	0	0	0	0	0	0
1.31_249.1562m/z	HMDB0028744	55.5	90.1	1.89956	89.8354	Asparaginyl-Valine	249.156	1010.74	546.156	1020.95	174.062	1411.55	776.787	1437.18	1032.28	893.349	877.95	400.918	714.794	412.126	621.126
1.35_162.1128m/z	HMDB0000062	51.6	62.1	1.76686	98.0729	L-Carnitine	162.113	16582.9	21739.7	16332.7	6766.63	12517.2	10372.7	13199.8	15519.8	14812.5	15103.8	15863.8	12751.3	14277.5	17142.3
1.35_278.1466m/z	HMDB0028745	48.9	59.5	2.8899	88.2226	Asparaginyl-Gamma-glutamate	278.147	10.1061	72.7292	66.5334	0	325.095	14.9952	253.981	87.6033	72.4709	69.148	46.0811	53.9845	40.1021	223.126
1.41_353.0533m/z	HMDB0126444	45.1	57.6	16.3992	84.7544	6-(4-carboxy-3-hydroxyphenoxy)-3,4,5-trihydroxyoxane-2-carboxylic acid	353.053	34.9306	5.73509	12.6077	156.133	89.1954	263.489	79.3527	61.8222	11.2089	37.1887	8.86469	1.83366	4.60473	3.41248
1.42_280.0926m/z	HMDB0000086	48.3	53.6	2.33195	90.6965	Glycerophosphocholine	280.093	854.819	752.037	877.97	2574.41	864.102	1284.73	1535.45	1140.2	1132.38	1071.05	545.476	1372.04	1495.11	878.959
1.43_334.1229m/z	HMDB0135788	49.3	82.6	-17.7877	81.9511	2-hydroxy-2-(4-hydroxyphenyl)ethyl 3-(3,4-dihydroxyphenyl)prop-2-enoate	334.123	218.339	275.9	342.892	86.3017	0	0	229.259	174.765	177.568	163.664	0	141.18	278.15	377.731
1.43_359.0308m/z	HMDB0125222	51.8	94.8	-19.4378	83.1717	3-(2,3,4,5-tetrahydroxyphenyl)-1-(2,4,6-trihydroxyphenyl)propane-1,2-dione	359.031	175.979	65.8025	41.7645	190.271	0	30.1678	94.1522	47.4444	50.3347	34.259	33.1082	252.608	98.7145	21.5563
1.43_477.1213m/z	HMDB0125181	52.7	91.3	-5.39445	78.5757	3,4,5-trihydroxy-6-[(2,4,5-trihydroxy-6-{[hydroxy(4-oxocyclohexa-2,5-dien-1-ylidene)methoxy]methyl}oxan-3-yl)oxy]oxane-2-carboxylic acid	477.121	0	21.1285	4.57174	10.543	0	0	0	0	4.7606	0	0	0	23.7153	13.6364
1.43_479.0369m/z	HMDB0126666	43.5	57.5	-17.5057	77.6192	6-({1-carboxy-3,4,9,10-tetrahydroxy-6-oxo-6H-benzo[c]chromen-8-yl}oxy)-3,4,5-trihydroxyoxane-2-carboxylic acid	479.037	194.005	146.585	42.2728	56.5379	69.463	46.9935	242.294	87.3305	98.0954	95.9688	12.1825	29.4469	104.917	138.216
1.43_501.9946m/z	HMDB0000285	51.9	83.9	-16.027	91.8277	Uridine triphosphate	501.995	32.2253	1.9031	26.9087	26.545	89.2383	57.5092	45.0577	12.8005	11.9478	7.84808	14.9443	0	0	18.4273
1.48_639.1723m/z	HMDB0003178	35.6	86	9.34089	2.49129	Heme	639.172	0	24.5125	12.4191	29.737	0	0	0	0	0	0	0	0	0	0
1.50_271.1384m/z	HMDB0039858	43.8	55.8	19.0912	82.305	Angeloylsenkyunolide F	271.138	107.191	20.9696	78.9434	0	193.161	68.0819	119.607	56.3339	72.4225	57.973	13.0379	10.7243	0	12.4694
1.51_154.0590m/z	HMDB0000064	57.6	92.8	2.52011	97.9837	Creatine	154.059	4434.91	4248.05	5215.74	3678.48	4752.21	3528.31	4590.45	4943.48	4505.6	4471.83	3892.61	3382.71	4554.3	5818.32
1.51_322.1113m/z	HMDB0134573	47.5	60.8	1.72619	79.01	[4-(2-phenylcyclobutyl)phenyl]oxidanesulfonic acid	322.111	17.1911	39.9947	38.9562	6.3621	116.25	21.3122	101.861	67.4036	56.941	52.7699	83.3227	6.06228	65.6537	111.088
1.54_306.1891m/z	HMDB0028725	50.5	68	2.15885	86.8147	Asparaginyl-Arginine	306.189	0	0	27.6423	11.8959	49.4958	24.5809	135.788	30.9434	14.4986	22.6767	29.6268	0	25.6939	48.7581
1.54_381.0803m/z	HMDB0128691	55.9	93.2	-3.203	89.8603	3,4,5-trihydroxy-6-{[4-methoxy-6-(3-oxoprop-1-en-1-yl)-2H-1,3-benzodioxol-5-yl]oxy}oxane-2-carboxylic acid	381.08	551.947	1690.07	2182.19	1127.08	143.319	209.451	1292.02	990.047	1019.86	1050.43	12.544	739.817	1577.28	2133.13
1.54_433.0941m/z	HMDB0130312	51.9	87.7	3.18942	75.7182	{2-hydroxy-2-[6-(2-methylbut-3-en-2-yl)-7-oxo-2H,3H,7H-furo[3,2-g]chromen-2-yl]propoxy}sulfonic acid	433.094	5.0396	88.9551	99.025	15.2584	0	0	31.3962	8.88589	12.4706	15.9741	0	21.0373	71.9832	48.5543
1.54_527.1591m/z	3585	49.5	56.7	1.63888	92.65	Maltotriose	527.159	494.03	2493.31	3202.98	2634.36	69.5236	146.097	1254.91	1376.2	1399.04	1335.56	8.06958	1469.68	1564.33	2276.39
1.54_658.2286m/z	HMDB0029413	42	60.6	18.0529	67.3208	Bis-gamma-glutamylcysteinylbis-beta-alanine	658.229	0	0	16.6317	0	0	0	0	0	0	0	0	0	0	28.4399
1.55_400.0264m/z	HMDB0126665	52.4	83.5	-3.00721	81.8015	2-{[hydroxy({3,4,8,9,10-pentahydroxy-6-oxo-6H-benzo[c]chromen-1-yl})methylidene]amino}acetic acid	400.026	49.7559	63.8498	16.0441	16.9875	3.34087	0	26.8441	5.14968	5.28632	13.6283	0	16.5316	32.3159	4.38039
1.61_226.1054m/z	HMDB0000201	55.5	84.9	2.02457	95.0035	L-Acetylcarnitine	226.105	2384.78	2351.59	2949.12	997.982	1796.15	1439.54	3129.38	2265.72	2287.91	2181.29	2632.24	1378.55	2159.73	3989.26
1.62_573.1498m/z	HMDB0129219	49.6	97	18.5738	69.5712	3-[5,7-dihydroxy-2-(4-hydroxy-3-methoxyphenyl)-4-oxo-3,4-dihydro-2H-1-benzopyran-8-yl]-5,7-dihydroxy-2-(4-hydroxyphenyl)-3,4-dihydro-2H-1-benzopyran-4-one	573.15	0	0	0	0	0	0	0	0	0	0	0	0	0	0
1.64_735.2047m/z	HMDB0129210	46.8	87.3	17.4125	64.3776	5,7-dihydroxy-3-[5-hydroxy-2-(4-hydroxy-3-methoxyphenyl)-4-oxo-7-{[3,4,5-trihydroxy-6-(hydroxymethyl)oxan-2-yl]oxy}-3,4-dihydro-2H-1-benzopyran-8-yl]-2-(4-hydroxyphenyl)-3,4-dihydro-2H-1-benzopyran-4-one	735.205	0	0	0	0	0	0	0	0	0	0	0	0	0	0
1.65_267.1300m/z	HMDB0139703	53.1	94.6	-14.8356	86.3031	N-(4-amino-2-hydroxybutyl)-3-(3,4-dihydroxyphenyl)prop-2-enimidic acid	267.13	154.911	113.533	280.299	81.9117	647.353	240.541	339.013	272.815	287.597	308.545	153.911	79.7396	110.369	413.057
1.65_298.1877m/z	HMDB0061024	45.8	61.4	-12.5353	81.0932	mono-isopropyl-disopyramide	298.188	10.731	14.8201	17.2357	61.1521	38.4834	76.4109	70.185	49.2093	50.8332	40.3428	42.12	0	29.5672	27.2165
1.68_773.1718m/z	HMDB0126898	42	50.7	-6.86074	66.9408	6-(2-{5,7-dihydroxy-4-oxo-6-[3,4,5-trihydroxy-6-(hydroxymethyl)oxan-2-yl]-8-(3,4,5-trihydroxyoxan-2-yl)-4H-chromen-2-yl}-4,5-dihydroxyphenoxy)-3,4,5-trihydroxyoxane-2-carboxylic acid	773.172	0	5.90799	0	0	0	0	0	0	0	0	0	0	0	0
1.70_255.0980m/z	HMDB0030526	54	97.8	-12.975	85.8799	Isovestitol	255.098	9.38372	21.5042	9.61207	41.3499	209.733	18.595	8.19781	59.9189	53.0109	57.5895	220.271	4.47652	10.5255	58.639
1.70_366.0303m/z	HMDB0031764	51.7	78.7	-3.80029	84.3928	Nifursol	366.03	2.34999	3.01822	2.12101	0	64.426	0	2.80714	3.38023	6.22119	3.53863	0	0	0	51.1877
1.71_265.1123m/z	229	52.1	72.6	2.17386	90.482	Thiamine	265.112	415.793	234.875	723.294	420.763	183.691	668.572	873.066	472.626	446.74	416.608	167.288	240.542	215.809	462.929
1.71_283.1062m/z	HMDB0029619	46	50.7	13.6839	93.5325	Arabinopyranobiose	283.106	246.051	243.783	365.632	108.785	852.823	258.948	538.22	371.897	398.5	390.992	302.422	87.8969	180.43	605.398
1.71_335.1357m/z	HMDB0013302	46.6	53.7	-2.89189	82.7849	Phenylalanylphenylalanine	335.136	2.46856	36.6677	8.2262	69.1033	61.675	18.4752	41.3205	39.9743	24.1508	11.898	17.6331	33.1634	50.4265	36.9416
1.71_399.1456m/z	3289	57	95.2	2.62295	92.6466	S-Adenosylmethionine	399.146	1355.06	839.945	1544.71	1485.27	1510.59	2074.73	1562.5	1275.63	1078.28	1091.9	962.674	1070.98	1258.5	1436.5
1.71_437.1017m/z	HMDB0132922	52.6	97	-13.442	80.0443	6-{[2-(1,2-dihydroxypropan-2-yl)-7-oxo-2H,3H,7H-furo[3,2-g]chromen-9-yl]oxy}-3,4,5-trihydroxyoxane-2-carboxylic acid	437.102	17.653	18.7995	26.9918	20.4252	20.3415	41.7679	21.0151	37.5829	24.9659	21.479	12.999	9.0408	23.5973	17.3339
1.72_343.1078m/z	HMDB0059997	51.9	93.3	-17.8946	83.9341	Dihyroxy-1H-indole glucuronide I	343.108	20.5542	6.7033	44.5213	18.5305	0	51.7803	84.4866	23.2232	15.771	17.3929	3.076	24.0769	2.15344	15.207
1.72_447.1130m/z	HMDB0132676	52.6	84.5	-0.682189	79.4876	6-{3,5-dihydroxy-2-[3,4,5-trihydroxy-6-(hydroxymethyl)oxan-2-yl]phenoxy}-3,4,5-trihydroxyoxane-2-carboxylic acid	447.113	3.77934	22.7561	16.666	11.8922	2.98431	26.8817	4.62479	9.72859	2.27635	0	18.0205	18.5646	23.2044	5.58378
1.72_465.9904m/z	HMDB0000082	47.6	69.1	19.0352	87.7742	Cytidine triphosphate	465.99	332.244	288.27	227.026	286.762	111.723	121.504	176.283	159.309	149.238	118.736	140.667	337.45	284.701	169.005
1.74_397.1453m/z	HMDB0001066	51.5	93	17.124	81.828	S-Lactoylglutathione	397.145	66.0289	47.461	115.751	94.4584	178.917	170.266	122.363	121.799	128.176	105.542	81.2321	25.7283	69.9569	140.24
1.74_413.1193m/z	HMDB0135201	54	88.1	-3.47324	86.034	3,4,5-trihydroxy-6-(2-hydroxy-1,2-diphenylethoxy)oxane-2-carboxylic acid	413.119	84.6908	47.8253	130.455	86.1046	237.998	170.156	200.676	148.794	173.297	132.119	125.757	30.2318	78.0486	204.157
1.74_462.1122m/z	HMDB0029238	50	81.7	-7.56962	76.7211	Cyanidin 3-O-(6''-acetyl-arabinoside)	462.112	23.3922	23.632	41.686	0	0	0	43.8757	25.045	22.7769	24.6066	0	11.4162	33.9801	30.7459
1.74_624.1661m/z	HMDB0060586	52.7	97.6	-4.13959	70.6046	N-Trifluoroacetyladriamycinol	624.166	0	8.6647	18.5418	0	0	0	8.22704	5.77626	9.47109	0	0	0	2.74693	9.29289
1.74_709.0763m/z	HMDB0134692	42.1	56.6	12.6577	67.3704	2,3,4,7,8,9,15,21,22,23,28-undecahydroxy-14-(hydroxymethyl)-13,25,32,35-tetraoxaoctacyclo[14.13.3.3¹⁷,²⁶.0⁵,³⁰.0⁶,¹¹.0¹⁸,²⁶.0¹⁹,²⁴.0²⁹,³³]pentatriaconta-1,3,5(30),6,8,10,19,21,23,28-decaene-12,27,31,34-tetrone	709.076	9.83578	10.2801	11.9382	15.3712	4.16396	4.54056	6.57317	4.40364	8.76124	1.80038	0	15.741	20.9613	0
1.75_407.0586m/z	HMDB0129412	55	93.5	0.206324	81.8584	6-[2-(2H-1,3-benzodioxol-5-yl)-1-carboxy-2-oxoethyl]-3,4,5-trihydroxyoxane-2-carboxylic acid	407.059	12.304	5.82534	12.6287	8.30943	30.0056	32.4228	17.0692	21.0756	18.6365	11.1265	7.65527	0	3.84109	12.7586
1.75_525.1352m/z	HMDB0124746	53.1	91.5	-14.7282	89.5246	3,4,5-trihydroxy-6-[(2,3,5-trihydroxy-6-{[(3,4,5-trihydroxy-6-methyloxan-2-yl)oxy]methyl}oxan-4-yl)oxy]oxane-2-carboxylic acid	525.135	996.706	958.458	1721.48	1553.54	2013.98	2951.21	1825.56	1778.53	1975.28	1403.39	1363.08	423.919	1239.67	2166.62
1.75_738.1726m/z	HMDB0001260	50.6	94.1	14.8488	74.1509	ADP-Ribosyl-L-arginine	738.173	0	0	0	0	0	7.51348	0	0	0	1.76559	0	80.2798	0	0
1.75_770.2406m/z	HMDB0125108	46.3	83.9	18.0899	65.6243	3-{[4,5-dihydroxy-6-(hydroxymethyl)-3-{[3,4,5-trihydroxy-6-(hydroxymethyl)oxan-2-yl]oxy}oxan-2-yl]oxy}-7-hydroxy-2-(4-hydroxy-3-methoxyphenyl)-5-{[3,4,5-trihydroxy-6-(hydroxymethyl)oxan-2-yl]oxy}-1λ⁴-chromen-1-ylium	770.241	0	17.8238	46.6143	26.047	0	0	0	15.9722	2.23648	0	0	0	6.60039	4.96042
1.76_244.0934m/z	HMDB0028793	52	66.1	2.1747	96.2704	Glutaminylaspartic acid	244.093	13874.8	11828.7	15910.3	17523.6	13455.8	24190.7	18043.4	14839.9	12574.4	12276.7	12252.6	8969.57	12383.5	17951.2
1.76_245.1501m/z	HMDB0036790	48.7	52.2	-5.11715	97.4251	Kobusone	245.15	14824.3	14114.8	16150.1	10162.9	19092.7	11506.1	18366.7	16398.6	14220.2	13596.1	9721.41	13461.6	12130.1	15830
1.76_390.1625m/z	143597	40.4	53.3	-37.6762	80.3552	Gly Ala Gly Trp	390.163	54.7882	104.628	85.8168	56.6681	80.5468	72.0843	101.677	105.173	44.2122	31.454	45.1255	86.9341	112.57	79.8134
1.76_465.2022m/z	HMDB0041532	50.7	99	17.3617	71.851	Eremosulphoxinolide A	465.202	58.2864	25.4141	0	59.0819	0	0	0	0	0	0	5.20271	15.0779	27.0545	0
1.76_635.1408m/z	HMDB0003337	50.6	68.4	-0.652649	85.3037	Oxidized glutathione	635.141	76.505	45.9381	36.0315	230.597	50.2163	63.9605	49.0007	41.4463	40.8894	37.2749	51.6797	1286.38	27.7823	33.5701
1.76_775.2126m/z	47273	41.7	50	-13.7831	72.9819	Catechin 5-O-(2-feruloyl-6-p-coumaroyl-beta-D-glucopyranoside)	775.213	35.0084	262.024	0	219.459	0	0	0	0	0	0	0	0	1.99738	0
1.77_260.1634m/z	HMDB0028800	53.9	94.8	11.0793	86.8205	Glutaminylisoleucine	260.163	43.2731	10.6805	34.5624	110.796	1.08591	51.4363	17.7309	2.75811	5.21037	3.38607	1.77369	71.3622	71.2557	14.1283
1.77_369.1086m/z	HMDB0060832	45.7	61	15.336	83.5106	meta-O-Dealkylated flecainide lactam	369.109	45.3961	24.38	44.2741	67.0695	61.0084	103.183	43.4479	67.0731	18.3549	25.2491	15.4145	14.2105	27.5159	21.4351
1.77_565.1511m/z	HMDB0030843	49.9	75.8	-7.18587	81.9495	Apiin	565.151	0	0	0	0	30.4374	280.967	121.988	0	0	20.9756	0	0	0	134.45
1.77_581.1261m/z	HMDB0030109	45.4	65.4	9.64068	71.8741	Albanol B	581.126	0	0	1.68263	0	15.9035	91.2541	28.0476	0	0	0	2.3726	0	0	81.7217
1.77_614.1620m/z	HMDB0132750	52.3	91	-16.0059	87.0202	6-[(3-{[3,4-dihydroxy-5-(hydroxymethyl)oxolan-2-yl]oxy}-7-hydroxy-2-(3-hydroxyphenyl)-4-oxo-3,4-dihydro-2H-1-benzopyran-5-yl)oxy]-3,4,5-trihydroxyoxane-2-carboxylic acid	614.162	67.7496	59.4738	36.9631	180.85	56.0911	56.4265	69.7405	56.6407	31.7173	16.6513	34.8127	1300.72	19.1438	18.4753
1.78_309.0891m/z	89427	49.7	84.8	24.2197	86.5731	D-Erythroascorbic acid 1'-a-D-glucoside	309.089	0	0	1.42661	0	0	4.54774	0	0	0	0	2.35941	10.3297	0	0
1.79_311.1233m/z	HMDB0134716	51.4	82.6	-7.21029	82.305	8-hydroxy-2-methyl-2-(4-methylpent-3-en-1-yl)-2H-chromene-5-carboxylic acid	311.123	0	0	0	0	0	2.92236	0	0	0	0	0	5.45304	0	0
1.79_412.0748m/z	HMDB0013855	50.8	91.7	-14.2458	77.1886	Sulfamethoxazole N1-glucuronide	412.075	0	8.2175	0	22.272	0	0	3.57224	0	0	0	0	9.02287	25.1036	0.0221475
1.79_744.0809m/z	102	49.6	72.8	-2.39473	78.1191	Nicotinamide Adenine Dinucleotide Phosphate (NADP+)	744.081	6.65966	53.27	8.55727	0	0	8.61221	0	12.6488	0	0	0	72.6818	4.50658	0
1.80_462.2313m/z	HMDB0002200	51.8	93.3	6.51381	73.1787	Leukotriene E4	462.231	0	0	48.6904	0	0	79.2372	26.6685	65.6031	47.7045	39.5211	73.4567	0	36.5097	99.6207
1.83_132.1021m/z	66871	58.8	96.3	1.44113	99.6809	beta-Alaninebetaine	132.102	5712.18	5041.52	6028.29	14071.2	4867.81	13209.8	6288.85	7457.81	6492.85	6189.1	6223.69	3931.06	7096.39	3221.85
1.84_495.0675m/z	HMDB0125289	48.8	85.5	-18.3463	76.7542	3,4,5-trihydroxy-6-{[3,5,7-trihydroxy-4-oxo-2-(3,4,5-trihydroxyphenyl)-3,4-dihydro-2H-1-benzopyran-6-yl]oxy}oxane-2-carboxylic acid	495.068	132.868	48.931	104.703	140.874	231.098	304.383	127.487	160.287	113.544	109.736	83.6229	33.3581	71.2183	96.5471
1.86_348.0713m/z	63401	57.3	92.2	2.81741	97.863	Adenosine 3'-monophosphate	348.071	5296.23	4389.37	7834.58	7637.94	5170.33	12346.5	5481.56	6953.95	5151.1	4801.82	4914.59	3817.55	4812.54	5048.9
1.88_268.1409m/z	HMDB0028681	46.7	53.2	11.978	93.0154	Alanyl-Arginine	268.141	276.462	328.665	406.217	593.126	280.654	729.741	511.193	648.576	582.387	485.002	429.785	229.111	346.302	384.739
1.89_245.1261m/z	HMDB0000014	48	70.5	7.25754	77.4195	Deoxycytidine	245.126	25.0636	30.9171	16.8771	7.41104	7.1607	7.14936	19.1185	15.4079	15.4932	23.9513	12.6533	12.2277	10.8172	4.60656
1.89_575.0263m/z	HMDB0037752	50.1	91.4	-13.0024	72.5602	Gossypetin 8-glucuronide 3-sulfate	575.026	0	1.24718	0	0	0	0	0	5.1449	4.49574	0	0	6.1087	2.42804	0
1.92_695.1361m/z	HMDB0128259	46.3	75	-18.3265	74.7184	[(3,4,5-trihydroxy-6-{1,2,6-trihydroxy-5-[hydroxy(3,4,5-trihydroxyoxan-2-yl)methyl]-3-[(2E)-3-(4-hydroxyphenyl)prop-2-enoyl]-4-oxocyclohex-2-en-1-yl}oxan-2-yl)methoxy]sulfonic acid	695.136	24.5615	9.60716	84.9127	46.8073	91.8052	329.667	24.789	79.0647	3.15728	4.67512	12.1506	0	28.9007	3.81738
1.94_305.0937m/z	HMDB0140805	50.6	95.9	15.1159	72.9325	3,5,6,7-tetrahydroxy-2-(4-hydroxyphenyl)-1λ⁴-chromen-1-ylium	305.094	5.22635	0	2.67423	0.954298	5.5019	5.4796	10.8486	0	0	2.17992	0	2.05969	2.43872	0
1.94_322.0671m/z	HMDB0001016	56.3	86.7	2.97041	98.0838	D-4'-Phosphopantothenate	322.067	19.805	13.8549	518.915	3.99056	260.531	1190.11	1076.11	96.7753	877.391	891.853	698.01	37.5777	10.5596	378.735
1.94_469.0671m/z	HMDB0130004	50.9	93.2	-15.7408	77.5729	6-[(5,6-dihydroxy-4-oxo-3-phenyl-4H-chromen-7-yl)oxy]-3,4,5-trihydroxyoxane-2-carboxylic acid	469.067	21.7191	10.8801	45.8696	3.26769	5.73512	11.7063	45.9058	18.3167	65.785	51.0462	27.4155	14.4973	5.76545	11.4881
1.94_565.1496m/z	HMDB0134116	45.3	64.5	-9.52956	72.6558	3,4,5-trihydroxy-6-{3-hydroxy-5-[(E)-2-(2-hydroxy-4-{[3,4,5-trihydroxy-6-(hydroxymethyl)oxan-2-yl]oxy}phenyl)ethenyl]phenoxy}oxane-2-carboxylic acid	565.15	0	0	0	0	0	0	0	0	0	0	8.09763	0	0	0
1.95_228.0982m/z	HMDB0028732	55.4	84	1.33281	94.4728	Asparaginyl-Hydroxyproline	228.098	2922.97	2929.6	3756.16	5908.05	4494.14	5891.71	3706.4	3720.12	3156.83	3181.87	3873.22	1144.09	2922.55	4876.31
1.95_340.0405m/z	58379	44.9	69.6	-40.0269	87.7205	5-amino-1-(5-phospho-D-ribosyl)imidazole-4-carboxylate	340.04	0	0	1.74136	0.568665	1.51141	0	0	0	9.60065	3.60315	14.5475	0.640491	0	0
1.95_549.0890m/z	HMDB0126691	53.2	97.5	-3.4942	72.8584	({3,4,5-trihydroxy-6-[3,5,7-trihydroxy-2-(2,4,5-trihydroxyphenyl)-3,4-dihydro-2H-1-benzopyran-6-yl]oxan-2-yl}methoxy)sulfonic acid	549.089	0	0	1.07576	0	0	4.32409	0	0	0	0	0	0	0.185091	0
1.96_284.0989m/z	HMDB0125085	54.9	90.9	4.94235	89.4202	3-oxo-3-[(3,4,5,6-tetrahydroxyoxan-2-yl)methoxy]propanoic acid	284.099	20.3114	7.63941	37.9767	12.0039	13.0665	15.8103	30.7485	22.7612	31.3542	22.5312	13.8797	12.9247	14.663	15.9892
1.96_300.0848m/z	HMDB0001016	52.6	73.4	1.79178	91.6735	D-4'-Phosphopantothenate	300.085	10.0865	1.56149	655.323	11.7281	48.9343	355.042	377.69	269.224	789.12	680.902	779.5	8.87865	11.4853	54.9897
1.96_567.1429m/z	HMDB0125992	45.8	65.8	-8.03853	72.4181	3,4,5-trihydroxy-6-{[3-(7-hydroxy-5-methoxy-2,2-dimethyl-3,4-dihydro-2H-1-benzopyran-6-yl)-4-oxo-4H-chromen-7-yl]oxy}oxane-2-carboxylic acid	567.143	24.4496	20.3224	6.22264	40.5492	35.8493	18.5718	58.3263	46.6381	43.5185	30.4509	118.594	0.0048865	18.8801	90.8703
1.97_320.1266m/z	HMDB0029332	47.7	64.1	-4.43675	79.4167	5-Methoxynoracronycine	320.127	0	0	2.10444	0	3.6586	1.25068	0	0	0	0	0	0	0	0
1.99_249.0468m/z	HMDB0001904	53.6	84.3	-6.33288	90.9894	3-Nitrotyrosine	249.047	5.78453	3.95366	7.96714	3.74973	1.20033	0	5.68656	11.5495	1.94643	5.34221	0	11.279	4.03665	6.16469
1.99_403.0985m/z	HMDB0132723	50.4	74.7	-9.12761	87.5547	3-{[3,4-dihydroxy-5-(hydroxymethyl)oxolan-2-yl]oxy}-5,7-dihydroxy-2-(3-hydroxyphenyl)-3,4-dihydro-2H-1-benzopyran-4-one	403.099	5.39801	0	83.3921	6.3105	4.02318	73.6052	12.1292	14.2338	24.2966	34.4064	5.58447	0	0	13.1464
1.99_679.1922m/z	HMDB0126435	45.9	78.7	-14.2739	65.917	6-[4-(3-{3-[6-carboxy-5-(2,4-dihydroxyphenyl)-3-methylcyclohex-2-en-1-yl]-2,4-dihydroxyphenyl}-3-oxopropyl)-3-hydroxyphenoxy]-3,4,5-trihydroxyoxane-2-carboxylic acid	679.192	0	0	164.969	0	0	6.40801	0	8.40652	69.7996	18.9411	4.54217	0	0	0
10.02_482.3250m/z	HMDB0011129	52	67.8	1.93249	94.7546	LysoPE(0:0/18:0)	482.325	16990.9	4001.07	1063.76	18068.9	26435.9	2672.24	18101.5	6156.23	6254.03	5773.33	31771.2	34582.9	15.3909	1739.65
10.03_245.1731m/z	HMDB0032297	54.8	95.1	-6.09624	85.6533	Glyceryl 5-hydroxydecanoate	245.173	0	0	0	0	0	0	0	0	0	0	0	0	0	0.818972
10.03_916.5307m/z	HMDB0034108	42.1	58	4.69432	57.7765	Tylosin	916.531	0	0	0	0	0	0	0	0	0	3.73238	0	7.75717	0	9.84685
10.05_571.3592m/z	90957	39.8	54.7	30.5588	71.7092	Pyrrhoxanthinol	571.359	0	0	0	13.6869	1338.59	0	23.7553	214.035	215.593	179.281	358.786	934.625	0	2.63532
10.08_744.4391m/z	HMDB0033696	40.9	55.5	13.5301	63.3277	beta-Solanine	744.439	3.44745	0	0	0	0	1.90724	0	0	0	0	0	0	0	6.08638
10.14_923.5714m/z	80500	41.7	60.9	7.56309	56.049	PI(19:1(9Z)/22:6(4Z,7Z,10Z,13Z,16Z,19Z))	923.571	0	0	0	0	0	0	0	0	0	0	0	0	0	3.04594
10.15_538.3524m/z	39354	46.6	59.6	3.86622	77.758	PC(16:0/2:0)	538.352	3.29122	0.334443	2.8674	54.2157	122.807	0	26.4404	58.3984	86.2409	87.2289	133.258	30.8819	0	81.7051
10.17_546.2869m/z	HMDB0038546	46.9	69.6	-7.5343	73.2765	ent-6R,16bOH,17-Trihydroxy-7-oxo-6,7-seco-19,6-kauranolide 6-O-glucoside	546.287	17.8693	0	0	0	0	0	0	0	0	0	0	0	0	0
10.20_552.4022m/z	43410	49.1	62.7	-0.329552	83.1624	PAF C-18	552.402	14.0076	4.77161	7.29114	0	0	0	0	0	0	0.119175	6.85567e-05	0	5.52537	212.905
10.20_698.4218m/z	64895	40.9	53.1	-13.0824	65.2765	Progesterone 3-biotin	698.422	0	0	8.61645	0	149.429	0	35.7337	146.361	165.998	202.099	8.88817	126.996	0	75.2313
10.21_882.5295m/z	HMDB0061048	41.6	58.7	-7.47111	57.8682	41-O-demethylrapamycin	882.529	18.5119	10.0979	7.66317	0	4.66948	9.40564	0	5.39135	33.0085	17.7065	28.7885	41.5762	0	29.0283
10.22_916.5229m/z	HMDB0034108	42.3	53.9	-3.85928	62.2737	Tylosin	916.523	0	0	0	0	31.0823	0	0	7.12817	17.3324	27.0239	0	44.773	0	9.29255
10.24_778.4508m/z	HMDB0012349	41	60.7	-16.0888	60.7514	PS(14:1(9Z)/20:3(8Z,11Z,14Z))	778.451	16.1616	8.88997	19.8924	34.1685	1686.96	9.93591	174.195	981.072	1017.34	1067.94	62.8911	1293.59	3.8901	545.831
10.24_920.5501m/z	HMDB0013516	44.2	62.1	9.81095	69.8493	PGP(18:0/22:6(4Z,7Z,10Z,13Z,16Z,19Z))	920.55	105.957	42.9763	84.2444	49.5003	807.743	7.06073	36.4091	127.434	228.086	330.217	39.6024	327.589	4.61054	155.801
10.25_303.2328m/z	HMDB0002283	54.3	95	2.98946	79.7769	14R,15S-EpETrE	303.233	0	0	0	0	96.0235	0	0	32.5328	19.9171	26.4234	0	20.1818	0	0
10.25_452.2793m/z	62290	51.4	84.4	4.79765	78.3753	LysoPE(16:1(9Z)/0:0)	452.279	0	0	0	0	19.9931	0	0	88.6115	72.5035	78.7389	31.6976	171.134	0	10.7381
10.26_586.3358m/z	HMDB0001097	47.4	75.5	-5.25013	67.3965	Protoporphyrinogen IX	586.336	0	0	0.432758	0	60.2258	1.34693	0	186.469	144.085	142.88	222.139	294.431	4.66571	66.3646
10.27_671.3977m/z	HMDB0040496	49.5	80.2	9.07366	77.172	trans-3-Feruloylcorosolic acid	671.398	28.5409	18.5619	38.0771	0	1515.79	5.29491	0	424.354	466.894	456.554	24.1009	430.078	0	50.5288
10.29_335.2017m/z	HMDB0031979	55.6	97.4	3.13015	84.5062	Methyl (9Z)-8'-oxo-6,8'-diapo-6-carotenoate	335.202	0	101.033	170.226	65.9589	1863.56	269.776	28.7189	979.201	785.239	901.185	1334.79	249.285	271.499	337.529
10.29_475.3790m/z	42552	50.9	85.3	1.72776	71.3532	1α,25-Dihydroxy-2α-(3-hydroxypropyl)vitamin D3	475.379	0	0	0	0	34.6465	0	0	0	0	4.24034	69.7043	0	0	0
10.33_644.3778m/z	HMDB0029335	51.4	97.7	-4.3715	64.6269	Mucronine D	644.378	0	0	0.401076	0	0	4.74201	0	0	0	0	0	0	0	6.77311
10.34_461.2889m/z	HMDB0041365	47.6	61.9	-1.74128	78.1058	25-Acetylvulgaroside	461.289	0	0	13.657	1103.77	1138.22	335.573	895.412	720.078	685.177	776.109	1215.88	1979.29	119.983	1350.02
10.37_885.5328m/z	61181	41.6	68.2	-18.0122	57.8995	PI(16:0/22:5(7Z,10Z,13Z,16Z,19Z))	885.533	0	0	3.73039	0	0	0	0	0	0	0	0	0	0	1.07979
10.38_537.3442m/z	45669	42.9	52.3	-5.03492	68.2017	13(S)-HODE-biotin	537.344	0	0	0	0	8.98461	0	0	21.0384	0	6.73219	0	184.666	0	0
10.41_780.4579n	HMDB0037124	49.5	97.6	-10.3462	61.2159	Goyaglycoside f	763.455	5.71718	2.51979	0	0	0	0	0	0	0	0	0	0	0	6.45754
10.42_471.3326m/z	HMDB0036884	44.3	66.9	14.0902	69.2605	7',8'-Dihydro-8'-hydroxycitraniaxanthin	471.333	0	0	0	0	7.26244	0	0	0	0	0	89.7041	242.541	0	0
10.43_843.5219m/z	HMDB0009787	38.4	51.8	-18.8893	59.1895	PI(16:0/20:3(5Z,8Z,11Z))	843.522	0	0	2.29342	0	0	0	0	0	0	0	8.04189	0	0	10.5827
10.45_710.4256m/z	HMDB0012348	41.5	51.9	-18.5625	73.9657	PS(14:1(9Z)/18:3(9Z,12Z,15Z))	710.426	2139.53	611.874	765.59	1468.98	3662.79	259.503	1566.79	1204.31	1350.04	1202.4	1237.03	1193.52	143.126	1072.41
10.47_444.3350m/z	HMDB0000596	52.5	94.5	6.62122	75.3051	Glucosylsphingosine	444.335	0	0	0	0	0	0	0	0	0	0	0	107.578	0	0
10.47_488.3582m/z	HMDB0010408	43.3	59.2	16.3635	73.8409	LysoPC(P-18:1(9Z))	488.358	0	0	0	0	0	0	0	3.8046	0	0	0	239.292	0	0
10.47_885.5332m/z	HMDB0009796	38.3	51.1	-17.5828	57.8995	PI(16:0/22:5(7Z,10Z,13Z,16Z,19Z))	885.533	16.0676	0	1.5222	0	0	0	0	0	0	0	0	0	0	2.46171
10.48_438.2988m/z	HMDB0011152	51.1	73.4	2.10583	84.3449	PE(P-16:0e/0:0)	438.299	156.396	19.3678	25.6945	461.681	1827.65	5.99259	209.875	377.352	375.872	421.29	1445.48	1529.53	1.43558	52.3597
10.50_377.2269m/z	HMDB0012777	52.2	98	-14.2401	77.7137	4-Hydroxy-D4-neuroprostane	377.227	0	3.71372	8.94885	0	0	31.9795	0	0	0	0	0	0	38.2556	20.3072
10.50_934.5283m/z	HMDB0127643	46.1	75.6	-0.453306	55.2861	(1R,16Z,24E,26E,28Z)-1,18-dihydroxy-12-[1-(4-hydroxy-3-methoxycyclohexyl)propan-2-yl]-19,30-dimethoxy-15,17,21,23,29-pentamethyl-35-methylidene-11,36-dioxa-4-azatricyclo[30.3.1.0⁴,⁹]hexatriaconta-16,24,26,28-tetraene-2,3,10,14,20-pentone	934.528	0	26.3484	3.26828	0	36.6112	14.5385	0	7.19965	0	7.87234	9.08401	0	0.75073	1.45884
10.54_920.5490m/z	HMDB0013516	44.5	73.1	8.64042	59.2135	PGP(18:0/22:6(4Z,7Z,10Z,13Z,16Z,19Z))	920.549	13.2518	25.7046	15.5172	0	146.556	6.58362	28.7597	0	13.6633	19.2924	0	0	2.22103	29.9692
10.55_668.4136m/z	HMDB0040650	50.6	77.2	-3.26899	79.6802	3-trans-Caffeoyltormentic acid	668.414	919.101	549.526	366.866	3334.15	13647.1	373.738	11323	9604.28	9980.29	9762.7	2684.99	6680.86	39.3784	6927.42
10.55_802.5901m/z	HMDB0009243	40.4	55.4	19.0496	65.6302	PE(20:0/22:6(4Z,7Z,10Z,13Z,16Z,19Z))	802.59	33.6184	639.95	4.19007	566.156	0	874.659	66.681	0	0	0	0	0	1.67271	15.3642
10.56_641.4059m/z	HMDB0035102	51.3	96.8	5.62978	66.1523	Lansioside B	641.406	32.2745	2.01109	0	0	14.9737	0.96198	0	0	0	0	0	0	0	0
10.59_454.2939m/z	40776	57	94.6	2.40971	93.1871	PE(16:0/0:0)	454.294	730.427	553.491	258.706	11525.2	29531	255.273	9429.93	11431.9	11685.9	11051.4	62154.3	48277.8	134.375	2805.86
10.61_504.3442m/z	HMDB0002815	53.6	96.2	-1.34166	73.6684	LysoPC(18:1(9Z))	504.344	0.127644	1.10209	0.198047	20.7259	18.2225	0.35581	0	0	0	0.779393	98.7552	0	0.122743	0
10.63_936.5430m/z	HMDB0015015	47.5	84	-1.5135	55.2734	Sirolimus	936.543	15.0911	20.2761	2.63422	0	0	13.0503	0	0	0	0	0	0	0	0
10.64_277.1811m/z	67850	48.5	63.4	4.61899	84.3614	Buddledin A	277.181	9.58105	61.0784	73.3313	30.1321	7.78737	70.8835	0	20.6559	45.9561	7.07543	90.248	2.93629	96.4715	34.0897
10.64_612.3794m/z	HMDB0030531	41.2	58.4	17.5497	65.3755	Janthitrem G	612.379	79.5522	63.6744	39.5462	135.351	560.386	57.6813	91.1207	76.8112	71.953	50.4419	165.469	142.32	4.92537	42.5366
10.66_262.1442m/z	HMDB0031925	47.1	52.9	1.55926	84.3324	5-Hydroxy-2-(5-methyl-1-oxo-4-hexenyl)benzofuran	262.144	0	22.3621	29.0597	0	0	23.6693	0	0	0	0	0	0	38.4097	6.8489
10.68_464.3144m/z	HMDB0011130	48.3	65.7	1.67303	77.5387	LysoPE(18:0/0:0)	464.314	184.406	35.5213	0	187.564	449.189	3.49318	19.675	105.756	59.1205	82.5043	421.606	200.519	0	0
10.71_762.4567m/z	HMDB0012340	46.6	84.1	-17.636	66.9003	PS(14:0/22:6(4Z,7Z,10Z,13Z,16Z,19Z))	762.457	220.496	17.7073	15.8836	25.6722	185.968	14.5739	58.0152	64.2512	14.0934	19.3821	0	18.169	0	113.359
10.74_259.1916m/z	HMDB0041618	49.9	66.1	4.81889	89.0301	Diisobutyl adipate	259.192	129.383	195.597	177.662	49.258	17.0151	145.488	0	46.2391	45.8443	16.0579	55.3537	0	272.739	127.481
10.75_422.2910m/z	HMDB0000447	53.8	95.6	2.31974	76.0308	7a,12a-Dihydroxy-3-oxo-4-cholenoic acid	422.291	0	0	0.690172	0	0	14.1092	0	0	0	0	2.72994	0	26.2252	7.20675
10.76_725.4356m/z	HMDB0041354	48	92.7	-15.8703	63.399	Smilanippin A	725.436	2.91168	0	1.23723	4.59577	9.04172	0.682163	20.8391	0	0	0	0	0	0	12.5966
10.77_281.1728m/z	HMDB0030148	49.4	67.9	-6.93541	86.8494	Prehumulinic acid	281.173	66.9612	124.445	174.761	2.83204	0	146.084	0	0	9.076	0	0	10.6512	242.242	35.0586
10.77_518.3226m/z	HMDB0010387	50.2	67.5	-2.91646	86.9293	LysoPC(18:3(6Z,9Z,12Z))	518.323	28.1679	4.88937	10.7023	5746.56	13165	0.95566	7107.68	6759.15	6818.73	6815.07	12110.5	10955	0	3355.26
10.80_858.5129m/z	HMDB0012428	39.6	57.9	-17.5358	57.5512	PS(20:3(8Z,11Z,14Z)/22:6(4Z,7Z,10Z,13Z,16Z,19Z))	858.513	35.2495	0	0	0	0	0	0	0	0	0	0	0	0	0
10.80_901.5365m/z	HMDB0009923	41.1	63.1	17.7233	60.0206	PIP(16:0/18:0)	901.536	8.52083	0	0	0	0	1.39977	0	0	0	0	0	0	0	0
10.81_480.3100m/z	40778	53.7	81.3	3.22405	91.0307	PE(18:1(9Z)/0:0)	480.31	237.885	346.665	202.534	7845.52	7797.36	189.95	4918.43	5758.66	5735.08	5350.79	51549.5	22135.4	161.509	2926.27
10.86_749.5054m/z	HMDB0012396	49.7	61.9	-2.90233	90.1044	PS(18:2(9Z,12Z)/14:0)	749.505	124.71	24.0512	36.8687	10.1175	896.398	3.20301	59.724	0	2.48577	6.29932	69.8038	0	4.79453	0
10.91_252.1968m/z	HMDB0034956	56.2	95.3	4.11546	90.4335	Oxysolavetivone	252.197	3.68438	92.7852	136.942	0	0	263.039	0	3.7294	1.19502	7.8625	0	0	184.347	43.5651
10.98_205.0864m/z	HMDB0002056	57.5	97.2	1.98046	92.8617	Monoisobutyl phthalic acid	205.086	5269.28	5417.16	5664.86	3557.59	2219.14	4350.17	3146.49	5803.42	5057.07	5362.33	2315.38	3486.14	6756.49	4462.87
10.98_934.5540m/z	HMDB0040660	45.9	90.4	18.5893	57.8538	Hoduloside VIII	934.554	17.8252	17.8603	0	0	6.53078	13.5457	0	0	4.60895	0	0	18.7513	0	0
11.09_522.3565m/z	HMDB0002815	52.8	71.6	2.08576	94.9426	LysoPC(18:1(9Z))	522.357	1732.16	379.972	251.903	75500.2	173654	177.232	103816	81915.4	78591.5	72233	352339	211871	38.1892	36323.9
11.10_357.2835m/z	HMDB0002007	53	98.6	13.1072	80.3093	Tetracosahexaenoic acid	357.283	23.323	29.6142	40.3073	0	0	35.8747	0	0	0	0	0	0	48.8428	0.943109
11.12_919.5377m/z	HMDB0009923	49.3	94.9	7.55048	60.0206	PIP(16:0/18:0)	919.538	42.1128	0	0	0	14.9424	0	0	11.871	8.68824	2.55466	0	0	0	0
11.19_472.2380m/z	HMDB0035031	49.3	84.3	10.9973	74.1223	Desoxylimonin	472.238	0	55.1424	0	0	0	180.341	0	0	0	0	0	0	0.437589	2.86294
11.22_754.5389m/z	HMDB0007883	53.1	97.3	0.974476	69.3505	PC(14:0/20:4(5Z,8Z,11Z,14Z))	754.539	0.000269226	3.10167	8.27681	17.9366	0	25.7254	0	0	1.68105	0.312423	0	6.59136	15.5479	0.443607
11.26_538.3868m/z	40307	48.9	54.4	0.116253	90.0859	PC(19:0/0:0)	538.387	16174	1921	2377.8	12522.7	514.069	740.497	14492.1	98.8203	1300.85	1363.92	1011.12	972.84	0	42.8119
11.28_560.3063m/z	HMDB0031919	50.9	97.2	-10.2418	68.4732	Chaetoglobosin N	560.306	0	0	0	8.59596	3.66686	0	14.0638	0	1.95293	0	28.7254	0	0	3.30864
11.29_802.5295m/z	HMDB0008182	52.8	97.5	-10.8224	78.4479	PC(18:3(6Z,9Z,12Z)/20:5(5Z,8Z,11Z,14Z,17Z))	802.529	328.923	29.5816	25.7177	23.4191	5.07772	29.3599	87.4657	0	11.0411	19.6954	0	0.000121319	12.5244	27.4713
11.29_935.5367m/z	HMDB0034375	47.2	95.3	16.8337	57.7006	(3b,5b,22a,25R)-Furostane-22-methoxy-3,26-diol 3-[glucosyl-(1->2)-glucoside] 26-glucoside	935.537	11.9743	0.986233	0	14.1506	0	7.28276	0	0	12.4199	5.67894	0	0	0	2.27572
11.32_297.2435m/z	HMDB0004705	56.3	91.5	3.42176	94.1555	12,13-DHOME	297.243	310.582	194.13	186.725	1181.37	10871.3	132.705	3022.56	5176.1	4118.73	4021.44	17368.9	3941.11	393.371	1004.01
11.36_936.5463m/z	HMDB0015015	45.4	70	2.15796	59.359	Sirolimus	936.546	141.96	29.902	4.04456	135.936	43.7053	36.0335	72.6095	8.99768	42.0185	36.5215	0	47.6752	0	12.5816
11.40_331.2645m/z	HMDB0001976	54.4	98.5	4.21339	78.2506	Docosapentaenoic acid (22n-6)	331.265	4.32824	0	0	3.24359	135.267	0	0	0	1.22877	0	0	46.3163	0	0
11.40_538.3500m/z	39354	46.1	52.8	-0.559931	78.4485	PC(16:0/2:0)	538.35	52.2651	8.97517	0.591974	66.559	255.372	12.0476	102.561	20.1525	41.0155	32.5909	268.065	254.028	0	14.7312
11.40_802.5317m/z	HMDB0008182	45.5	64.8	-8.01408	71.6998	PC(18:3(6Z,9Z,12Z)/20:5(5Z,8Z,11Z,14Z,17Z))	802.532	190.573	42.3169	8.2429	17.9376	13.0107	13.9406	222.452	0	11.3357	11.121	4.54967	2.22775	18.2198	20.7084
11.41_350.3064m/z	HMDB0013625	54.6	98.6	2.90183	77.9217	Dihomo-gamma-Linolenoyl ethanolamide	350.306	0	0	0	0	0	0	0	0	0	0	0	0	0	0
11.42_946.5660m/z	HMDB0061613	41.8	53.2	-12.9706	69.3363	PS(MonoMe(11,5)/MonoMe(13,5))	946.566	922.721	40.0984	17.5253	162.524	52.9542	9.2664	77.6579	0	26.2399	19.9307	0	12.2941	0	34.9836
11.44_468.3095m/z	77696	53.1	82.7	2.1161	85.2339	PE(17:0/0:0)	468.309	3.82017	35.6012	0	151.886	472.452	0	16.1099	185.711	201.46	189.094	1523.37	1164.13	0	18.2983
11.44_644.3897m/z	HMDB0029335	46.9	73.5	13.6584	75.4991	Mucronine D	644.39	2292.82	670.444	526.303	2016.57	380.573	490.897	2407.42	343.019	787.113	820.752	219.899	1112.68	74.4817	516.546
11.45_914.5731m/z	HMDB0015015	44.9	73.2	11.6563	63.6739	Sirolimus	914.573	11109.2	1688.27	1148.86	2228.28	729.7	331.666	1889.17	142.622	352.484	513.396	159.217	461.272	417.278	2534.3
11.48_854.5550m/z	HMDB0008516	44.6	58.5	-16.8633	81.8146	PC(20:5(5Z,8Z,11Z,14Z,17Z)/22:5(4Z,7Z,10Z,13Z,16Z))	854.555	13403.8	3287.84	2575.35	6012.05	601.361	3087.98	7318.33	3.72025	690.361	1166.55	1561.14	973.43	1753.8	3811.65
11.49_494.3251m/z	HMDB0010383	55.5	96.9	2.07276	83.2526	LysoPC(16:1(9Z)/0:0)	494.325	0	4.37252	0	86.0669	659.759	0	283.88	198.689	190.04	201.543	514.836	677.811	0	74.8121
11.51_464.3143m/z	HMDB0011129	52.3	73.4	1.64459	89.9144	LysoPE(0:0/18:0)	464.314	1723.06	51.2646	153.548	3423.53	5390.98	1.44066	2346.4	1786.67	1702.71	1634.4	7622.38	8270.67	0	115.905
11.51_510.3564m/z	HMDB0012108	53.1	72.7	1.95405	95.2635	LysoPC(17:0)	510.356	672.669	8.01226	4.50991	5952.3	21097	1.49297	5910.87	7889.63	8153.66	7870.07	35698.6	25319.3	0	3093.55
11.51_548.3716m/z	218423	45.1	67.4	29.4111	84.6657	Arg Ile Ile Phe	548.372	0.0515537	0	0.613912	608.162	1825.26	0	528.467	722.236	677.425	661.05	2156.56	2571.12	0	29.6401
11.51_930.5703m/z	HMDB0127618	45.5	71.8	13.9562	70.2351	(1R,16Z,24E,26E,28Z)-1,18-dihydroxy-12-[1-(4-hydroxy-3-methoxycyclohexyl)propan-2-yl]-29-(hydroxymethyl)-19,30-dimethoxy-15,17,21,23,35-pentamethyl-11,36-dioxa-4-azatricyclo[30.3.1.0⁴,⁹]hexatriaconta-16,24,26,28-tetraene-2,3,10,14,20-pentone	930.57	6417.19	856.807	572.34	1576.65	295.873	221.364	1111.66	14.1761	126.875	207.628	91.8633	165.613	97.844	733.768
11.52_664.4217m/z	HMDB0008865	47.7	72.2	-17.6287	84.1374	PE(14:1(9Z)/18:4(6Z,9Z,12Z,15Z))	664.422	8224.09	3272.48	1822.18	5543.59	3771.7	1407.34	8585.04	1661.38	2853.21	3073.79	3080.63	4275.05	845.411	2617.51
11.52_911.5446n	HMDB0127643	46.1	60.6	5.58558	76.105	(1R,16Z,24E,26E,28Z)-1,18-dihydroxy-12-[1-(4-hydroxy-3-methoxycyclohexyl)propan-2-yl]-19,30-dimethoxy-15,17,21,23,29-pentamethyl-35-methylidene-11,36-dioxa-4-azatricyclo[30.3.1.0⁴,⁹]hexatriaconta-16,24,26,28-tetraene-2,3,10,14,20-pentone	894.541	14854.7	3966.81	2615.44	6766.88	4460.55	2356.51	7561.39	1162.12	2348.57	2706.12	1843.9	3990.83	1500.31	4160.07
11.53_385.3475m/z	HMDB0002719	55.9	92.8	2.70202	89.8057	Desmosterol	385.348	4388.22	1410	1096.69	763.529	0	846.423	1413.44	0	571.656	680.438	143.296	3.13844	634.644	1103.66
11.53_906.5701m/z	HMDB0061554	45.3	65.6	-16.6071	77.9184	PS(DiMe(11,3)/DiMe(13,5))	906.57	12300.5	3627.39	2657.15	7571.53	876.744	2366.64	5565.73	32.0705	883.681	1313.88	1311.08	1915.8	1796.93	2769.73
11.54_329.2691m/z	HMDB0011534	55.4	98.5	1.48053	80.409	MG(0:0/16:1(9Z)/0:0)	329.269	0	0	0	1.76841	18.7972	0	0	0	0	0	0	0	0.103777	0
11.55_934.5335m/z	HMDB0127646	44.8	69	5.23919	61.0456	(1R,16Z,24E,26E,28Z)-1,18-dihydroxy-12-[1-(4-hydroxy-3-methoxycyclohexyl)propan-2-yl]-19,30-dimethoxy-17,21,23,29,35-pentamethyl-15-methylidene-11,36-dioxa-4-azatricyclo[30.3.1.0⁴,⁹]hexatriaconta-16,24,26,28-tetraene-2,3,10,14,20-pentone	934.533	167.694	58.655	5.95871	238.582	142.12	62.1456	181.5	38.1135	66.5771	60.6069	10.9165	224.476	0	49.8423
11.56_878.5419m/z	HMDB0061604	49.8	81.2	-13.7384	82.2335	PS(MonoMe(11,3)/MonoMe(13,5))	878.542	17736.9	4883.31	3628.68	11905.7	4305.96	5898.31	12876.6	1522.58	2977.18	3435.38	2754.31	5203.23	1826.13	3366.85
11.59_367.3371m/z	HMDB0013625	48.9	65.4	14.8682	94.5861	Dihomo-gamma-Linolenoyl ethanolamide	367.337	11357.3	897.865	1212.53	938.463	8.36853	388.973	3250.19	0	662.905	750.828	172.257	1.33208	422.894	851.316
11.60_482.3260m/z	HMDB0011130	54.7	81.4	3.96718	96.8059	LysoPE(18:0/0:0)	482.326	11623.9	2238.34	440.624	28182.4	12289.8	566.206	42030.7	4361.07	4409.67	4593.94	23930.7	13576.7	229.987	1301.84
11.63_205.1953m/z	HMDB0036421	54.1	87.1	0.992852	84.7101	(-)-Valeranone	205.195	0	5.07297	3.73984	0	0	0	0	2.79803	0	1.8808	0	0	18.0889	1.84592
11.63_323.2590m/z	HMDB0010737	54.5	97.8	11.128	86.6723	(R)-3-Hydroxy-Octadecanoic acid	323.259	0	0	0	39.5442	338.021	0	77.4524	78.7871	66.4631	59.4125	186.118	157.055	0	0
11.72_947.5696m/z	HMDB0127620	45.3	98.9	-15.3748	43.4989	(1R,16Z,24E,26E,28Z)-1,18-dihydroxy-12-[1-(4-hydroxy-3-methoxycyclohexyl)propan-2-yl]-17-(hydroxymethyl)-19,30-dimethoxy-15,21,23,29,35-pentamethyl-11,36-dioxa-4-azatricyclo[30.3.1.0⁴,⁹]hexatriaconta-16,24,26,28-tetraene-2,3,10,14,20-pentone	947.57	49.5352	1.02053	0	21.0581	6.98721	0	0	0	1.85841	0	4.88115	6.9406	0	1.34791
11.75_545.3986m/z	42543	39.7	55.1	27.4851	68.697	11α-Hemiglutaryloxy-1,25-dihydroxyvitamin D3	545.399	70.1933	0	0	0	0	0	0	0	0	0	0	0	0	0
11.77_427.2776m/z	HMDB0011556	52.5	98.8	-10.6297	75.3633	MG(0:0/22:5(7Z,10Z,13Z,16Z,19Z)/0:0)	427.278	5.36258	0	0	1.84488	0.963274	0	0	0	0	0	0	0	0	0
11.81_697.4432m/z	73424	37.5	61.5	17.5307	43.4977	Lasonolide A	697.443	907.24	169.197	73.132	773.156	1211.93	50.1561	1403.7	337.241	591.632	589.543	358.495	613.747	1.04354	243.267
11.87_403.2853m/z	HMDB0011545	55.1	92.2	9.02422	93.5171	MG(0:0/20:3(11Z,14Z,17Z)/0:0)	403.285	0	0	0	490.295	1628.26	0	2.11326	228.254	218.743	211.462	102.633	754.419	0	0
11.87_485.2903m/z	40874	48.1	52.3	6.06222	95.1793	PG(16:0/0:0)[U]	485.29	75.3558	526.554	0	1110.95	1673.79	4.64908	1036.87	356.1	407.675	384.491	2534.77	1275.21	0	43.6706
11.87_508.3759m/z	HMDB0013122	57	96	-0.512176	89.6646	LysoPC(P-18:0)	508.376	820.897	14.2664	0	2200.14	2396.47	0	876.235	607.282	685.902	635.141	1801.15	916.786	0	32.6323
11.87_530.3480m/z	HMDB0038745	54.8	94.5	0.837973	80.3227	Glyuranolide	530.348	0	0	0	21.4229	67.7951	0	0	3.7757	17.8372	8.78692	110.605	88.4589	0	0
11.91_445.3681m/z	HMDB0011662	49.8	78	1.18675	72.3061	3-beta-Hydroxy-4-beta-methyl-5-alpha-cholest-7-ene-4-alpha-carboxylate	445.368	0	0	0	0	0	0	0	0	0	0	0	0	0	0
11.93_945.5574m/z	HMDB0039944	47.8	99.2	16.287	56.4475	Notoginsenoside M	945.557	7.62178	0	0	0	0	0	0	0	0	0	0	0	0	0
11.95_828.5391m/z	HMDB0004866	47.8	58.9	-6.48713	87.3151	Lactosylceramide (d18:1/12:0)	828.539	33806.8	7470.52	9171.27	13714.1	1189.03	3290.03	16068.6	338.092	2898.49	4798.78	7946.35	2339.33	5594.48	14873.1
11.98_327.2313m/z	HMDB0039687	54	96.9	6.20393	79.9672	Oryzalexin S	327.231	0	0	0	0	3.80985	0	0	0	0	0	0.801576	0	0.2257	0
12.04_336.3272m/z	HMDB0031678	51.6	69.5	3.26818	92.5456	Pipericine	336.327	651.165	318.025	373.576	1968.41	5848.66	305.4	2205.79	2635.72	2646.16	1696.7	5227.37	2944.56	369.231	671.086
12.04_340.2858m/z	HMDB0004610	49.3	77.7	11.3651	81.147	Phytosphingosine	340.286	0	0	0	64.693	1124.11	0	225.178	215.845	202.675	178.434	1762.35	504.121	0	67.7376
12.04_838.5584m/z	HMDB0061477	47.7	53	-0.979946	86.9355	PE(DiMe(11,3)/MonoMe(11,5))	838.558	6632.7	6568.95	1557.99	3003.15	187.336	4130.29	5852.27	0	84.078	414.802	1037.11	1257.63	1891.56	4146.31
12.08_395.3168m/z	HMDB0072839	54.1	96.7	9.68343	84.2002	MG(19:0/0:0/0:0)	395.317	0	0	0	0	99.584	0	0	2.09039	2.71317	0	227.406	41.3625	0	0
12.11_329.2501m/z	3457	47	61.3	7.77422	82.2177	(4Z,7Z,10Z,13Z,16Z,19Z)-4,7,10,13,1 6,19-Docosahexaenoic acid	329.25	1.78698	0	0	36.9649	240.455	0	1.12517	15.1443	30.3278	28.8605	38.4443	55.6027	0	0
12.11_405.3007m/z	HMDB0011544	48	62.9	8.16422	86.4548	MG(0:0/20:2(11Z,14Z)/0:0)	405.301	0	0	0	4.41576	15.6042	0	0	0	0	0	0	49.9979	0	0
12.13_630.3742m/z	HMDB0029336	44.2	70.3	14.1941	65.3399	Nummularine A	630.374	2.97575	0	0	4.47032	0	0	15.179	0	0	0	0	0	0	0.841604
12.23_445.3683m/z	HMDB0035804	45.1	54.8	1.45414	72.3061	Schleicherastatin 5	445.368	0	0	0	0	0	0	10.0242	0	0	0	0	0	4.56197	43.9264
12.31_355.2854m/z	63032	54.8	84.9	3.23686	93.0948	2-Linoleoyl Glycerol	355.285	1.96649	0.0377545	0	1921.91	3374.63	0	213.072	1006.23	963.187	1014.64	2077	1411.23	0.0473888	8.0217
12.33_305.2488m/z	HMDB0041480	53.2	95.3	13.2058	84.6555	(Z)-13-Octadecenoic acid	305.249	54.4443	1.86055	6.65992	116.16	632.706	3.40676	43.3949	127.254	77.9039	101.289	248.833	371.161	20.7009	10.8392
12.35_270.2794m/z	HMDB0041335	47.8	93.2	1.01899	47.0785	8-Heptadecenal	270.279	1.73532	0	4.62665	0	0	0.761827	0	234.983	0	0	0	0	12.3979	1.22516
12.38_550.3876m/z	HMDB0010391	54.8	96.1	1.62657	79.9738	LysoPC(20:1(11Z))	550.388	24.1646	0	0	94.9536	986.334	0	46.2539	279.007	360.424	349.806	252.03	211.721	0	43.0451
12.46_447.3841m/z	HMDB0012559	53.8	98.9	1.92687	72.2896	13'-Hydroxy-alpha-tocopherol	447.384	19.856	0	0	0	0	0	0	0	0	0	0	0	0	0
12.57_281.2495m/z	HMDB0031127	53.8	90.5	6.54015	86.142	5-Hexyltetrahydro-2-furanoctanoic acid	281.249	27.8385	16.1653	5.71868	29.6751	126.612	7.82689	36.2122	74.7529	68.2017	54.0214	161.839	68.7046	17.042	10.2438
12.65_612.5597m/z	HMDB0007101	52.1	96.9	5.94758	70.5653	DG(16:0/18:1(11Z)/0:0)	612.56	0	0	0	0	3.66302	0	0	28.1428	1.27099	1.46164	0	0	0	0
12.78_399.3284m/z	HMDB0030956	51.9	98.1	13.4654	75.6852	5-Nonadecyl-1,3-benzenediol	399.328	6.49826	0	1.00007	0.444125	3.49743	0.00627083	10.0865	0	0	0	1.57576	0	4.62045	25.1527
12.86_445.3687m/z	89433	51.8	75.3	2.33683	86.3607	(3beta,5alpha,6beta,22E,24R)-23-Methylergosta-7,22-diene-3,5,6-triol	445.369	0	7.69163	48.1733	0	0	20.2473	150.846	0	0	0	0.155514	0	84.5681	193.378
12.95_283.2627m/z	HMDB0037396	50.2	71.1	-1.44537	81.4709	xi-10-Hydroxyoctadecanoic acid	283.263	5.44177	2.40132	0.713686	3.81482	0	0.385503	5.51803	0.0356518	0.000395072	2.74258	0	0.124438	0	4.53486e-06
12.97_341.3053m/z	HMDB0032476	58.3	98.6	0.960717	94.0458	Polyoxyethylene (600) monoricinoleate	341.305	10888.5	1481.38	1565.22	7200.72	313.208	736.638	4752.79	104.826	957.37	1051.03	834.663	255.047	438.333	193.676
13.04_794.6043m/z	HMDB0008392	53.9	97.5	-1.88956	74.4167	PC(20:3(5Z,8Z,11Z)/P-18:1(11Z))	794.604	0.555488	39.8567	115.923	9.62453	0	41.2126	10.631	30.3872	46.5408	133.542	0.261768	6.03917	60.7074	3.3602
13.31_283.2591m/z	HMDB0037396	52.5	95.1	-13.5112	81.4709	xi-10-Hydroxyoctadecanoic acid	283.259	0	0	0	0.904495	0	0.681709	0	0.866935	0	0.763237	0	0	0	0
13.33_330.2783n	HMDB0011533	57.3	97.3	3.79159	93.7692	MG(0:0/16:0/0:0)	353.267	0.355365	0	1.78367	1015.72	5108	7.71565e-05	784.405	782.987	1002.11	1082.3	1860.77	3572.02	0.0157863	182.161
13.33_731.6441m/z	HMDB0007180	44	72	-11.6981	60.2846	DG(18:0/24:0/0:0)	731.644	0	0	0	0	0	0	0	0	8.38639	0	0	0	0	0
13.34_374.3277m/z	HMDB0011536	55.8	95.5	3.41987	87.4945	MG(0:0/18:1(11Z)/0:0)	374.328	0	0	0	122.758	629.975	0.0400804	37.3877	89.7879	102.467	122.432	317.447	171.64	0	6.33844
13.36_749.5932m/z	HMDB0007612	47.7	96.5	-16.8245	59.0448	DG(22:0/22:5(4Z,7Z,10Z,13Z,16Z)/0:0)	749.593	0	0	0	0	0	0	0	7.9103	7.27827	0	0	0	0	0
13.37_826.5274m/z	HMDB0008255	45.4	73.5	-13.0224	67.2688	PC(18:4(6Z,9Z,12Z,15Z)/22:6(4Z,7Z,10Z,13Z,16Z,19Z))	826.527	14.1152	0	0	0	0.543117	0.310474	1.74813	0	0	0	6.42554	0	0	9.16628
13.39_728.5553m/z	HMDB0009050	41.4	50.4	-4.9411	62.4727	PE(18:1(11Z)/P-18:1(11Z))	728.555	0	0	0	1.3069	0	1.32429	0	1.21431	4.71923	0	0	0	1.68486	0.0142442
13.40_718.6332m/z	HMDB0007436	46.2	60.5	-1.67821	72.7225	DG(20:2(11Z,14Z)/22:2(13Z,16Z)/0:0)	718.633	61.5968	0	0	0	0	0	15.3934	0	0	0	0	0	0	0.216513
13.43_376.2996m/z	HMDB0005076	52.8	98.6	-17.2461	82.9969	13,14-Dihydro PGF-1a	376.3	67.1881	10.8073	19.1293	0.657687	4.40341	16.6735	44.4067	0.598344	48.1881	42.0436	8.5693	0	0.890923	32.8499
13.46_744.5578m/z	HMDB0008843	54	99.3	5.36194	76.8386	PE(14:0/22:2(13Z,16Z))	744.558	1.9135	3.17493	0.946639	1.53681	0.0231076	3.05641	0	2.4253	1.16123	1.47607	0	1.118	0.00503881	6.63532
13.63_654.5971m/z	HMDB0007087	48.2	87.6	-9.38045	63.6976	DG(15:0/22:1(13Z)/0:0)	654.597	0	0	0	0	0	0	0	5.85713	0	0	0	0	0	0
13.63_770.5664m/z	HMDB0008975	50.7	93.3	-3.90641	65.0385	PE(16:1(9Z)/22:2(13Z,16Z))	770.566	2.21183	15.8982	10.8986	2.50463	0	8.91884	2.36711	9.91555	5.66038	3.15156	0	2.5275	4.18517	7.88739
13.69_652.5877m/z	HMDB0007088	54.3	83.4	0.368092	88.4142	DG(15:0/22:2(13Z,16Z)/0:0)	652.588	0	2.38297	35.2996	0	0	0	0	234.335	16.9976	1.43843	0	0	32.0014	1.39697
13.71_376.3432m/z	HMDB0011131	54.7	98.6	3.07502	78.6477	MG(18:0/0:0/0:0)	376.343	44.7206	0	0.0255833	35.0998	0.00155436	0	37.9845	0	0	0.00417817	0.0217765	0.00671268	1.03109	5.88678
13.71_663.4484m/z	HMDB0034770	40.1	51.8	15.6503	64.7889	6-Geranylgeranyl 8'-methyl 6,8'-diapocarotene-6,8'-dioate	663.448	159.442	29.7632	26.148	82.4371	290.817	3.98117	185.542	49.9641	4.93016	0	226.408	128.235	80.4404	45.539
13.71_724.5289m/z	HMDB0008876	52	76.5	1.826	85.5696	PE(14:1(9Z)/22:2(13Z,16Z))	724.529	2.17784	4.01228	41.2933	1.59084	0	26.406	0.370441	641.961	4.65475	1.90383	4.55811	0.937087	63.6205	1.86328
13.71_744.5671m/z	HMDB0008843	42	53	17.9117	75.087	PE(14:0/22:2(13Z,16Z))	744.567	225.046	243.148	132.053	157.039	43.398	258.184	107.083	370.189	95.9692	53.6917	19.182	109.108	49.801	145.054
13.71_786.6009m/z	HMDB0007888	45.1	53.2	0.271394	72.4104	PC(14:0/22:2(13Z,16Z))	786.601	833.743	1291.39	2059.33	476.426	614.365	1082.32	449.5	655.549	415.28	878.223	363.166	587.298	1406.8	991.479
13.71_802.5898m/z	HMDB0009243	49.9	94.7	18.6124	73.5517	PE(20:0/22:6(4Z,7Z,10Z,13Z,16Z,19Z))	802.59	64.4989	280.526	0	886.694	120.403	173.242	574.319	21.7773	0	0	442.06	716.593	0.983196	55.6254
13.71_838.5591m/z	45750	44.5	63.2	-11.6029	71.9516	Dideoxymycobactin	838.559	596.242	829.912	86.5855	601.172	128.488	395.856	1041.95	0	0	5.3478	921.37	556.349	95.3948	598.969
13.72_269.0888m/z	84	57.1	98.9	2.70197	90.0336	Inosine	269.089	176.593	162.687	230.864	113.35	124.817	145.469	153.652	133.937	210.079	223.609	84.7652	72.6609	189.19	474.412
13.73_447.3080m/z	HMDB0031079	45.4	55.7	-5.65098	77.9534	12-Ketoporrigenin	447.308	0	0	0	3.3095	47.6124	0	7.29458	0	0	0	57.3891	18.2146	0	4.10777
13.73_668.4072m/z	HMDB0040650	44.2	53.5	-13.0044	81.1337	3-trans-Caffeoyltormentic acid	668.407	0	0	0	0	127.456	0	22.045	0	0	5.6563	65.6653	50.9711	0	0.324242
13.73_672.4253m/z	HMDB0012187	44.5	55.5	15.3983	82.8807	All-trans-heptaprenyl diphosphate	672.425	0.409472	0	0	22.369	113.216	0	58.1735	15.2803	2.22582	0	126.982	70.4723	1.26108	6.33302
13.73_852.5407m/z	HMDB0008518	44.2	65.3	-15.3872	71.3811	PC(20:5(5Z,8Z,11Z,14Z,17Z)/22:6(4Z,7Z,10Z,13Z,16Z,19Z))	852.541	443.191	72.4949	56.2997	290.852	69.6636	27.1339	585.825	0	0	10.3647	389.403	104.363	19.6165	201.478
13.73_912.5582m/z	HMDB0127644	48.2	98.9	12.5418	55.2861	(1R,16Z,24E,26E,28Z)-1,18-dihydroxy-12-[1-(4-hydroxy-3-methoxycyclohexyl)propan-2-yl]-19,30-dimethoxy-15,17,21,29,35-pentamethyl-23-methylidene-11,36-dioxa-4-azatricyclo[30.3.1.0⁴,⁹]hexatriaconta-16,24,26,28-tetraene-2,3,10,14,20-pentone	912.558	25.216	2.93713	0	15.9038	2.76966	0	27.1757	0	0	0	13.9649	6.15164	0	0
13.73_914.5754m/z	HMDB0015015	47.9	98.9	14.17	55.2734	Sirolimus	914.575	38.055	0	0	9.31254	3.5004	0	19.1608	0	0	0	3.80634	0	0	0
13.74_523.3616n	HMDB0010384	50.5	71.5	-4.22142	85.9799	LysoPC(18:0)	546.353	14.8065	5.64864	1.44369	70.5811	891.787	0	140.786	69.5255	93.1312	85.3298	1497.41	764.362	0	37.5608
13.74_806.5682m/z	HMDB0004866	51.4	72.2	7.20122	93.0468	Lactosylceramide (d18:1/12:0)	806.568	232.334	930.733	116.721	8328.48	355.569	686.117	5005.56	33.1852	30.2037	41.6555	4492.39	1423.17	17.5163	148.695
13.75_346.2602m/z	HMDB0035919	56.8	92.7	4.29553	96.2132	Corchorifatty acid F	346.26	71.1171	5.70005	3.39864	55.8888	295.251	0	67.7743	95.2629	98.4566	52.254	363.214	206.733	0	0
13.75_385.3474m/z	HMDB0006500	55.9	98	2.43923	84.2697	Previtamin D3	385.347	2313.69	591.018	407.262	1288.47	78.9206	230.757	1479.98	0	359.771	300.657	246.685	120.092	70.8316	163.486
13.75_409.2727m/z	HMDB0039018	50.6	72.1	-2.42552	83.889	Apo-10'-violaxanthal	409.273	132.87	166.872	231.687	197.646	132.453	134.904	181.789	594.629	331.895	187.087	174.6	182.014	170.787	328.864
13.75_469.3660m/z	HMDB0039362	53.2	93.7	-3.42826	76.3676	3,7-Dihydroxy-25-methoxycucurbita-5,23-dien-19-al	469.366	3.14656	21.2379	3.55153	5.98083	13.9252	24.3624	27.6538	0	0	0	0	0	12.239	0
13.75_518.3222m/z	HMDB0010387	54.3	80.6	-3.7099	95.2256	LysoPC(18:3(6Z,9Z,12Z))	518.322	0	0	1.2679	3.71833	70.4564	0	14.8053	0	0	0	109.663	43.181	0	0
13.75_710.4299m/z	HMDB0012348	40.8	53.5	-12.7138	64.1429	PS(14:1(9Z)/18:3(9Z,12Z,15Z))	710.43	16.9794	0	0	11.7737	55.6901	0	24.4051	0	0	0	30.9583	25.4249	0	0
13.76_244.0935m/z	HMDB0028793	56.6	97.7	2.70405	88.3423	Glutaminylaspartic acid	244.094	19.2082	27.6542	49.9083	32.9292	26.7325	78.2966	37.8328	22.0812	22.382	25.5207	22.4262	19.8903	35.3961	55.5232
13.76_294.1889m/z	3928	41.7	51.7	-25.7671	80.9299	amitraz	294.189	35.9479	0.203694	1.00532	43.6823	252.651	0	36.5308	103.42	95.0268	68.5282	257.942	474.144	5.01259	2.70668
13.76_309.1273m/z	HMDB0060610	53.6	90.8	1.74424	79.2293	Hydroxyhexamide	309.127	11.5889	110.689	82.226	4.57513	2.68408	47.6347	31.6903	81.3616	74.306	69.8089	1.83079	11.1805	87.0945	159.317
13.76_362.2383m/z	HMDB0030743	50.6	84.3	16.655	85.7711	(E,E)-Boviquinone 3	362.238	147.236	13.4464	21.0034	110.919	470.651	0	117.13	125.038	106.747	104.368	552.479	296.148	28.7224	4.48736
13.76_441.2541m/z	HMDB0036123	54.4	96.9	12.7163	88.6304	[6]-Gingerdiol 5-O-beta-D-glucopyranoside	441.254	4.54466	10.6119	0	36.0823	91.3576	0	0	16.9287	19.7245	23.1461	25.4269	74.0822	0	0
13.76_603.4659m/z	HMDB0033165	42.2	55.5	10.9945	67.1437	4-Deoxyannoreticuin	603.466	0	0	0	0	42.2677	0	0	0	0	0	99.883	0.238801	0	0
13.77_341.2015m/z	95113	46.4	77.5	-28.3669	80.2043	Piperochromenoic acid	341.201	78.2829	0	3.05879	59.4282	172.686	0	40.4622	39.5291	38.6211	46.0707	183.865	188.774	8.39311	0
13.77_366.2329m/z	HMDB0034999	37.1	51.6	15.5517	49.7944	Bakkenolide C	366.233	331.17	215.468	268.862	322.328	725.913	127.278	221.301	550.708	439.694	485.196	731.861	672.715	453.879	141.651
13.77_415.2403m/z	HMDB0030895	50.5	87	18.558	84.2341	(4R,5S,7R,11x)-11,12-Dihydroxy-1(10)-spirovetiven-2-one 12-glucoside	415.24	4.04108	3.08247	0	121.901	299.341	5.58152	108.506	42.4211	43.3488	54.6733	243.482	441.014	5.24056	6.57647
13.77_422.2953m/z	HMDB0000447	50	70.8	12.8602	92.9694	7a,12a-Dihydroxy-3-oxo-4-cholenoic acid	422.295	102.555	143.867	243.055	124.855	106.153	78.077	48.5905	98.4195	718.135	668.579	209.846	206.728	185.567	263.041
13.77_552.2502m/z	HMDB0060622	49.2	92.9	-16.2617	69.7175	Endoxifen O-glucuronide	552.25	0	3.25911	7.19997	0	0	0	0	1.54541	41.159	16.2345	0	0	7.11528	0.0260786
13.77_637.2656m/z	HMDB0129021	40.4	54.2	19.0479	66.8396	2-amino-4-({1-[(carboxymethyl)-C-hydroxycarbonimidoyl]-2-[(1-{2,6-dihydroxy-4-[(E)-2-(4-hydroxyphenyl)ethenyl]phenyl}-2-hydroxy-3-methylbutyl)sulfanyl]ethyl}-C-hydroxycarbonimidoyl)butanoic acid	637.266	0	0	0	0	0	0	0	0	0	0	0	0	0	0
13.78_382.2269m/z	HMDB0036665	48.4	70.5	12.4455	84.6311	Blumealactone A	382.227	38.7802	15.6409	40.2419	35.316	92.2245	5.42406	20.4675	89.4081	39.7898	42.0331	121.376	122.177	58.7315	0
13.78_608.3246m/z	HMDB0030528	47.8	80.8	-17.1038	75.5019	Janthitrem B	608.325	0	0	0	17.3583	248.165	0.0846034	1.6304	102.228	108.164	98.6783	214.032	601.809	13.3374	0
13.80_307.0850m/z	HMDB0125167	51.6	75.1	11.7481	95.6847	3,4,5-trihydroxy-6-{[(2E)-3-phenylprop-2-enoyl]oxy}oxane-2-carboxylic acid	307.085	164.347	148.706	240.712	309.326	228.898	341.885	266.833	172.809	199.538	216.198	130.462	160.04	161.548	337.621
13.80_435.2584m/z	HMDB0007852	46	60.6	17.9747	87.3268	LysoPA(0:0/18:2(9Z,12Z))	435.258	61.81	0	1.93382	21.1493	2.48184	0	24.9163	0	0	2.60847	4.20762	0	0	24.7497
13.82_421.2534m/z	HMDB0032099	45.5	59.5	-11.9621	80.6999	Dimethyl 3-methoxy-4-oxo-5-(8,11,14-pentadecatrienyl)-2-hexenedioate	421.253	5.13051	0	24.1822	0	0	0.741923	0	0	0	4.75839	0	0	15.109	137.932
13.82_523.2356m/z	HMDB0030127	48.2	70.7	10.7392	81.8787	Withaperuvin E	523.236	5.21722	497.548	1.50087	14.5869	0	33.0404	0	0	0	0	0	30.5128	0	20.1583
13.82_549.2506m/z	HMDB0037383	50.4	78.2	9.02277	83.7957	Withangulatin A	549.251	2.63257	415.39	0	10.7232	0	12.0469	0	0	0	0	0	4.88694	1.47324	20.7672
13.83_378.2104m/z	HMDB0144279	42.5	52.7	18.0939	77.8262	4-(dimethylamino)-4-hydroxy-3-methyl-1,2-diphenylbutan-2-yl propanoate	378.21	79.3412	0	23.5462	22.7139	123.021	0	0	65.8289	94.8321	77.0044	17.916	64.0098	4.5012	0
13.83_495.1861m/z	HMDB0134196	57	92.3	-0.0699872	92.6588	3,4,5-trihydroxy-6-[(14-hydroxy-3-methyl-1,7-dioxo-3,4,5,6,7,8,9,10-octahydro-1H-2-benzoxacyclotetradecin-16-yl)oxy]oxane-2-carboxylic acid	495.186	6.50289	0	9.22611	0	22.1712	5.35851	0	4.08147	4.97556	2.60963	0	0	3.60492	24.1404
13.83_507.2727m/z	80008	45.8	56	1.81739	75.2599	PG(18:3(6Z,9Z,12Z)/0:0)	507.273	0	8.14591	0	0	45.9355	0	0	0	0	0	0	5.24744	0	0
13.84_325.0909m/z	HMDB0060554	42.4	64.7	17.9441	65.2529	4-hydroxyalprazolam	325.091	47.6806	72.7509	123.788	16.0899	66.0636	109.163	5.34413	141.653	139.659	143.403	0	16.3555	80.5781	77.5019
13.84_488.1504m/z	HMDB0130104	51	98.6	-17.3204	73.7205	[(1-{10-butanoyl-5,7-dihydroxy-8,8-dimethyl-2-oxo-2H,6H,7H,8H-pyrano[3,2-g]chromen-4-yl}propan-2-yl)oxy]sulfonic acid	488.15	0	0	2.92422	0	0	3.10479	0	4.98105	4.09096	1.72956	0	0	13.08	0
13.85_311.1644m/z	64351	46.8	69.3	-35.6164	95.2227	Sarpagine	311.164	0	0	0	0	26.7027	0	0	12.0372	9.64542	6.8045	34.9349	102.603	0	0
13.86_547.2361m/z	HMDB0002060	51.9	86.1	3.0456	77.1683	O-6-deoxy-a-L-galactopyranosyl-(1->2)-O-b-D-galactopyranosyl-(1->3)-2-(acetylamino)-2-deoxy-D-Galactose	547.236	0	0	0.516819	0	0	0	0	0	0	0	0	0	0	30.9134
13.88_379.2095m/z	HMDB0036889	49.1	73.2	-5.32647	78.3838	11-Dihydro-12-norneoquassin	379.21	2.31364	0	0	0	2.48219	0	0	1.27532	0	0	0	0.87924	2.79786	0
13.88_518.3226m/z	HMDB0010382	58	99.1	1.77485	93.3032	LysoPC(16:0)	518.323	0	0	0	0	163.274	0	0	0	3.96389	0	0	0	0	0
13.90_291.0718m/z	HMDB0000425	54	93.8	11.7556	88.6633	3-Deoxy-D-glycero-D-galacto-2-nonulosonic acid	291.072	15.7021	16.3733	0	0	8.40653	13.4304	0	6.51913	4.40271	18.6216	0	0	12.5422	39.3505
13.90_528.4996m/z	HMDB0032494	49.6	52.2	1.96188	98.2738	Propylene glycol mono- and diesters of fats and fatty acids	528.5	569.516	552.558	0.938501	0	220.615	189.501	0	66.0347	53.128	212.491	0	0	361.052	178.353
13.92_708.5140m/z	HMDB0032794	49.3	69.5	17.4175	94.531	AS 1-1	708.514	280.317	184.09	0	17.7889	52.1375	38.4089	41.5057	2.1276	0.961835	55.3663	7.24782	0	59.0856	59.6407
13.94_348.0717m/z	63401	56.4	98.3	3.71935	87.9834	Adenosine 3'-monophosphate	348.072	84.6322	106.525	125.142	123.617	83.1143	166.012	109.946	109.836	121.097	110.066	63.376	103.907	94.0301	126.893
14.00_554.2880m/z	HMDB0012986	50.7	90.7	8.09636	71.7996	Kinetensin 4-7	554.288	1.41825	3.63804	0	1.15762	0	0	2.35474	0	0	0	13.0397	0	0	0
14.01_389.0976m/z	HMDB0135720	48.8	71.4	-5.24992	78.4916	3-(2,5-dihydroxy-4-methoxyphenyl)-8,8-dimethyl-2H,8H-pyrano[2,3-f]chromen-2-one	389.098	7.21185	33.3682	52.5579	11.7997	3.97511	18.0791	9.83957	24.0443	26.4662	26.9963	0	12.6382	39.2102	128.101
14.04_368.0425m/z	HMDB0129972	54.5	92.4	-2.6445	83.0487	[4-(5,7-dihydroxy-4-oxo-4H-chromen-3-yl)phenyl]oxidanesulfonic acid	368.043	65.8044	115.403	197.639	113.834	52.4405	83.8194	100.935	82.7757	99.7357	101.605	2.10883	72.5323	114.983	296.404
14.06_602.1982m/z	HMDB0129848	48.8	90.1	-12.3695	66.89	{[8-(2,4-dihydroxyphenyl)-7-(3,7-dimethylocta-2,6-dien-1-yl)-5-hydroxy-2-methyl-6-oxo-2H,6H-pyrano[3,2-g]chromen-2-yl]methoxy}sulfonic acid	602.198	0	0	16.9875	0	0	0.572355	0	2.36236	17.8441	16.5107	0	0	6.32204	0
14.07_305.0476m/z	HMDB0127799	54.8	95.6	-0.81581	79.4973	3-(3,7-dihydroxy-5-sulfino-3,4-dihydro-2H-1-benzopyran-2-yl)benzen-1-olate	305.048	0	2.09666	1.01829	1.24143	0	4.58237	0	0	0	0.857017	0	0	1.5693	4.98543
14.07_454.2940m/z	HMDB0011473	54.7	98.8	2.70035	77.7905	LysoPE(0:0/16:0)	454.294	0	0	3.92166	3.22883	7.21024	0	1.42451	0	0	0	215.725	34.3226	0	0
14.07_544.3387m/z	HMDB0010395	57.9	99.1	-1.97443	92.5551	LysoPC(20:4(5Z,8Z,11Z,14Z))	544.339	0	0	0	27.5528	0	0	75.1093	0.617308	0	0	325.329	12.4751	0	0
14.07_582.3770m/z	HMDB0033678	52.3	94.3	0.963404	68.4394	gamma-Chaconine	582.377	0	0	0	10.0009	0	0	5.95061	0	0	0	22.2093	0	0	0
14.15_519.1418m/z	HMDB0060491	53.9	95.9	-11.074	85.5129	Mycophenolic acid O-acyl-glucuronide	519.142	3.99057	0	7.33774	6.38712	2.92172	2.15032	0	9.0368	6.64218	9.24628	0.882505	5.29264	6.0784	4.16327
14.21_808.1469m/z	HMDB0001248	56.6	96.4	0.70376	87.3421	FAD	808.147	3.77547	7.14858	6.00644	0	0.475302	0	0	4.57337	4.64801	4.62927	1.24036	7.80438	7.24348	0
14.22_417.4084m/z	HMDB0000494	58	96.4	-1.60529	95.7263	Stigmastanol	417.408	62.3109	55.9792	77.1333	57.5936	37.4756	48.5	38.2499	68.7163	65.0709	70.2702	37.6319	55.1858	106.484	45.1456
14.22_419.4241m/z	HMDB0029994	57.6	98.4	4.37469	94.7951	25-Methyl-1-hexacosanol	419.424	45.8764	39.347	48.6957	36.7222	27.7398	25.2999	21.6975	37.4494	53.9713	41.9925	20.3592	31.0137	71.9009	26.259
14.22_489.4701m/z	HMDB0032682	55.2	96.4	12.7076	93.2019	10-Hydroxy-16-hentriacontanone	489.47	87.4203	69.8529	96.979	59.7386	47.92	51.7641	44.7806	84.0055	97.4477	98.5852	39.4592	70.2417	122.309	53.4554
14.22_708.5118m/z	HMDB0032794	43.7	69.2	14.1051	64.2603	AS 1-1	708.512	10.3508	13.047	0	4.60818	0	2.63686	6.4484	0	0	0	3.83848	9.09918	4.12085	3.71424
14.24_348.0715m/z	63401	56.9	98.3	3.31052	89.8658	Adenosine 3'-monophosphate	348.072	126.088	163.246	182.256	112.381	85.2764	144.01	134.161	217.545	174.442	150.725	90.3055	99.3958	150.289	155.101
14.24_439.1026m/z	HMDB0133431	50.4	76.5	-7.19795	83.7221	{4,8-dihydroxy-17-methoxy-10-oxo-2-oxatricyclo[13.2.2.1³,⁷]icosa-1(17),3,5,7(20),15,18-hexaen-14-yl}oxidanesulfonic acid	439.103	153.26	205.397	236.995	115.152	114.878	155.765	125.446	266.69	222.444	182.966	96.022	118.752	175.355	202.054
14.24_457.1135m/z	HMDB0001520	55.6	97.7	3.56592	84.6991	Flavin Mononucleotide	457.114	13.7726	2.21251	44.8617	6.68034	13.7997	27.7783	10.6854	12.4026	47.1016	15.1568	3.24704	0.635549	26.6824	28.608
14.24_786.1654m/z	2302	54.5	85.1	1.27324	89.0282	Flavin adenine dinucleotide (FAD)	786.165	455.132	504.119	672.093	296.943	364.122	398.056	408.569	578.871	642.032	475.107	280.515	372.833	522.133	570.037
14.26_428.0379m/z	HMDB0000061	55.2	92.6	2.9464	87.0644	Adenosine 3',5'-diphosphate	428.038	26.5712	25.8146	30.9632	29.1385	28.4655	33.1659	37.092	24.4179	22.8299	24.1701	27.685	27.553	17.6044	37.7784
14.31_243.1331m/z	HMDB0134726	51.9	94.9	-18.7272	83.3929	2-[2-(3,3-dimethyloxiran-2-yl)ethyl]-2-methyl-2H-chromen-8-ol	243.133	0	0.575406	0	0	0	2.07545	0	0	0	0	0.98933	0	0	16.0186
14.93_195.0658m/z	68931	56.9	89.9	3.03316	97.9752	Dimethyl phthalate	195.066	771.343	788.544	805.807	861.522	599.318	770.287	699.25	690.366	693.904	744.999	708.285	919.24	769.054	703.506
2.01_318.1207m/z	HMDB0125107	54.5	85.5	7.71979	95.8264	(3,4,5,6-tetrahydroxyoxan-2-yl)methyl 4-hydroxybenzoate	318.121	2038	1953.52	2413.96	3473.88	1994.45	4385.77	2629.67	2885.03	2466.51	2243.99	1568.02	832.016	2021.19	1853.89
2.01_380.1160m/z	HMDB0001066	51.5	71.6	9.91373	96.8223	S-Lactoylglutathione	380.116	15697.2	15129.5	50792.9	27942.2	5185.29	34214	16879.6	21611.4	17413.9	17043.4	8785.14	6158.41	11070.3	13547.1
2.02_250.9999m/z	66470	45	86.7	-10.386	49.766	4,4'-Dichlorobenzophenone	251	9.21777	6.76352	0	0	1.07128	0	0	0	0	0	0	2.73665	4.37379	0
2.02_436.1242m/z	HMDB0127228	47	54.2	0.994311	82.1341	5,6,7-trihydroxy-2-(4-hydroxyphenyl)-8-(3,4,5-trihydroxyoxan-2-yl)-4H-chromen-4-one	436.124	0	11.0746	213.695	0	0	3.41771	3.49851	144.588	258.094	230.886	368.615	0.592976	0.00109797	0.652663
2.02_505.1276m/z	HMDB0127772	48.5	75.3	-8.4247	76.4337	3,4,5-trihydroxy-6-{4-[2-hydroxy-3-(2,4,6-trihydroxyphenyl)propyl]-2-methoxyphenoxy}oxane-2-carboxylic acid	505.128	0	0	126.607	0	0	130.993	44.6701	17.342	41.6097	43.822	1.79465	0.90848	0	0
2.05_273.0849m/z	HMDB0061177	52	65	2.21894	97.6106	Pyridine N-oxide glucuronide	273.085	3537.02	3480.18	4155.93	3662.16	2512.12	4057.07	4889.71	4760.29	3789.18	3497.32	4676.04	1877.85	3848.61	4749.31
2.07_323.0845m/z	HMDB0060614	51.8	95.2	-16.303	80.5768	Sulindac sulfide	323.084	27.5925	42.6234	88.7649	48.6689	35.7771	48.1741	70.8273	41.601	94.896	63.6962	75.2068	22.7556	46.8101	84.2673
2.08_339.0914m/z	HMDB0029938	57.8	95.2	-2.278	96.6637	Acaciabiuronic acid	339.091	6.75062	17.1599	13.2114	12.9263	0.218745	3.47301	0	0	4.21608	4.30853	0	11.4544	7.4807	15.1612
2.09_545.0960m/z	HMDB0127803	53.8	96.8	0.0998695	72.254	4-{7-[(6-carboxy-3,4,5-trihydroxyoxan-2-yl)oxy]-3,6-dihydroxy-5-sulfino-3,4-dihydro-2H-1-benzopyran-2-yl}-2-methoxybenzen-1-olate	545.096	0	0	0	0	18.6634	2.66649	14.6922	0	2.5468	0	2.5304	0	3.16265	1.68419
2.11_297.0817m/z	HMDB0060867	46.1	61.9	-17.9595	86.5658	Phenytoin methylcatechol	297.082	177.461	153.934	157.469	148.18	201.394	137.942	170.338	70.0474	93.3951	89.6614	118.068	207.994	94.5001	131.479
2.18_259.0946m/z	HMDB0031842	55	88.8	-7.25473	94.467	Rhapontigenin	259.095	239.681	249.995	320.045	250.517	303.908	339.041	306.946	315.519	226.875	249.854	186.49	119.558	190.879	294.031
2.23_829.2833m/z	HMDB0012254	53	99.2	1.5925	67.6164	Maltopentaose	829.283	0	1.34183	7.28796	1.28461	0	0	0	0	0	0	0	0	0	0
2.24_689.2116m/z	HMDB0001296	53.8	96.6	0.738606	73.0674	Maltotetraose	689.212	0	12.781	34.2157	11.0829	0	0	0	4.07056	3.8431	2.50121	0	0	0.423587	10.5516
2.28_519.1388m/z	HMDB0060491	50.8	95.9	-17.0307	75.5991	Mycophenolic acid O-acyl-glucuronide	519.139	3.22737	5.17157	0	0	0	0	0	0	0	1.64424	0	5.44305	3.7103	0
2.28_667.2278m/z	HMDB0000757	46.2	60.2	-2.02238	73.0674	Glycogen	667.228	0	13.0056	9.70886	0	0	0	0	0	0	0	0	0	0	0
2.35_279.1203m/z	HMDB0036662	53.1	91.1	-8.53004	83.9102	2beta,9xi-Dihydroxy-8-oxo-1(10),4,11(13)-germacratrien-12,6alpha-olide	279.12	1.97608	3.86628	3.2458	0	0	0.462462	0.591737	4.46864	2.30699	0	0.470793	0	1.57189	1.95761
2.43_575.0343m/z	HMDB0037752	46.7	60.2	1.01886	74.6815	Gossypetin 8-glucuronide 3-sulfate	575.034	29.0218	7.23932	16.9518	16.025	24.146	21.482	32.9223	18.598	17.9201	21.8921	26.0302	16.1685	14.6994	16.9746
2.46_495.0706m/z	HMDB0125297	52	96.5	-12.8918	76.9576	3,4,5-trihydroxy-6-[3-hydroxy-5-(3,5,6,7-tetrahydroxy-4-oxo-4H-chromen-2-yl)phenoxy]oxane-2-carboxylic acid	495.071	0	0	0	0	1.7561	6.61253	1.02942	3.89959	1.46823	7.97172	0	0	0.987758	2.25907
2.47_455.1881m/z	HMDB0062445	52.9	95.4	-6.68259	76.8219	alpha-CEHC glucuronide	455.188	0	0	0	11.226	9.42402	17.3125	1.19171	0	0	0	3.33468	0	0	6.60137
2.49_154.0842m/z	HMDB0000073	54.7	96.7	-13.3954	90.9015	Dopamine	154.084	1.09512	0	0	4.73055	0.226048	22.1333	0	1.60573	0	0.973033	2.02221	0	0	0.865676
2.50_228.1239m/z	HMDB0004231	52.7	85.9	15.7523	93.9458	Pantothenol	228.124	1.41449	0	0	2.46066	0	2.16082	0	4.3171	0	0	3.27163	0	4.3666	1.80661
2.59_409.0576m/z	HMDB0127774	54.5	98.2	3.21168	78.0451	{[1-(4-hydroxy-3-methoxyphenyl)-3-(2,4,6-trihydroxyphenyl)propan-2-yl]oxy}sulfonic acid	409.058	0	0	0	0	0	5.82042	0	0	0	0	2.27382	0	0	2.53584
2.63_270.0655m/z	HMDB0028748	53.1	93.1	-16.6773	89.3171	Aspartyl-Asparagine	270.066	774.177	1082.39	663.571	368.053	144.492	232.794	939.544	621.645	639.612	650.425	123.918	530.679	691.298	958.735
2.63_598.0644m/z	HMDB0000935	53.2	92.6	-6.37885	80.6664	Uridine diphosphate glucuronic acid	598.064	0	1.03514	0	0	0	0	0	1.23753	0	0	0	0	0	0
2.65_517.0697m/z	HMDB0132737	47.8	75.5	9.68508	73.8548	[5-(3-{[3,4-dihydroxy-5-(hydroxymethyl)oxolan-2-yl]oxy}-5,7-dihydroxy-4-oxo-3,4-dihydro-2H-1-benzopyran-2-yl)-2-hydroxyphenyl]oxidanesulfonic acid	517.07	4.83991	4.2571	7.39461	4.07551	8.6933	10.3277	14.5352	0	8.69259	17.5175	6.74056	6.11058	3.2452	5.64938
2.66_614.1608m/z	HMDB0132749	49.7	93.9	-18.0983	72.4975	6-[3-(3-{[3,4-dihydroxy-5-(hydroxymethyl)oxolan-2-yl]oxy}-5,7-dihydroxy-4-oxo-3,4-dihydro-2H-1-benzopyran-2-yl)phenoxy]-3,4,5-trihydroxyoxane-2-carboxylic acid	614.161	0	0	0	1.8096	0	0	0.66152	0	0	1.25814	0	0	0	2.33514
2.68_235.0232m/z	HMDB0128030	52.9	96	-16.6997	85.7475	(4-ethyl-2,6-dihydroxyphenyl)oxidanesulfonic acid	235.023	21.3047	12.2214	30.1801	35.2371	13.3177	40.4738	54.4135	30.5833	35.5258	30.314	66.7835	6.40383	25.4242	33.3346
2.68_323.0823m/z	HMDB0124973	47.3	66.8	18.1964	87.8142	6-{3-[(1E)-2-carboxyeth-1-en-1-yl]phenoxy}-3,4,5-trihydroxyoxane-2-carboxylic acid	323.082	125.13	82.6446	76.0467	148.143	32.1754	95.8429	81.1447	104.889	53.4555	58.6926	68.1258	8.76025	82.4094	110.714
2.68_631.1237m/z	HMDB0127240	52.6	78.2	-5.3445	90.95	6-{4-[5,6-dihydroxy-7-methoxy-4-oxo-8-(3,4,5-trihydroxyoxan-2-yl)-4H-chromen-2-yl]phenoxy}-3,4,5-trihydroxyoxane-2-carboxylic acid	631.124	994.062	519.116	1237.94	4295.97	2163.95	5555.86	2139.28	1453.54	1585.77	1435.09	1644.08	365.967	1119.26	1199.96
2.71_436.1240m/z	HMDB0127228	47.8	57.1	0.313548	82.4693	5,6,7-trihydroxy-2-(4-hydroxyphenyl)-8-(3,4,5-trihydroxyoxan-2-yl)-4H-chromen-4-one	436.124	259.851	174.483	33.9943	308.119	0	0	1.29471	226.333	10.7427	0	13.368	0	228.582	0.15663
2.71_727.1141m/z	HMDB0126927	49.4	81.8	-1.41393	66.832	({6-[5,7-dihydroxy-2-(3-hydroxy-4-methoxyphenyl)-4-oxo-8-[3,4,5-trihydroxy-6-(hydroxymethyl)oxan-2-yl]-4H-chromen-3-yl]-3,4,5-trihydroxyoxan-2-yl}methoxy)sulfonic acid	727.114	4.06408	7.58183	0	1.9156	0	0	0	1.19706	0	0	0	0	11.2958	0
2.73_258.1095m/z	HMDB0000982	53.2	88.7	4.12322	82.2987	5-Methylcytidine	258.11	1163.31	1319.79	1370.02	2285.64	1602.96	2994.82	1980.05	1732.18	1609.44	1554.09	1504.32	811.472	1345.55	2164.39
2.74_300.0851m/z	HMDB0001016	50.4	59.6	2.85974	95.5179	D-4'-Phosphopantothenate	300.085	5547.64	7644.63	745.663	4214.37	34.4991	88.8114	200.052	2535.16	427.247	432.516	434.57	5244.5	4539.58	37.0379
2.75_169.0370m/z	2538	45.5	69.5	31.013	85.7886	Methylthiobenzoic acid	169.037	403.988	381.809	479.99	632.802	379.237	644.754	504.968	509.64	503.366	493.587	462.009	318.989	467.86	479.928
2.75_390.0797m/z	HMDB0004381	55.8	93.4	0.193085	85.8106	N-Acetylneuraminic acid 9-phosphate	390.08	2.98992	0.0633842	17.5684	6.23603	0	0	0.0169832	4.51727	4.08163	3.46221	0.940004	1.85171	2.61016	3.2873
2.76_317.0609m/z	HMDB0126504	53.2	98	-14.0133	82.461	3-(4-hydroxy-3-methoxyphenyl)-1-(2,3,4,6-tetrahydroxyphenyl)propane-1,2-dione	317.061	64.9813	3.72779	97.0734	12.7438	18.9211	26.5293	43.7501	17.9045	16.8324	19.3318	8.28286	24.72	12.5445	39.6791
2.77_544.1546m/z	HMDB0128715	44.8	61.7	-8.75406	71.7558	2-amino-4-({1-[(carboxymethyl)-C-hydroxycarbonimidoyl]-2-{[1-(6,7-dimethoxy-2H-1,3-benzodioxol-5-yl)-1,3-dihydroxypropan-2-yl]sulfanyl}ethyl}-C-hydroxycarbonimidoyl)butanoic acid	544.155	4.2596e-05	10.4414	0.00357459	0.308306	0	0	0.663591	0.284889	0	0	0	0	3.97726	0.0117825
2.78_322.0673m/z	HMDB0001016	57	93	3.62415	96.2068	D-4'-Phosphopantothenate	322.067	737.999	767.836	85.3339	644.779	19.1426	40.155	33.2817	344.877	28.6843	26.5291	31.0262	20.4744	545.492	26.3633
2.80_522.1267m/z	HMDB0038069	48.4	71.9	4.83156	75.486	Gomphrenol 3-methylether 4'-glucuronide	522.127	18.5883	0.842	61.9975	23.9777	17.924	28.4087	57.3775	22.6759	6.86644	8.84003	0.359994	7.13251	15.5851	12.4118
2.82_242.0786m/z	HMDB0032175	54.2	97.7	-10.5789	84.9823	N-Benzoylanthranilic acid	242.079	0	0	0	4.59944	0.718142	7.28812	0	0	0	0	0	0	0	0
2.84_356.1476m/z	HMDB0135474	53.2	91.5	-4.50383	79.9735	3-(3,4-dimethoxyphenyl)-N-[2-(1-hydroxy-3-methoxy-4-oxocyclohexa-2,5-dien-1-yl)ethyl]prop-2-enimidic acid	356.148	80.0904	97.6884	90.5113	101.246	43.8638	46.1102	97.3875	107.867	74.0213	60.2118	45.0097	123.645	53.4784	75.114
2.84_481.1581m/z	HMDB0125868	50.6	95.1	17.7474	75.9136	3,4,5-trihydroxy-6-{4-[3-(5-hydroxy-2,2-dimethyl-2H-chromen-6-yl)prop-2-enoyl]phenoxy}oxane-2-carboxylic acid	481.158	22.5694	34.6833	0	28.4405	0	0	0	5.80632	0	0	0	0	34.0267	0
2.87_533.0485m/z	HMDB0012305	46.4	66.8	-15.189	81.0391	UDP-L-rhamnose	533.048	32.0241	3.66533	35.2265	12.3114	26.7233	22.6636	31.8749	25.175	26.8281	16.4502	4.21689	16.6924	22.7492	34.7854
2.99_332.0795m/z	HMDB0000905	53.3	91.4	12.1492	88.2793	Deoxyadenosine monophosphate	332.079	66.9365	83.5469	78.6484	61.7995	6.53494	36.9471	80.0585	51.1315	70.9737	57.4534	52.0358	36.9818	41.7281	109.277
3.08_399.1445m/z	HMDB0032105	53.3	96.5	8.30018	79.0957	1,2-Anhydridoniveusin	399.145	3.05221	2.92348	3.13619	1.66002	12.955	14.9536	4.13847	1.78196	5.91436	4.20713	4.62801	1.86911	0.361919	6.91108
3.09_364.0669m/z	98	54	88.8	4.41236	86.3602	Guanidylic acid (guanosine monophosphate)	364.067	73.039	73.5366	137.507	303.724	87.5661	332.572	57.1869	167.813	134.39	150.85	146.144	84.3062	72.4964	68.7832
3.12_384.0383m/z	HMDB0038471	51.2	77.5	-0.281598	78.9603	Luteolin 4'-sulfate	384.038	0	9.13095	0	0	0	0	0	0	0	0	0	3.82705	0	0
3.27_456.2087m/z	HMDB0132759	48.7	76.8	16.0076	83.1383	2-{5,10-dihydroxy-9,13,13-trimethyl-8-oxatetracyclo[7.4.1.0²,⁷.0¹²,¹⁴]tetradeca-2(7),3,5-trien-4-yl}-5,7-dihydroxy-3,4-dihydro-2H-1-benzopyran-4-one	456.209	262.491	1259.28	1307.04	1270.63	199.395	470.376	1077.51	906.821	737.506	649.567	42.5495	343.819	1312.94	1681.05
3.45_422.1242m/z	HMDB0031945	49.5	65.9	-0.567963	82.139	Niaziminin A	422.124	8.27644	1.07985	0	58.25	0	0.518054	7.01815	0	0	1.19241	0.264559	0.543074	54.695	0.828314
3.48_272.1247m/z	HMDB0005765	52.4	78	1.95194	86.4249	Ophthalmic acid	272.125	0	0	0	0	36.0965	0	0	0	0	0	0	0	0	0
3.68_268.1032m/z	3020	48.7	60.2	-3.1489	87.2016	Vidarabine	268.103	14.0662	14.5331	156.99	26.7224	22.803	14.9702	33.2642	27.9013	38.2686	28.9988	56.4695	7.05134	8.70317	22.2507
3.78_315.1140m/z	HMDB0031721	46.6	67.5	19.6898	84.9182	Leonuriside A	315.114	36.9476	25.534	23.0229	32.9857	15.3969	16.8518	19.2672	28.749	16.5665	15.0695	36.749	8.02934	13.1732	23.9827
3.83_453.1384m/z	HMDB0030851	53.4	87.9	-1.71584	81.3938	Aspalathin	453.138	0.586356	0	0.203652	3.98538	186.559	0	5.82644	6.26533	5.75648	2.17777	0	0.421014	0	208.14
3.98_408.1066m/z	HMDB0129089	46.4	53.9	-11.5551	90.3401	{5-[(E)-2-{3,5-dihydroxy-4-[(1E)-3-methylbuta-1,3-dien-1-yl]phenyl}ethenyl]-2-hydroxyphenyl}oxidanesulfonic acid	408.107	1182.38	1775.55	2392.87	2337.65	687.015	1288.21	1676.99	1403.67	1565.13	1633.17	169.529	1103.4	1935.84	2194.75
3.98_663.1420m/z	HMDB0128115	45.3	73.5	-17.4831	70.7536	3,4,5-trihydroxy-6-{[7-hydroxy-2-(4-hydroxy-3-methoxyphenyl)-3-{[3,4,5-trihydroxy-6-(hydroxymethyl)oxan-2-yl]oxy}-8aH-chromen-5-yl]oxy}oxane-2-carboxylic acid	663.142	17.0837	0	18.8327	5.90148	29.0117	15.5947	3.3896	17.7414	18.6885	29.4163	2.9158	12.0758	5.8787	4.54346
4.04_738.1751m/z	HMDB0126624	51.8	82	-7.90747	86.0505	2-amino-4-({1-[(carboxymethyl)-C-hydroxycarbonimidoyl]-2-({2,3,6-trihydroxy-5-[(2E)-3-(4-hydroxyphenyl)prop-2-enoyl]-4-{[3,4,5-trihydroxy-6-(hydroxymethyl)oxan-2-yl]oxy}phenyl}sulfanyl)ethyl}-C-hydroxycarbonimidoyl)butanoic acid	738.175	776.99	316.635	831.358	993.44	2171.97	1526.97	1707.3	1198.78	1162.98	1288.09	745.083	146.386	388.712	1214.31
4.08_365.1097m/z	44415	47.2	67.6	-9.5013	78.968	10-HYDROXYCAMTOTHECIN	365.11	0	3.93541	3.88705	0.756662	0	0	2.63218	0	0.908098	2.88752	0	1.60359	3.26517	5.67976
4.08_664.1176m/z	101	56.3	90.1	1.81191	93.3376	Nicotinamide adenine dinucleotide (NAD)	664.118	1467.54	1372.65	1235.09	659.216	2700.62	1114.98	1406.12	1545.79	1718.4	1556.47	2867.8	815.15	841.525	1685.65
4.22_166.0867m/z	28	57.3	90.5	2.87229	99.4899	L-Phenylalanine	166.087	15612.4	14801.7	21480.5	29664.4	30116.6	49214.3	27345.8	29392.6	26495.2	28425.2	19280.1	8898.68	19208.1	20214.4
4.23_279.1274m/z	HMDB0036662	49.6	81.3	16.7751	83.9102	2beta,9xi-Dihydroxy-8-oxo-1(10),4,11(13)-germacratrien-12,6alpha-olide	279.127	0	0	1.03689	0.157603	1.38103	0.342421	0	4.64524	2.9682	3.31327	1.52526	0	3.17949	3.53303
4.23_380.1134m/z	HMDB0001066	54.6	78.3	3.06803	98.5633	S-Lactoylglutathione	380.113	6909	6398.73	26250.7	11650.9	1773.76	15672.9	6828.52	9905.38	8283.53	8973.4	3003.72	2456.28	4698.74	6304.3
4.25_667.1717m/z	HMDB0128746	48	70.3	12.9438	83.255	6-({3,7-dihydroxy-2-[3-hydroxy-10-(3-methoxyphenyl)-2-oxo-4-oxatricyclo[4.3.1.0³,⁷]decan-8-yl]-4-oxo-3,4-dihydro-2H-1-benzopyran-5-yl}oxy)-3,4,5-trihydroxyoxane-2-carboxylic acid	667.172	5.01111	6.92911	20.2066	33.9637	0	0	249.407	2.07286	51.6194	155.12	2.76793	4.92687	5.50944	2.67776
4.30_390.0234m/z	HMDB0060780	46.3	68.7	12.3152	75.6775	5'-Hydroxymethyl meloxicam	390.023	2.47061	2.08277	2.59728	0	0	0	0	0	0	1.90055	0	0	2.78184	6.63215
4.42_739.1792m/z	HMDB0127451	49.8	92.8	9.96968	67.1013	6-({3-[(3-{[3,4-dihydroxy-4-(hydroxymethyl)oxolan-2-yl]oxy}-4,5-dihydroxy-6-(hydroxymethyl)oxan-2-yl)oxy]-7-hydroxy-2-(4-hydroxyphenyl)-4-oxo-4H-chromen-5-yl}oxy)-3,4,5-trihydroxyoxane-2-carboxylic acid	739.179	0	0	0	0	4.70432	0	1.37414	0	0	0	0	0	0	0
4.56_272.1259m/z	HMDB0029445	54.5	93.8	7.19098	86.9982	L-Agaridoxin	272.126	0	0	0.625826	0	0	0	7.40007	3.07726	1.10505	0.358401	7.19658	0	0	0
4.58_744.0846m/z	102	52.1	81	2.56835	82.3455	Nicotinamide Adenine Dinucleotide Phosphate (NADP+)	744.085	120.704	152.305	165.893	66.2479	254.776	222.25	30.8984	107.178	124.608	156.291	137.932	141.395	110.886	81.3464
4.63_291.0702m/z	HMDB0061134	48.5	85.9	-5.26387	62.6333	Dedimethylchlorpromazine	291.07	0.741526	9.95604	2.01237	0	1.42079	2.07315	5.14706	1.36893	1.59482	0.876226	11.9365	0.870799	1.75401	14.2126
4.70_465.1644m/z	HMDB0031674	43.5	67.6	-6.49083	57.3652	Armillarinin	465.164	109.202	102.502	25.1846	96.7728	53.8407	116.632	243.445	58.813	31.1378	44.3946	105.896	20.1645	37.6144	104.486
4.73_391.2853m/z	263643	50.3	70.4	2.62307	84.1741	Bis(2-ethylhexyl) phthalate	391.285	580.032	526.201	427.547	350.419	264.913	300.794	364.913	303.093	364.205	413.675	304.874	611.387	475.564	371.908
4.75_243.1102m/z	HMDB0028894	55.8	97.3	5.66494	88.4553	Histidinyl-Serine	243.11	15.2402	12.172	23.0017	17.6809	3.43939	42.5311	0	12.8636	5.32858	13.5708	3.21645	0.580026	11.59	9.77701
4.78_202.1078m/z	HMDB0036072	54.9	84	2.04237	93.0306	Genipic acid	202.108	181.543	153.361	104.921	82.565	84.8718	95.8192	130.888	143.366	77.9463	91.2886	100.083	106.62	96.1413	154.998
4.78_399.1448m/z	HMDB0032105	53.1	96.5	9.0028	79.0957	1,2-Anhydridoniveusin	399.145	24.4356	3.97851	14.9336	9.69322	38.8543	30.677	25.4781	13.8184	15.4911	15.2892	18.3461	14.3364	4.07033	20.3212
4.82_508.0052m/z	HMDB0000538	55.7	98	4.20361	85.3206	Adenosine triphosphate	508.005	53.6147	40.208	18.6197	42.003	9.1685	53.0444	9.74057	10.2742	26.5671	21.8307	38.5197	74.9289	29.6726	14.627
4.83_300.0859m/z	HMDB0001016	53.3	76	5.56281	96.945	D-4'-Phosphopantothenate	300.086	1778.62	1972.37	991.822	754.188	570.928	651.989	1483.91	1040.84	816.313	921.777	933.218	1275.92	934.73	1417.73
4.83_664.1175m/z	101	55.7	94.7	1.72032	86.0037	Nicotinamide adenine dinucleotide (NAD)	664.118	142.714	65.3993	91.0828	59.6462	304.754	133	82.7402	148.174	86.34	118.876	202.469	76.7706	65.0884	131.611
4.83_973.3251m/z	HMDB0012253	46.4	56.7	0.88274	76.4778	Maltohexaose	973.325	0	5.19085	0	0	0	0	0	0	0	0	0	4.0738	4.70707	11.4977
4.83_991.3442m/z	HMDB0012253	53.6	99	9.4898	79.5304	Maltohexaose	991.344	1.01471	22.4772	9.79353	8.20219	0	0	4.39159	0	0	0	0	8.77292	12.9284	5.93428
4.84_920.7837m/z	HMDB0010476	45.7	92.2	14.9473	51.6611	TG(18:2(9Z,12Z)/16:0/22:6(4Z,7Z,10Z,13Z,16Z,19Z))	920.784	1.87995	13.1201	3.57485	1.42456	0	0	1.37273	5.7575	0	0	0	5.40476	4.10581	4.07864
4.85_618.2613m/z	262998	46.6	66	8.84654	76.743	Tyr Trp Ser Tyr	618.261	19.0995	311.937	413.284	403.841	27.5111	57.6147	290.798	286.503	208.463	182.981	1.01416	69.7413	271.685	540.423
4.85_653.1123m/z	HMDB0124936	48.1	58.3	-3.76293	86.4876	{[5-({4,5-dihydroxy-2-[4-(7-hydroxy-4-oxo-3,4-dihydro-2H-1-benzopyran-2-yl)phenoxy]-6-(hydroxymethyl)oxan-3-yl}oxy)-3,4-dihydroxyoxolan-3-yl]methoxy}sulfonic acid	653.112	194.339	54.682	115.255	103.068	14.2781	40.8974	69.2053	95.7914	65.9705	76.8557	8.09389	160.454	125.471	63.4028
4.85_775.2136m/z	47273	45.1	69	-12.4182	69.6248	Catechin 5-O-(2-feruloyl-6-p-coumaroyl-beta-D-glucopyranoside)	775.214	166.387	219.678	164.772	98.757	68.1498	23.5713	259.844	138.36	119.939	115.309	22.0174	62.9488	88.5917	220.564
4.86_693.1190m/z	HMDB0001501	45.5	54.7	1.80179	74.9374	Guanosine diphosphate adenosine	693.119	79.686	29.625	5.21045	44.8049	0	0	6.76642	14.5897	6.51903	4.56943	0	105.31	44.7872	0
4.87_252.1104m/z	63895	56.3	100	5.01725	87.4116	5'-Deoxyadenosine	252.11	8.00681	24.1954	7.41238	0	28.1009	14.2032	5.43343	7.73829	17.7607	27.4306	33.5235	15.383	0	11.6363
4.87_466.1142m/z	HMDB0060752	47.1	60.5	-8.81701	84.829	3'-Azido-3'-deoxy-5'- O-beta-D-glucopyranuronosylthymidine	466.114	427.444	372.264	341.748	254.428	94.3908	345.336	406.574	391.258	387.102	348.247	815.94	306.796	146.045	401.707
4.88_259.1056m/z	HMDB0060855	55.9	94.2	1.14625	86.4631	O-Desmethyl-lacosamide	259.106	4.853	12.277	5.30847	16.8527	9.80814	0	12.0428	16.9854	15.5365	11.3518	7.18207	4.29996	11.4006	15.7258
4.88_400.1624m/z	68932	41.6	52.9	39.3701	87.5953	Difloxacin	400.162	71.879	72.2886	101.717	48.3405	78.9115	12.3244	80.6982	56.7702	57.4948	88.5867	61.2842	47.7195	17.2915	78.2611
4.89_137.0464m/z	83	58.5	99.5	4.7234	98.6707	Hypoxanthine	137.046	16094.8	15075.3	16208.4	14614.2	11713.3	9251.39	13508.8	16355.5	15121.2	16008.5	11656.4	13674	15337.3	17621.1
4.89_805.2509m/z	HMDB0125201	52.4	88.9	10.8223	84.8102	({6-[(2-{[2-(3,4-dihydroxyphenyl)-7-hydroxy-5-oxo-5H-chromen-3-yl]oxy}-4,5-dihydroxy-6-(hydroxymethyl)oxan-3-yl)oxy]-3,4,5-trihydroxyoxan-2-yl}methyl)[1-hydroxy-3-(4-hydroxy-3-methoxyphenyl)prop-2-en-1-ylidene]oxidanium	805.251	1181.41	1029.12	1166.39	844.364	1089.68	481.384	1002.19	1117.93	1051.06	1233.88	837.743	664.964	1007.52	1488.31
4.90_284.0998m/z	87	57.7	93.4	2.88394	98.3453	Guanosine	284.1	3265.47	3001.59	3455.68	1806.28	2753.45	1477.62	2288.05	3218.26	2949.51	3382.56	2752.84	2956.9	2976.73	4663.59
4.90_537.1703m/z	HMDB0034268	49	65.7	18.1657	97.3255	Lippioside II	537.17	68675.2	60706.2	75960.3	55982.2	62042.2	40088.2	67235.5	74530.9	68855.5	73720	51826.1	46135.8	66474.9	91098.3
4.91_152.0572m/z	96501	51.9	98.2	29.1327	87.4887	thio-p-Toluamide	152.057	534.654	696.087	522.145	318.196	472.067	274.847	360.553	517.268	563.942	760.619	554.422	548.171	483.978	770.817
4.91_360.0670n	HMDB0128048	46.2	54.3	-6.18736	83.6324	6-(2,4-dihydroxy-5-methoxybenzoyloxy)-3,4,5-trihydroxyoxane-2-carboxylic acid	361.074	43.2215	84.0957	48.9215	26.0413	30.5777	32.7435	0	34.8787	112.311	79.8219	130.017	26.6032	149.581	95.3258
4.93_272.1717m/z	85632	49.7	51.8	-0.134423	96.8375	Arginyl-Proline	272.172	83.3554	10.2495	35.2102	144.184	79.9063	187.85	62.569	71.6871	38.8352	32.9725	38.9869	18.9864	34.5719	20.7192
4.93_360.1324m/z	HMDB0060024	47.2	63.8	10.1145	83.1145	Vanillic acid-4-O-glucuronide	360.132	65.1479	16.0256	138.311	81.1965	32.4225	16.1442	71.5141	57.5441	54.9447	76.6471	11.4854	0	61.6372	61.522
4.93_719.2565m/z	HMDB0126460	45.2	78	14.671	63.0461	1-[3-(6-{2,4-dihydroxy-3-[(1E)-3-methylbut-1-en-1-yl]benzoyl}-5-(2,4-dihydroxyphenyl)-3-methylcyclohex-2-en-1-yl)-2,4,5-trihydroxyphenyl]-3-(2,4-dihydroxyphenyl)propan-1-one	719.256	61.1974	0	278.204	207.73	73.3994	126.688	159.62	93.9177	134.839	150.48	0	0	99.4037	110.781
4.94_419.1099m/z	HMDB0125877	46.8	67.2	-14.3136	81.865	{4-[1-hydroxy-3-(5-methoxy-2,2-dimethyl-2H-chromen-6-yl)prop-2-en-1-yl]phenyl}oxidanesulfonic acid	419.11	0.027543	0	0	1.15667	0	0.115115	448.423	32.3732	5.27652	0.310411	6.08345	0	3.38103	0
4.94_597.1583m/z	HMDB0133713	43.8	52.3	-8.74097	76.4081	(3-hydroxy-16,17-dimethoxy-9-oxo-15-{[3,4,5-trihydroxy-6-(hydroxymethyl)oxan-2-yl]oxy}tricyclo[12.3.1.1²,⁶]nonadeca-1(17),2,4,6(19),14(18),15-hexaen-8-yl)oxidanesulfonic acid	597.158	257.87	137.773	55.2269	189.326	226.279	113.708	298.814	169.872	158.507	186.15	226.611	173.212	229.596	90.0526
4.95_250.0942m/z	HMDB0031070	46.9	68.9	19.9031	85.2085	(2E,11Z)-5-[5-(Methylthio)-4-penten-2-ynyl]-2-furanacrolein	250.094	119.643	196.167	97.8745	71.3824	239.987	328.598	178.02	237.842	236.096	211.172	312.011	91.9562	76.3691	253.135
4.95_815.4262m/z	HMDB0040653	45	59.1	9.327	75.9422	Mabioside C	815.426	510.9	46.7948	821.841	1316.82	303.377	1033.57	908.083	649.172	670.967	537.506	134.954	148.148	488.982	399.199
4.96_425.1173m/z	HMDB0135219	45.3	58.1	-8.5149	78.0861	3,4,5-trihydroxy-6-[3-(3-phenylpropanoyl)phenoxy]oxane-2-carboxylic acid	425.117	246.665	271.123	321.033	66.6433	171.566	94.895	95.8274	161.996	222.224	163.719	135.689	303.848	71.4648	168.085
4.98_352.1525m/z	23311	41.9	60.8	6.28312	55.9421	Phe Glu Gly	352.153	699.439	511.606	428.532	539.13	275.812	204.264	476.887	430.329	430.337	425.459	370.757	671.356	624.06	449.585
4.98_548.2006m/z	156261	40.3	50.6	-17.1352	68.4113	His Asn Tyr Asp	548.201	3492.86	2993.53	3352.76	3946.87	2582.8	3070.36	3358.03	3720.07	3368.24	3341.16	2972.44	2561.56	4046.3	5114.93
4.99_690.2446m/z	HMDB0006699	48.5	72	-0.800346	71.2308	Alpha-D-Manp-(1 -> 2)-a-D-Manp-(1 -> 2)-a-D-Manp-(1 -> 3)-b-D-Manp-(1 -> 4)-D-GlcNAcp	690.245	51.6714	15.6465	68.3337	63.2452	98.1406	55.9295	125.549	59.9419	29.5383	85.173	11.7205	13.956	6.36462	114.893
4.99_703.2288m/z	HMDB0129861	46.5	77.6	-10.6986	66.6069	6-{[8-(2,4-dihydroxyphenyl)-2,2-dimethyl-7-{[3-methyl-3-(4-methylpent-3-en-1-yl)oxiran-2-yl]methyl}-6-oxo-2H,6H-pyrano[3,2-g]chromen-5-yl]oxy}-3,4,5-trihydroxyoxane-2-carboxylic acid	703.229	114.948	10.6114	101.927	63.0836	32.0061	69.4418	43.8593	34.0013	62.2588	66.3724	14.4961	0	23.4398	71.3583
5.01_221.0933m/z	HMDB0000472	54.8	93	5.81181	87.4375	5-Hydroxy-L-tryptophan	221.093	49.8429	8.99386	6.04011	29.6706	0	140.097	6.36032	0	0	0	10.3119	0	1.22959	0
5.01_312.1320m/z	7086	52	78.1	5.7984	88.3832	N2,N2-Dimethylguanosine	312.132	679.894	637.972	642.751	503.946	758.653	507.405	403.721	652.056	594.528	576.334	965.178	489.629	836.015	1235.35
5.01_376.1882m/z	23169	42	60.7	44.7396	84.4636	Glu Ile Asp	376.188	208.006	234.423	166.123	257.287	275.135	214.69	283.312	248.282	197.067	207.802	196.734	206.2	234.515	171.057
5.01_419.1402m/z	HMDB0132705	49.8	67.1	15.046	97.4522	3,4,5-trihydroxy-6-{[1-(7-methoxy-2-oxo-2H-chromen-8-yl)-3-methylbut-3-en-2-yl]oxy}oxane-2-carboxylic acid	419.14	396.399	148.902	170.781	201.6	165.786	160.611	545.826	188.843	193.52	223.328	797.248	176.678	168.808	72.3522
5.01_488.2006m/z	HMDB0129029	43.3	63.2	19.4086	72.6359	6-{4-[(E)-2-{3,5-dihydroxy-4-[(1E)-3-methylbuta-1,3-dien-1-yl]phenyl}ethenyl]phenoxy}-3,4,5-trihydroxyoxane-2-carboxylic acid	488.201	1183.43	1168.01	1503.58	1207.1	1131.22	1091.89	1276.24	1343.76	1194.3	1247.66	1127.73	848.277	1371.57	2143.24
5.03_384.1164m/z	5867	49.2	54.6	3.56555	95.758	Succinoadenosine	384.116	1834.33	2031.88	492.679	1213.99	3020.39	3176.31	1429.6	1630.65	1655.06	1677	1165.35	660.564	711.904	1016.89
5.03_530.2417m/z	264569	45.7	52.6	4.92235	81.7831	Cys His Thr Gly Leu	530.242	363.466	357.836	398.076	515.112	353.243	614.986	447.82	457.148	459.492	442.588	252.452	417.07	469.27	272.468
5.05_259.2020m/z	HMDB0038588	56.3	97.8	1.71778	85.782	Dioscoretine	259.202	41.1735	52.7471	0	30.6621	50.9583	32.7614	79.1738	42.9858	19.2647	39.1821	58.5974	36.7549	36.3943	60.642
5.05_501.2565m/z	201405	46.8	64.3	21.763	90.9665	Pro Phe Thr His	501.256	145.104	140.809	148.992	218.922	141.735	419.504	198.238	290.076	328.786	251.915	334.435	246.908	616.18	572.345
5.06_224.0804m/z	HMDB0001451	49.8	82	14.8886	82.1732	(R)-lipoic acid	224.08	0	12.7994	9.04634	0	0	0	5.26955	10.3186	3.54164	0	0	2.48971	6.57249	140.254
5.06_318.1671m/z	85466	51.4	85.9	-8.97272	81.1025	Arbutamine	318.167	129.445	175.092	115.428	153.62	223.758	288.22	319.797	163.554	150.666	191.536	157.171	90.3527	125.627	124.482
5.06_354.2035m/z	21706	45.2	55.3	-28.596	96.5201	His Val Val	354.203	864.117	847.152	973.352	1021.66	1884.72	1504.06	934.466	1416.54	1387.8	1336.26	2344.42	382.278	1686.15	2056.2
5.07_368.1238m/z	HMDB0130161	53.9	94.6	14.5065	89.7421	3,4,5-trihydroxy-6-(3,4,5-trihydroxycyclohex-1-ene-1-carbonyloxy)oxane-2-carboxylic acid	368.124	199.529	253.909	225.919	69.3316	177.857	67.8747	146.623	182.033	117.393	162.855	218.353	159.8	210.995	188.793
5.07_759.2886m/z	HMDB0061044	39.4	51.2	-11.3165	58.058	Hydroxy Ritonavir	759.289	33.645	9.06585	92.1888	19.225	26.4406	32.7167	102.769	20.8272	28.5504	20.795	0	0	0.70356	68.053
5.08_292.1299m/z	HMDB0029103	46.9	92.3	2.45784	44.9528	Tyrosyl-Glutamine	292.13	477.247	445.863	232.246	214.359	336.044	91.505	388.557	278.248	277.789	342.83	309.41	495.647	328.023	383.18
5.08_334.1453m/z	HMDB0028830	52.7	98.4	16.617	82.1034	Glutamyltryptophan	334.145	99.1139	65.8873	84.8611	181.46	63.7765	68.394	65.8815	33.9709	77.4271	78.8963	75.5167	100.226	62.5804	94.033
5.10_266.0894m/z	HMDB0001458	52.5	95.3	-16.5097	83.8042	Biotin amide	266.089	44.7247	15.4212	72.0275	18.9712	75.2532	56.8297	61.5123	0	60.1426	49.9956	44.8304	0	27.6245	43.594
5.10_284.2068m/z	2168	45.3	63.8	20.9509	83.0365	Propoxyphene carbinol	284.207	260.998	518.054	217.423	800.044	163.948	101.958	659.916	257.235	243.689	247.841	333.099	385.969	301.655	211.074
5.10_340.1860m/z	1986	45.9	65.5	-13.9589	78.7874	Dextromoramide M4	340.186	710.333	694.789	498.241	697.079	682.409	399.015	853.24	798.889	725.554	727.043	986.044	766.643	1121.56	1037.89
5.11_261.1451m/z	HMDB0001518	49.5	71.6	-12.323	89.1917	alpha-CEHC	261.145	726.133	728.865	522.301	1300.22	716.017	680.791	622.64	921.498	864.113	774.634	860.636	633.272	1062.8	927.173
5.12_494.2058m/z	253781	42.9	51.7	35.7289	93.474	Trp Ser Ser Asp	494.206	1631.9	1399.46	1273.34	1869.61	1065.15	1115.15	1213.15	1255.92	1240.63	1252.16	743.032	1496.57	959.101	1164.35
5.15_328.1877m/z	HMDB0033447	47.3	55.7	-9.25908	91.2182	Retrofractamide A	328.188	1017.78	689.172	572.188	560.374	951.277	504.793	498.766	931.141	813.562	888.515	1073.44	939	1471.53	1855.73
5.15_342.1963m/z	18505	43.1	67.7	55.9359	88.6813	Ser His Val	342.196	531.76	642.408	234.797	464.755	411.254	141.192	449.924	356.77	325.621	394.66	388.849	560.323	476.459	557.056
5.16_243.1347m/z	HMDB0126515	55.5	96.6	-3.98562	85.4093	2-(phenylmethylidene)heptane-1,3-diol	243.135	106.389	179.928	25.6645	95.5089	106.251	1.61074	35.9572	175.034	146.522	161.045	281.98	99.8267	430.463	348.342
5.16_281.1013m/z	74320	43.2	75.2	-57.0044	82.191	6-hydroxy-7E,9E-Octadecadiene-11,13,15,17-tetraynoic acid	281.101	329.72	360.52	335.568	290.542	359.045	359.266	242.306	324.956	298.036	330.77	409.195	295.128	330.066	454.646
5.17_370.1973m/z	23601	41.5	52.7	-30.3351	82.0929	Thr His Ile	370.197	1354.69	1058.68	814.918	855.753	1069.38	932.871	879.53	1220.58	991.442	1077.34	1456.11	1346.21	1431.46	1108.61
5.17_524.2092m/z	HMDB0006578	42.2	57.9	5.92323	59.9478	Chitotriose	524.209	8327.7	7234.59	7525.8	8170.7	6850.49	6717.06	7459.72	7228.32	7149.63	7037.9	5304.19	7156.85	5792.89	7608.15
5.17_640.2634m/z	63724	43.9	55	-18.582	82.8107	Demethyl-desacetyl-rifamycin S	640.263	941.041	736.744	729.518	658.391	870.906	379.587	813.272	668.438	622.899	562.461	610.103	898.665	428.828	674.662
5.23_255.1709m/z	HMDB0000151	53.1	97.2	-12.6458	81.7786	Estradiol	255.171	22.155	97.376	78.2479	17.0118	0	0	0	10.317	16.1596	7.0672	11.2044	51.8273	32.4056	0
5.23_512.2217m/z	HMDB0134196	42.7	58.9	18.3904	73.1172	3,4,5-trihydroxy-6-[(14-hydroxy-3-methyl-1,7-dioxo-3,4,5,6,7,8,9,10-octahydro-1H-2-benzoxacyclotetradecin-16-yl)oxy]oxane-2-carboxylic acid	512.222	4698.92	4298.1	3982.65	3506.95	4544.05	3121.17	4184.63	4370.23	4272.15	4181.58	3614.91	5060.45	4105.98	4857.49
5.23_723.2723m/z	HMDB0001957	50.8	99.1	12.3151	67.8085	Pentacarboxyl porphyrinogen III	723.272	0	13.5676	39.9038	0	40.6115	0	33.2687	36.2433	15.5225	31.7168	18.0096	7.94528	14.3695	58.8927
5.24_686.2510m/z	HMDB0006826	49.7	64.4	-2.66952	87.2059	Tetrahydrofolyl-[Glu](n)	686.251	291.866	234.774	144.982	103.136	138.033	42.1237	156.53	167.919	86.768	145.403	112.758	308.991	64.1734	178.765
5.25_303.1562m/z	HMDB0041824	51.9	81.9	-9.07301	87.465	alpha-Zearalenol	303.156	609.502	617.313	446.254	613.25	382.464	192.376	243.187	514.117	525.792	458.938	540.978	624.123	939.067	682.354
5.25_378.1694m/z	HMDB0041908	40.7	77.8	9.03582	35.7935	Imidaprilat	378.169	1730.92	1644.66	1522.65	1559.03	1502.22	1286.6	1433.02	1550.1	1574.65	1528.91	1458.32	1491	1858.37	1956.31
5.28_544.2150m/z	125846	47.3	53.3	-0.00877006	83.2773	Asp Ser Trp His	544.215	2080.64	1788.3	2181.31	1852.31	1835.39	2270.11	2096.53	1774.63	1861.74	1829.89	1433.49	1615.66	1446.25	2093.46
5.28_743.2625m/z	HMDB0000743	41.6	54.5	8.82671	63.346	Hexacarboxylporphyrin I	743.262	23.8369	4.54009	39.5967	5.87899	35.179	36.4768	63.8801	32.9662	0	40.3448	0	5.01183	0	0
5.29_234.1700m/z	HMDB0000888	55.6	90.4	-0.137348	87.7845	Undecanedioic acid	234.17	16.2802	17.647	25.4646	10.0975	3.79324	0	0	48.7147	50.9074	54.6444	118.137	69.4399	89.3169	52.9627
5.29_273.1927m/z	HMDB0060962	49.8	72.9	-11.9151	88.6848	3-hydroxyropivacaine	273.193	554.155	786.467	376.547	431.311	340.561	298.738	643.998	667.705	656.493	603.155	666.534	893.844	1102.52	688.26
5.29_316.1231m/z	HMDB0028804	50.9	83.9	-12.6028	84.0863	Glutaminylphenylalanine	316.123	105.921	130.245	20.7446	18.8877	58.1775	0	6.3291	93.1951	92.2753	89.2522	118.17	87.2993	186.079	88.154
5.32_281.1330m/z	HMDB0133288	52.6	97.9	-19.1779	83.8909	2-hydroxy-3-[4-hydroxy-3-methoxy-5-(3-methylbut-2-en-1-yl)phenyl]propanoic acid	281.133	25.0497	24.6917	27.9089	0	5.16023	5.08204	10.5308	6.84389	15.8062	18.3943	6.08091	65.703	12.7422	6.98547
5.34_263.1399m/z	HMDB0011177	55.4	96.1	3.21962	84.9118	Phenylalanylproline	263.14	305.352	226.605	378.997	483.044	281.408	630.371	429.033	389.702	332.529	349.838	222.185	176.574	338.78	276.695
5.36_307.1417m/z	2959	49.4	58.5	5.12621	94.4871	Trimethoprim 3-N-oxide	307.142	1190.17	1104.17	705.966	800.081	794.994	882.579	995.065	1040.98	894.311	863.956	902.161	1179.01	657.344	821.273
5.40_398.1942m/z	19919	44.6	53.9	-23.2973	91.2828	His Glu Ile	398.194	4489.9	5603.32	4371.32	3571.73	3773.8	3156.12	4403.32	6050.96	5871.77	5866.86	9198.3	5528.79	10756	10992.9
5.40_504.2019m/z	205537	46.8	54.1	-13.8001	94.2467	Pro Ser Asp Trp	504.202	711.065	382.011	1085.44	1355.82	958.313	1353.87	1304.42	945.559	977.692	964.836	397.667	284.284	620.874	995.34
5.40_704.2728m/z	HMDB0006826	43.9	82	13.3518	51.6313	Tetrahydrofolyl-[Glu](n)	704.273	27.8348	20.0773	19.6629	45.8178	49.1216	34.2709	59.0779	7.54135	53.9259	4.52581	53.9045	32.225	50.7579	57.8793
5.41_408.1795m/z	20519	41.8	56.3	-20.2683	72.399	Gln Phe Asn	408.18	6706.17	6752.63	6558.63	6017.73	6780.52	7480.09	5093.96	6804.06	6428.54	6529.97	4471.78	7983.62	4751.56	5936.97
5.42_257.1503m/z	HMDB0038795	55.4	94.1	-3.84252	87.3599	7,9-Illudadiene-3,14-diol	257.15	544.603	510.357	435.083	477.204	676.464	283.286	502.523	541.373	522.399	485.943	591.395	219.494	591.216	923.034
5.42_568.2163m/z	HMDB0133930	45.3	50.1	8.77795	86.3815	2-amino-4-({1-[(carboxymethyl)-C-hydroxycarbonimidoyl]-2-[(2-hydroxy-5-oxo-1,7-diphenylhept-3-en-1-yl)sulfanyl]ethyl}-C-hydroxycarbonimidoyl)butanoic acid	568.216	7844.07	7318.3	7611.78	8347.56	7359.02	5456.79	6359.83	7996.71	7888.42	7843.19	6165.57	4535.12	11514.1	11990
5.45_401.1155m/z	HMDB0041731	46	57.3	-18.1745	90.7512	Equol 4'-O-glucuronide	401.115	2878.46	4985.01	4348.64	245.763	283.765	900.642	483.656	1631.32	1616.82	1486.04	262.031	1955.73	1124.21	1205.63
5.47_340.1456m/z	HMDB0013200	49.9	76	19.1857	92.3419	5-Hydroxytryptophol glucuronide	340.146	500.655	460.37	418.591	351.461	273.218	263.515	334.823	410.796	390.31	407.337	408.168	401.263	610.072	410.604
5.49_348.0716m/z	63401	52.3	74.6	3.63326	91.3192	Adenosine 3'-monophosphate	348.072	5840.06	6016.55	5939.23	3471.26	2254.87	2971.05	3813.78	3514.16	3810.9	3654.65	3120.87	5599.68	4334.62	3896.6
5.49_716.2955m/z	HMDB0000789	47.7	69.8	4.15612	73.6104	Pentacarboxylporphyrin I	716.296	10.9026	7.73579	153.121	72.789	92.3095	105.53	199.101	129.29	105.183	102.05	39.5404	47.3176	33.4253	91.1649
5.50_370.1586m/z	HMDB0001013	51.3	64.7	-6.6038	99.1549	Cotinine glucuronide	370.159	3756.54	4638.71	2669.71	2150	2243.95	1548.99	2423.45	3588.09	3611.53	3717.84	5269.51	4431.03	6224.12	4847.38
5.50_785.1586n	2302	55.9	85.9	1.84368	95.6563	Flavin adenine dinucleotide (FAD)	786.166	41169.4	40141.5	44946.6	30103.7	19858	27308.1	30451.5	29133.8	30084.6	31137.4	26616.2	38059.6	34544.8	30150.2
5.51_267.1297m/z	HMDB0028866	50.3	95.6	-7.32272	64.0094	Hydroxyprolyl-Isoleucine	267.13	11.8389	23.4817	0	6.07029	25.392	0.99977	18.0286	6.51505	0	6.54288	18.7885	59.1881	3.33564	0
5.51_302.1735m/z	HMDB0142840	50.5	65.2	-5.55458	93.719	4-[5-hydroxy-4-(4-hydroxyphenyl)hex-3-en-3-yl]phenol	302.173	351.922	533.298	358.689	264.512	364.919	271.242	298.622	496.649	526.459	498.887	946.77	402.795	853.51	1257.41
5.51_760.2736m/z	HMDB0006083	55.4	98.2	10.4313	90.1482	Troxerutin	760.274	11.578	6.73251	30.6363	21.7303	17.9433	19.2598	6.77379	21.3729	23.8229	17.0643	0	4.31123	0	0
5.52_439.1025m/z	HMDB0133435	50	72.9	-7.30979	85.3741	{4,11-dihydroxy-17-methoxy-10-oxo-2-oxatricyclo[13.2.2.1³,⁷]icosa-1(17),3,5,7(20),15,18-hexaen-8-yl}oxidanesulfonic acid	439.103	7574.11	7977.13	8099.03	4657.11	3151.12	3907.08	4774.78	4624.73	4904.13	4952.98	4052.27	7434.41	5318.46	4976.28
5.55_319.1868m/z	HMDB0035075	49.8	61.1	-3.86475	92.4722	Tanacetol B	319.187	882.122	1201.09	543.965	378.619	801.941	298.392	748.628	870.146	794.8	782.725	845.192	1069.5	1262.27	1248.85
5.55_363.1689m/z	HMDB0001091	48.1	73.2	3.01521	71.0415	3-Hydroxyquinine	363.169	1328.52	1056.56	1165.17	1049.5	1157.68	1252.43	1330.95	1169.55	1151.63	1169.16	1210.13	1061.3	1195.53	1336.64
5.56_514.2177m/z	88794	45.7	50.7	6.39946	84.975	trans-Zeatin-O-glucoside riboside	514.218	1425.86	1210.24	1320.99	1118.13	1485.51	1145.65	1500.85	1450.12	1526.03	1546.61	1765.98	1310.67	1584.12	2139.42
5.58_457.1132m/z	HMDB0001520	56	87.6	2.78514	95.6396	Flavin Mononucleotide	457.113	8279.08	8926.13	9934.02	6626.12	4779.51	9899.81	6470.34	6750.43	6938.17	7126.29	6545.65	7642.06	6508.02	5980.54
5.58_610.2524m/z	248762	47.3	62.3	2.71733	77.3093	Trp Glu Phe Glu	610.252	1332.31	860.848	1394.18	1803.54	1666.26	1755.89	1773.43	1233.12	1296.46	1249.23	625.112	839.095	599.748	1038.47
5.59_345.1143m/z	HMDB0134656	50.1	78.1	-3.3349	76.2671	[(5-oxo-1,7-diphenylheptan-2-yl)oxy]sulfonic acid	345.114	0	0	19.7877	13.6322	0	46.4809	0	0	0	7.6069	0	0	0	0
5.60_588.2310m/z	211578	40.2	62.1	-30.0756	65.856	Gln Met Phe Tyr	588.231	1506.88	1133.97	1534.88	1629.32	1307.88	1488.29	1749.36	1468.05	1479.42	1452.68	1494.09	924.068	1397.55	1695.92
5.60_701.2872m/z	HMDB0001957	42	60.1	7.75546	58.4672	Pentacarboxyl porphyrinogen III	701.287	130.641	33.0022	34.8692	48.9603	137.292	60.7769	132.443	31.7333	43.4912	41.5916	23.2501	27.5148	13.061	14.589
5.62_215.1395m/z	HMDB0134123	54.1	97.8	-15.0927	88.2963	(2Z)-2-(phenylmethylidene)octanoic acid	215.14	1290.81	921.159	775.981	1801.03	2160.86	938.527	1597.16	1090.47	1104.79	1139.6	1758.73	814.426	775.399	1943.69
5.62_312.1927m/z	HMDB0061042	53.9	98.3	-9.55415	81.6834	N-desethyloxybutynin	312.193	265.723	271.472	210.477	183.381	470.315	287.59	380.638	231.216	254.067	238.488	338.135	186.357	267.097	694.087
5.62_492.2009m/z	134796	45.4	52	-16.2768	91.4729	Glu Trp Gly Thr	492.201	1533.93	1058.75	2100	2595.99	1482.09	2759.06	1717.81	1682	1649.63	1723.1	891.223	1046.56	1364.89	1590.66
5.63_300.1812m/z	HMDB0034983	51	91.1	2.14683	66.3925	Cynaratriol	300.181	1901.99	1867.14	1217.3	1525.85	1331.23	1200.09	1144.98	1044.35	1236.05	1343.2	1260.49	2511.38	1621.14	1568.2
5.63_368.1417m/z	HMDB0029363	47.3	62.2	-19.6603	93.8139	Glaucamine	368.142	3205.01	3935.42	2120.23	1595.62	2101.73	1614.4	1773.05	2758.39	2717.31	2837.12	3058.08	3427.72	4133.77	3126.6
5.64_298.1326m/z	HMDB0028950	48.7	61.7	-17.0834	98.9656	Lysyl-Glutamate	298.133	3110.49	3363.88	1940.81	1588.73	2564.62	1595.83	1906.63	2642.02	2500.33	2667.57	2021.59	3169.75	3225.95	3267.41
5.67_442.1869m/z	1612	47.6	51.7	2.01274	88.7469	10-Hydroxydesmethylnortriptyline glucuronide	442.187	1517.21	2114.55	1318.6	968.03	1192.24	810.03	1409.71	1929.97	1993.31	2093.51	3193.63	1957.6	4833.02	3717.47
5.68_383.1063m/z	HMDB0128915	53.1	97	-10.6246	79.9849	8-(1,2-dihydroxypropan-2-yl)-2-oxo-2H,8H,9H-furo[2,3-h]chromen-9-yl 3-methylbut-2-enoate	383.106	8.52633	0	53.3658	0	0	0	0	0	0	0	0	7.61886	0	0
5.69_232.1548m/z	HMDB0030984	56.6	97.3	2.32073	88.2025	5-Hexyltetrahydro-2-oxo-3-furancarboxylic acid	232.155	549.696	480.357	525.509	470.883	397.683	591.902	474.318	487.781	546.389	547.898	609.926	442.328	838.923	824.843
5.69_422.1952m/z	21733	43.2	63.3	-19.4887	72.2193	Gln Gln Phe	422.195	25592.1	25125	22649.8	22444.4	18200.8	22814	20461.1	21217.2	21290.1	22306.5	14917	23973.7	14651.4	20855.9
5.69_714.2902m/z	HMDB0126451	45.7	59.5	-1.03251	70.3794	1-[3-(6-{2,4-dihydroxy-3-[(1E)-3-hydroxy-3-methylbut-1-en-1-yl]benzoyl}-5-(2,4-dihydroxyphenyl)-3-methylcyclohex-2-en-1-yl)-2,4-dihydroxyphenyl]-3-(2,4-dihydroxyphenyl)propan-1-one	714.29	2994.01	2321.4	4344.65	5087.99	4361.78	5788.13	4971.01	3520.94	3527.37	3608.7	1730.99	1338.64	1504.21	2625.55
5.70_195.0658m/z	HMDB0029663	56.4	96.6	2.96681	88.8351	Vanillin acetate	195.066	201.399	250.594	17.205	78.8622	0	8.43338	1.4264	0	5.64632	4.61995	4.27869	504.746	119.03	0
5.72_484.2284m/z	126506	44.5	56.8	27.6776	91.0794	Asp Val Asn His	484.228	12608.3	17580.1	12725	9998.12	10510.8	6743.69	13989.3	20585.5	20523.6	20683.8	32696.3	19212.9	47076.9	45703.7
5.73_214.1442m/z	45344	41.3	56.4	-50.6424	88.2598	Propenyl-L-NIO	214.144	353.625	342.979	536.056	422.936	349.179	615.51	416.947	473.219	474.03	482.711	367.317	258.697	452.153	553.939
5.74_258.1164m/z	HMDB0036738	45.2	58.3	16.4286	84.3711	Lettucenin A	258.116	98.0432	60.1307	104.87	43.6618	152.351	106.749	92.1512	102.568	84.3632	111.633	0	70.2452	0	84.3572
5.74_313.1554m/z	HMDB0032676	53.8	97.2	-3.40913	76.0101	Chloropanaxydiol	313.155	166.862	72.3765	91.6578	292.957	75.7551	243.151	37.3231	32.9989	81.584	57.7504	24.9225	185.027	5.63503	18.4197
5.75_254.1421m/z	96609	49.2	99.7	-46.795	82.6065	D2PM	254.142	10.4845	25.2007	4.10972	4.16095	20.2735	0	14.2121	28.1684	10.6992	20.4735	0	31.2701	0	0
5.78_412.2105m/z	22313	42	53.8	-48.0733	93.4172	Gln Lys His	412.211	15277.6	21589	18456.1	15292.1	13352.2	9613.95	19214.3	28911	29044.8	29237.5	61555.9	26653.3	62244.4	68621.4
5.78_494.1903m/z	HMDB0002235	49.2	65	6.90782	88.6136	O-6-deoxy-a-L-galactopyranosyl-(1->2)-O-b-D-galactopyranosyl-(1->3)-2-(acetylamino)-1,5-anhydro-2-deoxy-D-arabino-Hex-1-enitol	494.19	7575.45	6722.85	7194.93	8120.35	6936.85	6535.25	7058.89	7843.59	7793.29	7884.68	5460.72	4297.34	14225.4	10567.8
5.78_681.3015m/z	HMDB0038449	40.2	71.8	7.44584	37.6506	Vomifoliol 9-[glucosyl-(1->4)-xylosyl-(1->6)-glucoside]	681.301	347.529	192.12	434.026	342.903	915.018	432.278	484.763	392.301	292.887	416.922	90.9479	258.61	82.3239	91.9323
5.80_282.1438m/z	HMDB0060642	52.1	86.2	-16.7979	91.4955	N-depropylpropafenone	282.144	590.069	543.557	403.071	471.922	420.913	488.732	508.441	404.14	413.935	441.396	239.128	655.005	362.104	350.86
5.80_337.1531m/z	48455	48.5	75.4	28.8261	93.1246	Lanceolatin A	337.153	1386.13	1628.6	1343.06	1429.76	1181.56	1713.46	1359.87	1518.72	1436.85	1567.28	1537.51	1364.16	1547.91	1624.36
5.84_252.1599m/z	HMDB0013267	55.8	94	12.5464	98.4455	N-Decanoylglycine	252.16	4.67052	27.7614	3.14268	9.36695	33.8751	7.57456	9.39019	13.1478	3.57319	10.7711	0	20.5621	0	0
5.84_403.1735m/z	HMDB0035369	46.5	55.3	-3.91141	81.8039	Citreoviridinol A1	403.173	1663.73	1505.29	1512.43	1704.13	1582.73	1818.41	1559.66	1309.83	1266.18	1326.2	706.015	1867.75	473.626	733.508
5.85_308.0923m/z	HMDB0000125	49.2	64.3	3.95057	86.3278	Glutathione	308.092	1202.1	606.834	2317.01	2585.39	1330.19	3780.12	2911.78	1676.9	1618.03	1737.29	559.289	43.9735	1026.48	1417.15
5.87_230.1757m/z	HMDB0029388	55.2	85	2.82426	94.3681	Cucurbic acid	230.176	796.983	626.753	1385.29	1735.82	712.609	2889.02	2231.67	1348.64	1283.91	1242.35	558.042	703.619	630.619	811.884
5.87_468.2335m/z	233867	48.2	69.7	-25.13	94.877	Thr Gly Tyr Lys	468.234	1272.07	1491.2	1408.4	967.231	1371.05	795.557	1739.54	2024.37	1944.85	2081.32	3547.68	1473.47	2512.32	4038.62
5.87_804.3432m/z	HMDB0060870	46	84.3	-19.1701	64.8999	RPR112698	804.343	7.1549	10.768	18.6532	7.83031	33.3191	12.1913	22.1813	9.47465	28.4397	6.22308	8.43882	9.89198	0	10.4073
5.88_465.2094m/z	HMDB0010353	39.1	60.5	-5.49351	41.5663	15-Hydroxynorandrostene-3,17-dione glucuronide	465.209	6471.64	3840.66	8535.66	6243.55	4904.43	8983.66	8988.45	6674.04	6437.24	6824.11	4065.23	3331.97	5968.13	7574.54
5.89_278.1068m/z	HMDB0128951	52.8	96.5	17.1921	84.8746	6-[(1Z)-2-hydroxy-3-oxobut-1-en-1-yl]-7-methoxy-2H-chromen-2-one	278.107	246.354	357.689	147.379	33.9107	54.1021	11.6047	60.8557	181.347	190.65	187.902	142.758	276.52	363.609	249.014
5.89_616.2678m/z	143417	48.6	69.8	-14.2514	88.065	Phe Tyr Thr Trp	616.268	1388.28	1710.87	1307.64	1315.66	1513.04	1470.2	2040.19	1529.02	1584.07	1550.66	1651.03	1431.22	1419.56	2045.88
5.92_384.2033m/z	18829	43.1	55.5	40.522	93.1815	Glu His Val	384.203	575.54	622.741	467.165	296.961	693.461	490.274	680.966	580.208	472.914	619.819	517.72	731.565	465.294	668.593
5.95_306.0768m/z	HMDB0029282	52.6	91.7	10.8586	82.9579	Avenanthramide 1p	306.077	139.705	52.348	222.735	255.608	111.658	206.544	159.187	70.7927	99.5116	133.518	5.82803	0	154.919	153.388
5.95_522.2152m/z	131794	41.4	50.1	-36.1441	87.7224	Glu Met Ser Arg	522.215	1977.53	1828.34	2557.81	2380.11	2098.78	3104	2739.99	2317.9	2267.19	2442.43	1827.74	1311.01	2111.26	2612.19
5.97_288.2168m/z	HMDB0000791	54.3	88.5	-0.40418	83.6998	L-Octanoylcarnitine	288.217	0	0	0	7.78443	0	0	0	0	0	0	0	0	46.7159	0
6.00_353.1815m/z	70869	45.7	72.2	-17.7735	74.0462	9-Chloro-11beta,17beta-dihydroxy-17-methylandrost-4-en-3-one	353.182	4299.74	4714.54	3958.96	3863.43	4093.26	4347.17	4247.12	4292.06	4429.69	4502.55	5177.63	3946.03	4530.3	4606.66
6.00_385.2099m/z	HMDB0061005	55.1	93.6	-5.95611	88.8699	repaglinide aromatic amine	385.21	81.4809	139.769	110.307	113.556	145.118	184.451	132.92	85.7811	100.453	83.5548	93.7826	133.721	61.2465	104.232
6.00_476.2854m/z	HMDB0036122	45.4	51	-0.0476902	76.1129	[6]-Gingerdiol 4'-O-beta-D-glucopyranoside	476.285	0	5.63203	9.35422	0	23.0055	0	0	6.2907	10.3623	11.994	7.96568	0	0	0
6.01_623.2070m/z	HMDB0132657	51.6	70.7	-4.82507	93.109	6-{[2-(2,4-dihydroxyphenyl)-7-hydroxy-6-(3-methylbut-1-en-1-yl)-3-(3-methylbut-2-en-1-yl)-4-oxo-3,4-dihydro-2H-1-benzopyran-5-yl]oxy}-3,4,5-trihydroxyoxane-2-carboxylic acid	623.207	3991.68	3815.85	5658.73	4367.47	2827.03	4143.46	4728.81	5170.29	5008.96	5416.1	6186.29	729.8	6923.3	7690.77
6.01_655.1969m/z	HMDB0127888	43.4	62.6	15.3239	69.9819	6-[(2-{3-[(6-carboxy-3,4,5-trihydroxyoxan-2-yl)oxy]-4-ethylphenyl}-3,5-dihydroxy-3,4-dihydro-2H-1-benzopyran-7-yl)oxy]-3,4,5-trihydroxyoxane-2-carboxylic acid	655.197	27.1663	39.729	92.4499	52.3648	0	1.4106	53.2901	18.6144	31.9664	45.4437	135.889	0	96.9351	169.454
6.02_504.2045m/z	141705	43.5	55.6	-30.9485	89.267	Phe Ser Asn His	504.205	1571.05	1157.42	1867.51	1983.98	1706.32	2534.43	1712.09	1645.87	1575.31	1769.98	1374.56	901.24	1500.07	1678.42
6.04_286.1668m/z	HMDB0060847	45.5	59.4	1.8808	70.2726	N-Monodesmethyl-rizatriptan	286.167	1174	1169.9	872.434	1254.74	968.737	947.809	926.416	1125.1	1055.36	1186.24	1126.05	1209.48	1743.78	1343.01
6.06_294.1678m/z	HMDB0000279	50.5	70.7	6.68122	89.5289	Saccharopine	294.168	3121.42	2755.48	2593.88	3149.49	2618.01	4122	4437.69	2946.76	2887.91	3121.32	3047.93	2232.47	2305.47	2583.49
6.09_500.2264m/z	249805	45.2	51.8	2.42302	76.913	Trp Gly Thr His	500.226	3007.19	3760.97	3606.36	3285.23	3028.7	3670.13	4246.32	4654.93	4523.38	4767.23	5894.95	3536.78	9393.4	8156.91
6.09_722.2836m/z	264077	36.4	51.4	-27.216	55.8592	Tyr Tyr Thr Glu Phe	722.284	7548.14	6239.85	8449.53	8981.07	6890.34	10607.3	8024.87	7985.03	8135.24	8202.47	5242.92	3940.83	7326.89	8351.54
6.09_778.3271m/z	HMDB0010332	56.3	94.8	-2.95763	90.2407	Bilirubin glucuronide	778.327	15.823	23.4142	5.26222	16.6267	67.9305	28.479	20.7229	27.5162	28.9551	52.7686	29.2702	7.13955	1.97015	23.4459
6.12_438.2254m/z	HMDB0012639	47.7	66.1	-12.0953	85.1281	20-Hydroxy-leukotriene E4	438.225	3333.3	4597.73	3673.13	3045.53	2473.38	2183.2	3417.94	4922.01	4966.5	5032.49	7568.36	3666.5	12104.4	9315.17
6.13_586.3345m/z	87041	40.2	52.1	-31.1652	76.4904	Janthitrem B	586.334	567.352	965.004	891.158	373.609	951.589	265.768	1232.48	1946.27	1939.97	2042.1	5837.06	658.167	3768.62	4732.4
6.16_264.1610m/z	HMDB0038588	52.4	92.8	16.3865	85.782	Dioscoretine	264.161	192.153	131.224	166.427	276.563	178.706	404.372	253.181	172.693	181.959	184.666	102.208	109.011	117.298	106.805
6.16_351.1678m/z	237784	45.7	77.5	47.9354	87.8817	Thr Ser Ser Gly	351.168	2980.9	3237.35	3095.51	3160.43	2569.84	3467.84	3337.82	3290.2	3291.62	3572.78	4113.99	2336.01	4475.44	4216.29
6.16_706.2880m/z	255042	46.7	61	-14.7635	87.7887	Trp Trp Trp Glu	706.288	6199.03	4989.92	6644.08	6731.23	5258.69	8371.52	6354.09	6243.73	6056.93	6379.17	4245.45	3824.26	5695.16	5957.33
6.17_448.2071m/z	144575	41.6	60.8	-17.7397	64.8975	Gly Asp Arg Thr	448.207	1875.39	1508.29	2233.52	2043.77	2364.88	2794.71	1979.68	1868.95	1932.34	2007.04	1656.03	1590.55	1249.49	1615.06
6.18_306.2068m/z	HMDB0029391	49.9	70.1	1.25791	81.0466	N-Jasmonoylisoleucine	306.207	310.358	381.297	332.66	191.883	222.872	145.598	148.176	275.598	305.445	305.955	498.487	215.36	476.027	393.639
6.18_582.2596m/z	232777	48.8	59.2	6.41359	91.9876	Thr Glu Phe Trp	582.26	5417.75	5818.67	5148.55	4703.32	6147.68	4460.37	6945.99	6311.78	6507.61	6711.86	9512.6	5578.13	7061.16	8360.72
6.21_656.3004m/z	41011	41.1	60.7	-9.29075	55.2283	Rifamycin W	656.3	16690.9	15774	19831.7	17733.8	22340.6	27093.7	21762.4	20194.2	20204.8	20662.2	17684.1	13374.5	14702.2	20491.8
6.22_551.1865m/z	HMDB0132621	46	62	19.1761	86.885	6-{2-[3-(2,4-dihydroxyphenyl)propanoyl]-6-[(3,3-dimethyloxiran-2-yl)methyl]-3,5-dihydroxyphenoxy}-3,4,5-trihydroxyoxane-2-carboxylic acid	551.186	5230.73	3835.11	6838.89	6394.8	4745.78	7439.58	9045.92	6775.02	6673.93	7014.13	6069.7	1536.56	6256.68	8383.86
6.23_768.3306m/z	85109	44.7	63.1	10.5018	71.7974	Streptoval C	768.331	368.806	334.849	364.89	434.975	451.546	409.414	401.743	305.891	361.421	384.491	296.084	156.897	152.305	253.673
6.25_276.1718m/z	HMDB0028958	50.6	63.5	3.81533	94.1069	Lysyl-Phenylalanine	276.172	699.782	560.393	937.409	617.532	1183.98	1565.38	1688.74	994.782	987.387	969.664	1074.18	333.209	683.269	958.884
6.25_434.1992m/z	125385	48	54	-0.36717	86.3892	Asp Arg Ser Gly	434.199	2291.18	2225.36	2460.47	2659.85	2558.55	6218.93	3163.2	2695.17	2761.39	2849.31	2696.76	1982.96	2027.1	2567.53
6.27_198.1856m/z	HMDB0031181	55.3	90	2.01748	88.7806	Homodihydrojasmone	198.186	293.051	249.775	623.38	728.274	281.748	1016.19	942.637	508.769	509.24	490.291	226.714	272.378	213.526	287.455
6.29_342.1932m/z	HMDB0000600	36.6	60.3	18.7404	41.2659	Galactosylhydroxylysine	342.193	372.546	481.536	421.78	365.315	493.982	402.266	430.026	436.561	426.735	451.841	716.475	444.242	557.231	728.946
6.29_403.2292m/z	161821	43.5	52.8	26.067	88.9624	Ile Gly Val Asp	403.229	405.403	345.056	244.457	265.352	365.061	314.105	321.641	275.7	224.687	332.463	316.868	497.434	220.47	302.424
6.31_456.2360m/z	71865	40.1	57.5	37.7211	74.5382	Gentamicin A2	456.236	4429.7	4517.44	4096.6	3442.76	4479.2	3997.53	4308.24	4695.19	4872.7	4913.19	4863.88	5602.55	5874.67	7555.27
6.31_814.3622m/z	HMDB0127539	42.1	54.7	-12.7345	69.5002	2-amino-4-({1-[(carboxymethyl)-C-hydroxycarbonimidoyl]-2-{[(4S)-4,10,14,16-tetrahydroxy-5,9,11,13,13-pentamethyl-2-[1-(2-methyl-1,3-thiazol-4-yl)prop-1-en-2-yl]-12-oxo-1-azacyclohexadec-1(16)-en-5-yl]sulfanyl}ethyl}-C-hydroxycarbonimidoyl)butanoic acid	814.362	43.0471	8.9718	42.4563	52.9804	167.845	127.885	87.0375	51.9648	79.4577	84.4246	216.395	21.0677	33.7223	63.7808
6.33_338.1928m/z	66742	44.1	72.6	52.4959	86.8319	Olopatadine	338.193	841.975	890.29	829.983	791.575	1106.17	1036.17	1027.81	877.871	867.958	946.965	748.157	805.183	790.647	967.269
6.33_361.1424m/z	HMDB0037028	48.4	75.4	-19.0715	85.4772	Deoxyloganic acid	361.142	291.927	368.876	296.781	241.453	173.997	485.23	288.321	273.687	258.721	331.541	200.685	232.993	233.143	303.115
6.34_268.1637m/z	HMDB0139973	54.6	95.9	-7.60594	85.5193	(2E)-N-(3-aminopropyl)-3-(4-hydroxy-3-methoxyphenyl)prop-2-enimidic acid	268.164	58.8465	79.3814	41.9388	15.4343	74.7204	8.99232	66.3303	82.7583	57.777	77.1643	56.0648	49.1889	96.3599	213.484
6.37_425.2103m/z	HMDB0039013	45.2	77.8	-15.7583	64.3965	8beta-Angeloyloxy-15-hydroxy-1alpha,10R-dimethoxy-3-oxo-11(13)-germacren-12,6alpha-olide	425.21	4696.44	4368.58	3910.97	3595.47	4306.21	3866.87	4717.11	4315	4175.29	4458.49	4308.03	4821.43	4114.55	5012.79
6.37_756.3350m/z	40965	44.7	55.9	16.3782	84.121	Rifamycin B	756.335	21.496	35.5724	13.1568	42.8635	30.6963	29.0528	40.8512	28.9763	19.6853	15.8929	35.4726	20.4117	14.459	7.63693
6.41_209.1176m/z	HMDB0030369	51.3	73.8	14.9912	98.0363	3-Hydroxy-5Z-octenyl acetate	209.118	3198.13	3710.51	2978.25	2389.89	1899.43	1826.96	2133.32	2994.93	2987.44	3165.75	3273.35	3450.74	5566.6	4873.46
6.41_389.1995m/z	20005	47.8	78.2	45.2833	96.2846	Pro Ser Trp	389.2	2180.84	2230.26	2534.96	2491.41	2583.6	2961.88	2079.78	2264.04	2229.78	2239.9	1276.48	2254.25	1471.26	1710.11
6.42_229.1438m/z	HMDB0000933	49.5	56	1.39096	93.4328	Traumatic acid	229.144	538.061	487.43	425.89	704.234	563.314	457.569	332.974	558.347	529.584	510.15	427.239	595.782	556.376	505.76
6.42_363.1733m/z	HMDB0126521	46.7	69.2	-18.0972	82.2954	3,4,5-trihydroxy-6-{[(2Z)-2-(phenylmethylidene)heptyl]oxy}oxane-2-carboxylic acid	363.173	5104.7	5407.28	4501.99	3936.94	4644.79	4727.04	5221.7	4863.69	4905.15	5087.45	5761.05	5187.36	5522.88	6088.12
6.43_243.0884m/z	64742	52.2	78.5	2.97206	86.1015	Lumichrome	243.088	178.79	138.27	223.748	102.166	179.489	114.895	102.391	144.094	144.868	133.619	317.379	143.28	225.64	209.257
6.43_629.2885m/z	254017	40.7	52.6	8.71496	60.3799	Trp Thr His Trp	629.289	7236.49	7035.29	8685.54	8216.97	9940.52	7113.45	7520.64	9599.07	9432.57	9763.16	12370	6152.16	14118.6	12088.8
6.43_648.2967m/z	HMDB0014964	50.3	68.4	-7.11428	91.1857	Natamycin	648.297	4507.89	3748	4990.29	4003.59	8153.12	5422.86	5412.15	5218.75	5223.17	5525.2	5821.08	3172.44	4793.89	5119.22
6.44_462.2252m/z	238397	42.7	57.8	-20.6281	76.1228	Thr Val Gly Trp	462.225	1185.42	725.059	1182.25	829.859	895.381	861.783	560.213	711.03	868.882	755.229	433.768	543.771	407.849	607.971
6.48_227.1285m/z	45941	52	70.7	3.02142	93.0735	12-hydroxyjasmonic acid	227.128	976.401	1088.99	861.399	687.771	528.747	515.492	652.909	865.497	877.522	866.988	924.166	1047.62	1652.19	1277.23
6.48_361.1903m/z	HMDB0061127	47.7	56.1	-1.93101	84.4904	4R-Hydroxy solifenacin	361.19	185.072	142.117	139.548	116.201	110.524	217.386	199.355	150.537	167.188	148.472	133.008	101.217	104.194	181.869
6.50_308.2230m/z	HMDB0033503	49.3	62.6	3.04495	87.5891	Small bacteriocin	308.223	4431.44	4675.69	6154.34	4109.32	9918.7	7698.33	5668.08	6314.82	6211.09	6499.01	13959.8	1923.49	5622.71	7294.02
6.50_584.2907m/z	2497	49.1	58.3	3.52425	91.4478	Dihydrostreptomycin	584.291	964.501	1196.01	961.664	818.694	1124.09	678.246	1531.21	1993.06	1996.64	2001.78	4232.11	1226.63	4666.68	3781.95
6.51_288.2173m/z	HMDB0000791	49.5	61.3	1.30733	87.759	L-Octanoylcarnitine	288.217	462.669	530.371	863.678	135.522	245.183	438.731	463.684	505.09	474.218	485.95	1644.58	279.304	152.785	262.478
6.57_666.3012m/z	HMDB0014964	43.4	59.5	-16.195	73.8887	Natamycin	666.301	8914.09	9432.41	10254.4	8900.09	13509	8329.4	11132.3	12089	12122.9	12250.4	15338.6	7648.12	15062.5	17135.7
6.59_606.2961m/z	HMDB0012993	46.2	61	18.7817	88.5296	Leukotriene C5	606.296	10999.2	9195.19	11148.5	8967.4	19092.6	9903.08	13835.1	12246.1	12239.9	12736.4	14598.1	9318.85	5937.55	10308.1
6.61_458.2287m/z	226985	46.5	64.2	-15.4678	84.4157	Ser Lys Ser His	458.229	770.433	753.658	775.026	584.368	1201.53	1086.23	675.923	924.333	936.836	844.513	603.895	614.456	671.657	990.695
6.61_640.3083m/z	63737	41.3	51.2	-5.26631	61.1448	34a-Deoxy-rifamycin W	640.308	15310.8	15187	15230.6	14399.6	23825.8	15170.5	22006.5	19586.6	19927.7	20265.9	23607	16656.3	14251.7	19150.8
6.64_496.3046m/z	195265	45.2	56.6	33.9734	98.5185	Asn Leu Leu His	496.305	36622.6	44690	40297.8	48827.5	39287.4	54479.4	30386.4	45371.8	45226.1	45987.9	77017.3	34903.1	59092.3	44774.3
6.65_283.0962m/z	HMDB0030875	55.8	98	-1.01001	82.1466	2',4-Dihydroxy-4',6'-dimethoxychalcone	283.096	4.01038	14.949	0	0	0	0	5.34597	0.0361478	9.09939	7.74172	0	0	3.93901	80.1363
6.67_244.1316n	HMDB0032472	48.4	54.9	2.3265	89.7471	Polyethylene, oxidized	267.122	1284.2	1554.03	1153.38	940.665	706.38	895.045	836.188	1254.02	1289.27	1269.87	957.599	1337.22	2065.56	1861.71
6.69_598.3003m/z	HMDB0029338	47.5	63.8	0.602037	74.3012	Mauritine A	598.3	3721.42	5628.28	5014.62	3882.09	6351.86	3707.26	6714.52	10023.9	10126.7	10119.3	24294.3	5156.89	23909.1	19190.6
6.74_384.2191m/z	HMDB0039975	40.6	61.2	-10.0658	52.7569	(1S,2S,4R,8S)-p-Menthane-1,2,8,9-tetrol 2-glucoside	384.219	13658.8	15807.2	12671.6	9916.54	10614	11439.2	11270.8	13862.9	13990.2	14490.7	14493.7	16439.8	19699	21871.3
6.76_460.2909m/z	167662	43	55.8	31.2642	86.6379	Lys Ala Leu Glu	460.291	773.037	875.715	1163.58	1058.26	1302.52	1537.94	1166.31	1188.72	1216.31	1155.46	1851.39	648.434	1287.61	1549.33
6.78_670.3537m/z	HMDB0029336	45.5	54.3	-5.8542	80.0257	Nummularine A	670.354	599.264	717.694	612.335	431.16	1599.66	452.868	1371.6	1025.57	1008.96	1047.98	1820.08	731.229	922.082	1090.15
6.78_757.3961m/z	HMDB0001038	48.3	90.1	-9.16169	61.5807	Angiotensin IV	757.396	0.00728172	0	0	0	18.6628	0	0	8.8032	9.19766	0	34.8994	5.08658	0	0
6.80_317.1884m/z	41232	43	62.6	43.2284	86.8246	Gibberellin A9	317.188	708.984	517.675	634.492	606.54	645.623	748.64	929.32	662.104	645.58	650.055	299.538	504.541	345.199	490
6.80_442.2359m/z	1081	47	64.4	-17.4023	88.3707	Mebeverine metabolite (1-Butanol, 4-[ethyl[2-(4-methoxyphenyl)-1-methylethyl]amino]- glucuronide)	442.236	1859.83	1679.95	1772.99	1775.4	2833.37	2702.52	1983.26	1980.33	2068.42	2045.61	1865.54	1705.01	1102.24	1823.23
6.81_465.2714m/z	53683	49.4	71.7	16.8589	92.5743	(-)-Jolkinol B	465.271	2065.94	2135.89	2901.88	2232.44	4529.57	4141.56	3015.52	3556.16	3414	3538.02	6069.37	1130.21	2946.37	5170.4
6.81_684.3711m/z	HMDB0029335	49.1	61.1	-3.13996	88.1653	Mucronine D	684.371	1189.75	2127.85	1148.57	1255.89	2774.53	1120.62	2885.87	2484.27	2447.36	2534.53	4870.47	1704.15	1612.99	2736.25
6.85_353.2327m/z	2311	54.5	77.6	1.3973	96.5859	13,14-Dihydro-15-keto-PGE2	353.233	3830.54	2171.92	2990.99	5432.51	2917.14	4066.39	2819.47	2970.18	2995.84	3092.66	1449.3	2428.33	1987.84	3371.09
6.86_796.3606m/z	HMDB0127539	46.6	68.1	-1.72888	66.8863	2-amino-4-({1-[(carboxymethyl)-C-hydroxycarbonimidoyl]-2-{[(4S)-4,10,14,16-tetrahydroxy-5,9,11,13,13-pentamethyl-2-[1-(2-methyl-1,3-thiazol-4-yl)prop-1-en-2-yl]-12-oxo-1-azacyclohexadec-1(16)-en-5-yl]sulfanyl}ethyl}-C-hydroxycarbonimidoyl)butanoic acid	796.361	298.336	511.45	375.116	215.248	208.371	68.2567	432.259	306.975	273.511	315.24	284.401	234.593	630.027	481.628
6.89_582.3038m/z	258617	44.4	52.7	19.9373	88.9195	Tyr Ile Thr Trp	582.304	1171.29	1857.24	1423.63	1374.89	2150.52	766.434	2733.36	4093.88	4246.99	4423.2	13269.4	2118.38	8510.39	8421.14
6.90_479.2518m/z	HMDB0003080	43.1	67.5	-11.3412	60.0112	Leukotriene D4	479.252	3680.78	3949.42	4488.03	3730.41	5246.72	4788.14	4595.69	5041.22	5271.11	5076.33	7581.65	2826.98	6238.66	6929.91
6.91_339.1938m/z	HMDB0005832	49	68	2.40372	79.9726	6b-Hydroxymethandienone	339.194	1998.74	2027.31	2155.13	1936.46	2088.57	2478.85	2119	1879.48	1940.77	2023.8	905.742	1695.62	1690.91	1904.68
6.91_668.3681m/z	HMDB0030530	42.3	52.2	19.1665	78.0966	Janthitrem F	668.368	89.8594	103.623	71.5137	201.341	651.738	88.2337	648.142	460.558	500.829	472.163	1008.16	676.932	193.336	515.257
6.93_613.2933m/z	HMDB0004158	42.1	51.7	-10.7999	70.3372	D-Urobilinogen	613.293	3222.41	2731.24	4297.99	4152.55	5091.09	5422.7	3934.36	5161.84	5247.86	5182.31	9504	2441.12	7178.86	4538.23
6.94_426.3019m/z	HMDB0012932	51.6	98.1	18.8803	78.6502	Dynorphin A (6-8)	426.302	0	0	6.17701e-05	0	7.23913	0	0	0	0	0.00373679	20.8183	0	0	0
6.95_306.1885m/z	44029	45.9	90.1	60.8171	81.9778	ANISODAMINE	306.189	217.596	243.891	159.15	203.469	91.2795	172.417	237.911	88.3444	114.691	169.798	177.958	203.959	241.513	236.306
6.95_894.4272m/z	HMDB0030010	45.3	73.2	-6.54327	60.8373	Glucoconvallatoxoloside	894.427	0	0	0	12.7316	22.0524	8.975	4.31482	0	9.14194	20.217	62.6024	0	45.4616	8.85844
6.97_362.2304m/z	HMDB0030743	55	92.8	-6.37227	89.2327	(E,E)-Boviquinone 3	362.23	6.49368	7.70211	12.2897	13.1222	10.1841	14.4369	20.4846	8.15333	20.2298	7.21841	18.8494	2.38077	60.5635	7.51583
7.01_271.1569m/z	HMDB0028725	45.8	52.9	19.5504	95.1936	Asparaginyl-Arginine	271.157	633.691	736.428	521.146	515.182	368.593	494.433	601.782	599.22	636.754	623.067	345.771	756.125	907.569	821.947
7.02_302.1972m/z	HMDB0061088	53.7	81	3.54999	91.6468	Dihydroartemisinin (DHA)	302.197	1570.81	1971.47	1579.81	1695.4	1396.89	1794.37	1521.62	1462.01	1710.23	1805.59	1925.92	1663.1	2872.03	2747
7.02_342.2257m/z	HMDB0038580	44.2	80.5	-5.64517	47.0876	Cibaric acid	342.226	1246.88	1416.02	1170.69	1050.49	981.148	1098.22	1164.93	1229.27	1238.45	1302.21	1092.39	1190.29	1814.33	1648.21
7.02_489.2710m/z	197673	45.3	70.8	-14.2987	70.4241	Asn Ser Leu Arg	489.271	1216.52	1108.75	1094.02	725.078	1850.22	1352.6	1184.07	1025.87	1288.78	1225.73	1906.61	838.188	861.945	1404.18
7.03_257.1908m/z	HMDB0002725	54.4	93.8	2.85978	81.7598	Nandrolone	257.191	0	26.6928	33.8051	0	1.9965	0	3.21508	0.0992692	11.5336	0	5.24089	0	68.4034	112.524
7.03_698.3444m/z	HMDB0127600	43.4	61.1	18.6224	74.4478	6-{[(16R)-5,11-dihydroxy-8,8,12,16-tetramethyl-3-[1-(2-methyl-1,3-thiazol-4-yl)prop-1-en-2-yl]-10-methylidene-9-oxo-17-oxa-4-azabicyclo[14.1.0]heptadec-4-en-7-yl]oxy}-3,4,5-trihydroxyoxane-2-carboxylic acid	698.344	263.377	465.079	236.56	439.132	785.676	361.656	630.471	589.92	459.246	611.863	1463.76	561.431	468.85	587.817
7.05_616.2930m/z	143417	46.7	67.9	26.6561	90.3115	Phe Tyr Thr Trp	616.293	3298.63	3107.32	5021.68	5142.16	7476.86	7398.91	5218	6087.21	6086.66	6208.69	9069.63	1951.6	6938.3	7066.27
7.07_556.2979m/z	255573	46.7	65	18.2466	86.5703	Tyr Ala Phe Arg	556.298	368.858	435.398	577.808	273.789	1355.19	274.55	557.833	689.758	680.547	734.426	1393.44	277.205	771.396	1190.99
7.09_820.3979n	HMDB0038719	45.1	57.5	11.9305	80.4972	Licoricesaponin E2	838.424	0	0	9.93411	28.6188	13.5282	28.2949	19.7777	15.4539	32.8373	23.7793	50.6477	73.9951	5.10006	11.4295
7.11_463.2563m/z	232875	45.7	73.8	35.5872	85.3056	Thr Glu Leu Thr	463.256	7656.94	8145.55	8612.64	7277.9	14121.7	12925.2	9806.76	12406.1	12647.6	13051.7	31537.8	3636.9	12034.5	12923.1
7.13_216.1960m/z	HMDB0040361	54.9	88.6	1.17808	87.31	1,1-Dimethoxy-3,7-dimethyl-2,6-octadiene	216.196	252.454	89.7656	91.3297	13.0766	101.028	52.2967	50.763	60.3826	79.7716	71.1868	118.358	0	54.922	17.3202
7.14_369.2640m/z	36151	48.5	65.3	1.21188	78.5155	15(S)-15-methyl PGF2α	369.264	0	0	0	0	110.513	0	0	0	0	0	10.8746	0	0	0
7.19_190.0867m/z	HMDB0002042	54.2	85.4	1.91123	87.7466	3-Phenylpropionylglycine	190.087	52.8752	45.4048	118.373	0	0	0	122.336	42.0389	38.8495	24.9119	38.5676	0	30.9127	3.96884
7.19_465.2717m/z	246603	52.5	69.9	1.91639	94.9792	Val Val Thr Phe	465.272	6492.23	7154.69	8063.11	5953.79	13525.1	9752.99	9888.16	10453.2	10764.1	11044.2	23566.6	3194.96	10339.9	13382.6
7.24_286.1985m/z	HMDB0036150	47.3	96	-10.312	51.802	4,11,13,15-Tetrahydroridentin B	286.199	168.719	176.818	121.259	139.455	153.961	199.234	137.469	158.44	113.548	144.899	34.4044	160.853	196.879	198.729
7.24_367.2122m/z	53681	51.8	67.9	1.91917	93.5324	Ingol	367.212	56640.7	61428.8	53396.5	43251.8	47241.6	57874.1	39622.2	49700.1	51223.1	53293.6	33738.4	60185.4	55935.6	59052.6
7.24_747.3945m/z	HMDB0034871	42.9	64.4	-0.640333	50.7832	Spinacoside D	747.395	5.42134	0	0	0	21.7658	0	6.74805	7.05838	5.56839	4.69898	26.8194	35.6586	10.3555	8.8708
7.28_297.1343m/z	HMDB0036867	50.2	71.3	3.37011	83.6908	Marasmal	297.134	145.296	193.284	67.5166	139.553	0.756985	14.7004	89.0215	102.384	65.7169	57.933	0	197.281	169.172	69.8648
7.30_223.1693m/z	HMDB0035593	56.1	92.4	0.299176	88.4536	Rishitin	223.169	370.137	290.913	211.997	215.38	178.734	188.808	336.811	211.503	228.595	227.529	53.6545	248.163	128.153	131.267
7.34_296.1795m/z	67995	49.8	86.7	-20.9245	82.8437	Serratanidine	296.179	0.00115873	0	0	0	0	17.1623	0	1.99714	0	0	0	4.48505	0.418298	0
7.34_396.2443m/z	HMDB0040702	53.4	97.1	16.4071	86.4137	Sugetriol triacetate	396.244	302.907	227.526	245.678	278.976	329.909	508.542	224.646	145.759	182.574	190.679	114.303	195.879	229.469	170.979
7.34_510.2825m/z	141813	43.8	64.6	30.2417	81.2433	Phe Ser Thr Arg	510.282	177.958	139.422	171.59	223.807	724.825	99.1154	303.443	769.62	812.888	840.634	4018.87	477.888	376.782	801.896
7.35_217.1426m/z	43725	45.9	92.4	-74.6282	84.7678	3α-HYDROXY-4,4-BISNOR-8,11,13-PODOCARPATRIENE	217.143	187.766	148.319	165.155	139.486	106.212	122.296	76.7976	114.364	125.98	115.561	53.1744	148.275	196.03	150.277
7.35_323.1869m/z	HMDB0032702	49.9	80.1	4.98224	75.1623	Zeranol	323.187	1814.57	2010.82	1740.64	1623.41	1284.91	1919.04	1827.69	1588.57	1717.64	1699.16	1496.37	1609.84	2333.37	2144.18
7.35_388.2695m/z	HMDB0002886	55.8	95	0.313561	84.4836	6-Keto-prostaglandin F1a	388.269	1598.09	1906.89	1500.49	1288.69	1349.33	1881.17	1108.51	1549	1447.06	1505.57	1128.51	1680.72	1456.3	1474.48
7.35_416.2205m/z	149733	43.7	65.8	-11.4479	65.2155	Gly Ser Pro Arg	416.22	3189.41	2904.97	2589.22	2434.63	2632.03	3330.32	2195.57	2386.37	2545.19	2724.07	1992.18	2910.05	2472.01	2462.79
7.35_822.4263m/z	HMDB0034945	48.5	74.6	18.0533	85.9057	Stevioside	822.426	8.90855	5.82366	12.515	29.9447	147.61	32.5527	40.2702	44.3926	44.0686	17.1939	176.377	65.67	2.88055	30.9551
7.36_265.1431m/z	HMDB0034983	55.3	93.2	-1.08981	84.8083	Cynaratriol	265.143	239.628	273.284	230.573	226.847	174.229	163.85	172.614	172.995	194.142	173.979	38.4133	241.349	135.963	115.013
7.36_402.2489m/z	HMDB0061109	57.6	97.6	-2.58666	93.579	5-Hydroxybuspirone	402.249	2885.53	2934.76	2385.2	2441.61	2146.22	2814.34	1825.97	2567.93	2609.05	2447.64	1769.19	3303.61	2575.7	2177.55
7.39_338.2407m/z	43484	46	81.7	-31.1012	75.7929	SULOCTIDIL	338.241	0	10.8076	29.217	8.66724	21.3302	66.2431	0.0163413	0	0	3.56408	0	7.92023	0	0
7.60_292.2045n	HMDB0030996	53.1	71.9	2.38774	96.3692	(2'E,4'Z,7'Z,8E)-Colnelenic acid	315.196	14476.3	16967.2	15674.5	11448.7	13491.4	17968.8	10814.7	14169.8	14606.1	14904.5	11583	11806.9	16762.3	15749.9
7.73_295.2274m/z	HMDB0006294	56.6	97.1	11.191	97.9065	16-Hydroxy hexadecanoic acid	295.227	5524.77	7312.93	5078.78	6648.79	5751.15	5608.57	5150.41	6746.69	6996.76	7369.04	8450.95	5690.09	10969.1	8063.65
7.92_287.2779m/z	74500	44.6	86.5	69.4176	82.3695	17-hydroxy-heptadecanoic acid	287.278	0	0	0	0	6.63519	0	0	0	0	0	8.70143	140.362	0	0
7.92_668.3552m/z	HMDB0030530	43.6	54.9	-0.94242	64.0271	Janthitrem F	668.355	7.03525	0	0	20.703	156.778	0	7.90821	5.64447	19.4559	0	0	65.2459	0	11.1401
8.17_300.3268m/z	HMDB0001958	54.6	94.1	2.36224	81.8662	Pristanal	300.327	0	0	0	102.285	447.968	0	31.6403	0	0	0	377.993	480.579	0	0
8.18_352.2254n	45419	53.9	78.6	1.33893	92.4901	5-trans Prostaglandin D2	335.222	25179.7	27333.5	24321.1	21622.1	21480.3	31032.6	18656.5	22358.9	22327.4	22825	14407	23012.7	19538.2	20919.9
8.21_786.1679m/z	2302	46.9	70.1	4.39795	69.5384	Flavin adenine dinucleotide (FAD)	786.168	19.5554	0	44.9461	0	0	0	0	0	0	5.053	0	0	0	0
8.32_512.3321m/z	53960	44.7	58	-9.60793	76.0163	Scyphostatin A	512.332	0.0713207	13.1584	0	57.0708	1037.24	0.667558	233.847	181.032	177.513	173.455	725.443	601.113	1.96777	61.4198
8.32_758.4234n	HMDB0034327	39.8	50.3	19.1556	67.6162	Glucoconvallasaponin B	759.425	1834.77	1854.55	1099.78	1984.08	4028.08	2616.47	2117.65	2040.78	2443.77	2425.03	4742.28	2164.53	780.127	3472.11
8.33_266.1882n	HMDB0033917	55.9	89.9	0.0388258	89.5598	4-Hydroxy-3-methoxy-2,10-bisaboladien-9-one	289.181	1144.48	2163.13	1257.83	525.701	699.451	1607.63	595.872	1380.18	1348.1	1272.88	903.938	348.842	2418.46	1264.63
8.49_708.4044n	HMDB0041549	41.6	52.8	-5.77154	62.0126	Hovenidulcioside B2	691.401	913.942	652.473	482.693	1176.08	2950.54	486.899	1851.74	1856.43	2079.87	1951.87	3868.26	1078.5	2338.36	3213.68
8.53_433.2181n	HMDB0010341	49	74	18.6627	89.887	Dextrorphan O-glucuronide	416.215	6936.86	7143.1	6237.86	5069.74	6925.49	8587.08	5300.12	4796.15	5597.65	5692.15	5419.65	2749.25	4490.01	7173.86
8.63_354.2642m/z	HMDB0002982	54.1	82.3	1.00528	89.2921	Prostaglandin B1	354.264	3016.41	5036.12	4877.99	3141.66	18976.2	10142.1	2568.54	9341.62	8967.19	9237.87	17733.7	3320.96	5585.77	4621.4
8.71_935.5243m/z	HMDB0034375	50.6	99.4	3.49351	57.7006	(3b,5b,22a,25R)-Furostane-22-methoxy-3,26-diol 3-[glucosyl-(1->2)-glucoside] 26-glucoside	935.524	0	0	0	0	0	0	0	0	0	0	0	6.65972	0	0
8.81_817.4367m/z	HMDB0039543	51.1	97.5	2.78267	61.0837	Cynarasaponin C	817.437	0	6.77512	0	0	0	0	0	0	0	0	0	0	0	13.092
8.97_628.3534m/z	HMDB0030530	48.5	94.1	-15.232	64.0271	Janthitrem F	628.353	0	0	0	0	0	0	0	0	0	0	0	17.7028	0	0.110262
9.03_464.3310n	64610	48.5	87.4	36.9911	86.0687	3-Epiecdysone	465.338	17.8545	300.49	0	6.46279	46.2825	0.999381	0	50.9377	8.40119	13.8649	478.829	3.21955	11.4626	4.59402
9.05_817.4293m/z	HMDB0039543	49	70.6	-6.52786	81.8784	Cynarasaponin C	817.429	0	0	0	0	11.2707	0	0	0	0	0	0.366087	11.1943	0	105.369
9.11_912.5439m/z	HMDB0127618	48	75.3	-3.04408	68.4039	(1R,16Z,24E,26E,28Z)-1,18-dihydroxy-12-[1-(4-hydroxy-3-methoxycyclohexyl)propan-2-yl]-29-(hydroxymethyl)-19,30-dimethoxy-15,17,21,23,35-pentamethyl-11,36-dioxa-4-azatricyclo[30.3.1.0⁴,⁹]hexatriaconta-16,24,26,28-tetraene-2,3,10,14,20-pentone	912.544	0	0	0	0	0	0	0	0	0	0	41.4541	3.90691	0	0
9.12_657.3866m/z	HMDB0029621	53.6	87.7	-16.918	97.439	Lucyoside Q	657.387	0	0	0	0	37.8957	2.97733	0	5.66002	0	0	1.61102	85.6707	2.58744	7.25071
9.17_288.2541m/z	HMDB0032358	55.9	97.8	2.73099	84.843	Lauroyl diethanolamide	288.254	0	0	0	0	82.6141	0	0	8.2587	0	0.443116	75.4361	26.6916	0	0
9.32_506.3615n	HMDB0034519	51.6	66.8	1.44292	92.6901	Theasapogenol A	489.358	0	253.725	217.33	71.1957	4287.71	2161.96	5.28634	2277.56	2017.99	1816.79	9538.13	120.447	1119.33	209.653
9.56_356.2808m/z	HMDB0035379	56	97.3	3.83614	87.187	Sterebin E	356.281	7.62132	1665.16	1154.1	192.931	2066.51	1663.38	212.019	1728.9	1669.4	2116.37	2784.51	1208.29	2131.15	1598.67
9.68_784.4428m/z	HMDB0041185	45.9	74.5	-6.43634	62.4369	(3b,5a,25R)-3-Hydroxyspirostan-6-one 3-[2-acetylarabinosyl-(1->6)-glucoside]	784.443	0	5.08102	0	0	49.3517	0	0	16.3992	12.6995	2.4716	0	22.0885	0	0
9.71_787.4471m/z	HMDB0030441	44.3	58.9	-19.3645	81.9855	Okadaic acid	787.447	0	0	0	0.595842	136.929	0	7.63113	0	10.7463	6.37802	1.05318	7.40649	0	0
9.77_930.5613m/z	HMDB0127625	42.3	61.5	4.25289	55.1397	(1S,16Z,24E,26E,28Z)-12-[1-(2,4-dihydroxy-3-methoxycyclohexyl)propan-2-yl]-1,18-dihydroxy-19,30-dimethoxy-15,17,21,23,29,35-hexamethyl-11,36-dioxa-4-azatricyclo[30.3.1.0⁴,⁹]hexatriaconta-16,24,26,28-tetraene-2,3,10,14,20-pentone	930.561	85.5292	0	2.72294	0	0	0	0	0	0	5.16601	0	2.52015	0	2.64257
9.93_341.3004m/z	HMDB0032476	51.2	77.3	-13.5756	93.1285	Polyoxyethylene (600) monoricinoleate	341.3	13374.5	3293.36	3713.14	3347.9	29.4454	2155.93	4390.21	810.006	1568.51	1565.45	18.5636	772.608	2037.13	1409.21

## Sheet: negative-ion
Sheet 2: The metabolome profile in negative mode.
Note: Compound is the unique identifier of the compound in the experiment based on the m/z and retention time. Compound ID is the ID from the searched database. The score is given to the compound identification by the search engine used to provide it. The fragmentation score is given to the compound identification based on either theoretical fragmentation or supplement ms/ms database search. Mass…
Compound	Compound ID	Score	Fragmentation Score	Mass Error (ppm)	Isotope Similarity	Description	m/z	C1	C2	C3	D1	D2	D3	D4	QC1	QC2	QC3	N1	N2	N3	N4
Label								C	C	C	D	D	D	D	QC	QC	QC	N	N	N	N
0.27_349.0798m/z	HMDB0130158	42.2	93.7	6.10657	24.1833	6-[(3-carboxy-5,6-dihydroxycyclohex-3-en-1-yl)oxy]-3,4,5-trihydroxyoxane-2-carboxylic acid	349.08	0	0	0	0	0	0	0	132.277	0	0	0	0	0	0
0.35_267.0655m/z	HMDB0132878	49.1	95.6	-2.73858	53.3161	7,8-dihydroxy-6-methoxy-3-phenyl-3,4-dihydro-2H-1-benzopyran-4-one	267.065	0.987488	0.83241	0.151385	2.02157	3.40729	0.510899	0.553276	325.113	1.49048	0.804537	0.10618	1.32822	0.226352	0
1.59_191.0670m/z	HMDB0029048	53.4	77.3	-1.70833	91.8141	Serylserine	191.067	73.8014	192.743	38.427	11.2158	42.9339	81.1814	34.7805	91.7246	75.7846	78.2917	176.435	71.9843	21.4305	10.1415
1.81_158.0816m/z	HMDB0000339	55.6	91.1	-4.15368	91.6496	2-Methylbutyrylglycine	158.082	0	0	0	0	0	0	0	0	0	0	0	0	0	0
1.83_133.0097m/z	45931	49.3	81.2	-33.6369	94.6119	L-Malic acid	133.01	149.831	320.988	114.674	189.798	71.5098	155.994	93.7567	28.1332	86.9232	85.3833	96.5118	142.06	91.0466	99.8187
10.05_995.4752m/z	HMDB0029892	50.2	77.1	-8.34883	82.9256	Asiaticoside B	995.475	0	0	0	0	0	0	0	0	0	0	0	0	0	0
10.10_913.5084m/z	HMDB0035363	49.2	98.8	-8.86976	57.209	Notoginsenoside R1	913.508	10.2258	0	3.50807	4.62283	0	0	0	0	0	0	0	3.1609	0	0
10.14_215.1210m/z	HMDB0139874	54.5	96.6	8.74004	85.7252	N-(4-aminobutyl)-3-(4-hydroxyphenyl)prop-2-enimidic acid	215.121	4.68534	12.476	5.6458	12.0004	12.3925	6.76167	2.36227	9.51606	8.3948	11.5366	3.76338	3.52044	19.4895	7.33988
10.17_965.5047m/z	HMDB0032694	49.5	60	-4.72363	92.9674	Quinquenoside L1	965.505	71.6206	912.704	113.216	64.9284	14.5427	733.555	59.5258	29.5802	30.6634	74.4575	0	112.51	64.9913	338.948
10.18_549.1536m/z	HMDB0125473	50.9	96.3	-14.1577	73.0073	6-(2-{2-[4,6-dihydroxy-3-(4-hydroxy-3-methylbut-2-en-1-yl)-2-methoxyphenyl]acetyl}-5-hydroxyphenoxy)-3,4,5-trihydroxyoxane-2-carboxylic acid	549.154	0	0	10.5362	0	0	0	0	0	0	0	0	0	1.90391	0
10.28_744.4309m/z	HMDB0012311	45.2	56.4	-4.02955	74.2658	3-O-Sulfogalactosylceramide (d18:1/12:0)	744.431	240.894	0.0133132	2.79523	0.669192	2.69627	0.439159	1.03808	0	1.09516	0.456141	0	1.10265	0	0
10.28_974.5077n	HMDB0029892	55.4	98	-0.988408	79.9828	Asiaticoside B	995.48	0	0	0.809477	0	0	0	0	0	0	1.60834	0	0	0	7.76649
10.31_979.4856m/z	HMDB0010035	50.7	86.1	13.6239	81.9178	PIP2(16:0/18:0)	979.486	13.2528	74.0445	22.3631	33.9097	35.1753	63.5331	27.5045	4.09439	2.0972	1.7822	0	95.3043	17.7125	28.7212
10.33_331.1940m/z	HMDB0033505	46.7	63.6	15.8783	86.3153	(9Z,11R,12S,13S,15Z)-12,13-Epoxy-11-hydroxy-9,15-octadecadienoic acid	331.194	49.024	80.0215	122.468	169.339	1504.03	194.722	179.685	602.055	474.276	430.341	1157.21	289.267	105.83	188.827
10.33_339.1913m/z	HMDB0036712	45.1	52.1	-9.07959	83.6308	Yucalexin B20	339.191	1716.29	1654.11	664.528	1093.74	967.315	1063.82	1232	657.874	1061.66	1657.09	1826.69	797.434	1050.95	1178.06
10.33_818.5745m/z	HMDB0009232	47	54.3	7.97039	89.54	PE(20:0/20:3(5Z,8Z,11Z))	818.574	129.711	286.206	19.5303	2953.36	86.3524	123.356	2504.43	8.84887	7172.63	3863.44	530.897	33.1931	54.9868	7.4115
10.37_923.5078m/z	HMDB0034649	37.2	55.6	7.19418	38.5025	Soyasaponin I	923.508	115.73	46.3394	36.8567	20.8591	0	133.903	12.7472	0	5.5293	3.14417	0	0	1.96043	46.5613
10.40_653.3605m/z	HMDB0039892	51.1	96	-10.3641	70.9751	Cloversaponin I	653.361	4.7237	2.70639	11.7854	26.0683	0	0	0.660666	0	0	0	0.00134328	1.79885	0	0
10.44_997.4924m/z	HMDB0035344	54.8	99.4	-6.69434	82.2652	(3b,16a,20R)-3,16,20,22,25-Pentahydroxy-5-cucurbiten-11-one 3-[rhamnosyl-(1->4)-[glucosyl-(1->6)]-glucoside]	997.492	0	22.3862	0	0	0	10.5889	0	0	0	0	0	0	0	1.48768
10.52_325.1746m/z	HMDB0003039	46.5	67.3	-19.4438	84.4565	Isoacitretin	325.175	228.279	139.903	146.009	281.57	45.1687	156.161	157.918	105.493	122.27	117.276	78.2037	209.755	252.988	117.218
10.53_610.3572m/z	HMDB0030531	43.8	52.2	5.37695	72.9386	Janthitrem G	610.357	1189.69	0	128.71	734.134	19.3607	70.8111	362.299	42.4066	118.307	105.443	32.8991	62.6209	0	1.42723
10.56_615.4519m/z	HMDB0007570	42.1	52.2	15.756	74.5884	DG(20:5(5Z,8Z,11Z,14Z,17Z)/18:4(6Z,9Z,12Z,15Z)/0:0)	615.452	0	0	0	0	793.071	0	0	0	0	0	69.3582	0	0	0
10.61_563.4911m/z	263595	41.6	63.7	-23.6776	66.7166	12-OAHSA	563.491	20.7969	0	0	0	0	0	20.6763	0	0	0	0	0	0	0
10.62_945.4808m/z	HMDB0040399	36.1	53	11.3814	39.7479	1alpha,3beta,22R-Trihydroxyergosta-5,24E-dien-26-oic acid 3-O-b-D-glucoside 26-O-[b-D-glucosyl-(1->2)-b-D-glucosyl] ester	945.481	10.5347	22.9853	21.2017	7.20453	0	33.2917	11.3876	0	6.41847	34.4151	0	9.51473	0	42.3889
10.66_440.1825m/z	HMDB0012607	52.3	96.6	17.3714	82.2573	18-Carboxy-dinor-LTE4	440.183	0	10.6867	32.3003	0	0	56.4205	0	1.67739	20.722	42.53	0	0	29.7025	27.3163
10.66_898.5312m/z	HMDB0127636	44.3	51.6	-1.18059	71.0518	(1R,16Z,24E,26E,28Z)-1,18,19-trihydroxy-12-[1-(4-hydroxy-3-methoxycyclohexyl)propan-2-yl]-30-methoxy-15,17,21,23,29,35-hexamethyl-11,36-dioxa-4-azatricyclo[30.3.1.0鈦,鈦筣hexatriaconta-16,24,26,28-tetraene-2,3,10,14,20-pentone	898.531	2627.73	137.26	1237.48	1902.03	0	1121.49	219.359	0	279.802	486.699	0	19.9312	14.9175	302.694
10.70_293.2042m/z	36023	47.9	66.8	-27.2219	97.5177	13-OxoODE	293.204	5500.3	1716.04	1610.52	13452.2	119150	1438.82	20621.8	41683.6	37312.9	30695.1	181540	42248	1406.49	5258.68
10.70_329.1799m/z	HMDB0036753	45.2	59.6	12.4562	79.6421	Yucalexin P15	329.18	0	0	0	0	436.514	0	0	37.1946	45.091	29.5156	315.987	10.5721	0	0
10.70_816.5570m/z	HMDB0009009	45.6	62.6	5.71458	72.0393	PE(18:0/22:4(7Z,10Z,13Z,16Z))	816.557	0	2.61562	32.1177	222.574	227.446	33.0904	381.625	28.9793	337.713	341.632	406.585	37.3249	15.822	2.27343
10.72_973.4839m/z	HMDB0029892	43.6	63.1	-17.9248	73.0165	Asiaticoside B	973.484	0.633995	0	1.61984	0	0	2.64464	0	0	0	0	0	0	0	2.10287
10.73_308.1865m/z	HMDB0000791	53.2	90.9	7.71678	83.6998	L-Octanoylcarnitine	308.187	0	0	0	0	0	1.77293	0	3.78932	8.05656	4.20506	65.4727	0	0	0
10.79_647.3574m/z	HMDB0039553	43	55.9	-11.3971	71.5771	Lyciumoside III	647.357	2097.48	113.655	669.576	1591.91	92.1977	594.067	1917.58	140.353	539.877	390.016	62.1129	245.679	6.41863	266.298
10.84_319.2192m/z	3836	49.1	76.2	-26.9615	93.8764	(卤)15-HETE	319.219	16.9538	0	0	1264.03	20729.2	0	1353.03	2467.6	1940.52	1527.47	10288	4974.87	0	0
10.84_728.3842m/z	HMDB0034699	49.1	74.9	-2.80819	74.0127	Fumonisin A2	728.384	0	39.0393	0	95.6719	53.0184	44.4529	113.736	135.14	109.737	129.638	0	280.883	0	49.8039
10.89_568.3491m/z	HMDB0040684	48.3	62.5	10.2254	90.0028	Janthitrem C	568.349	264578	4082.4	52149.5	213782	1837.36	23910.7	216792	2037.52	61342.7	51274	12664.2	3769.91	961.536	3515.48
10.92_939.5006m/z	HMDB0038608	43.3	55.3	4.89637	66.7429	Soyasaponin A3	939.501	9.69947	58.6654	45.9952	5.88139	0	172.062	0	0	0	0	0	0	0	183.753
10.98_321.2345m/z	36269	49.4	84.4	-27.8768	88.2052	8(S)-HETrE	321.235	0	0	0	7.26398	1478.01	0	50.7678	89.6356	72.9398	40.3385	731.021	351.994	0	0
10.98_583.3670m/z	HMDB0036284	48.7	95.4	-17.647	66.1097	Campesteryl caffeate	583.367	0	0	0	0	0	0	0.379432	0	0	0	0	0	0	0
10.99_297.2354m/z	36008	45.2	52.2	-27.2134	98.6594	cis-9,10-Epoxystearic acid	297.235	8209.38	975.826	1316.35	13641.7	125543	693.963	29207.4	37169.4	33569.9	26655.7	180694	32162.5	960.68	6940.38
11.01_313.2297m/z	45199	45.3	59	-27.7806	93.1049	(卤)12,13-DiHOME	313.23	1568.17	846.554	689.741	2080.76	7240.08	618.781	2969.87	3673.46	3503.99	3015.33	21882.6	4803.16	1422.44	1175.05
11.01_584.3430m/z	HMDB0033397	45.4	54.1	-1.75085	75.2344	Fumonisin AK1	584.343	16.7537	0	0	205.227	166.235	0	365.594	233.028	316.567	276.443	174.129	291.973	0	146.681
11.05_347.1624m/z	HMDB0003039	46.3	54.3	-1.27256	78.9795	Isoacitretin	347.162	0	1.17474	4.42304	58.7112	106.426	13.9022	40.04	10.9746	41.1717	19.0804	202.044	191.488	29.9003	17.5972
11.05_719.4066m/z	HMDB0034337	47.1	80.2	7.31284	63.2617	Polypodosaponin	719.407	0	0	0	0	0	1.12233	0	0	0	0	0	0	0	0
11.09_537.3300m/z	HMDB0034640	44.1	53.1	19.8973	87.0317	Phytolaccinic acid	537.33	0	0.107463	0	28.7265	1146.65	0	60.2646	339.836	318.348	148.335	2779.79	209.261	0	52.3613
11.15_465.1863m/z	HMDB0030156	54.7	95.6	-7.21588	86.0665	Austalide J	465.186	0	1.19801	1.07129	0	0	11.1869	0	0	0	0	0	0.0121087	3.2004	0
11.16_776.5640m/z	HMDB0009009	45.2	50.8	5.04402	81.111	PE(18:0/22:4(7Z,10Z,13Z,16Z))	776.564	148.167	112.057	120.726	670.676	0	73.9408	2506.11	11.9547	279.389	82.3726	42.7212	7.38837	142.606	7.1209
11.17_535.3253m/z	HMDB0039051	50.1	72.8	-4.20272	82.6599	Notoginsenoside R10	535.325	0	25.775	0	0	425.367	1.96899	5.52998	0	0.147579	0	139.142	3.0317	0	0.0249863
11.18_478.2818m/z	40778	51.9	88	-25.234	95.046	PE(18:1(9Z)/0:0)	478.282	720.828	873.888	606.068	11799.5	16529.6	599.144	8168.24	27226.7	17462.8	13778.6	102463	41481	706.038	2165.01
11.18_676.3628m/z	HMDB0030205	43.4	54.5	17.7295	80.2917	Jubanine A	676.363	8.23273	17.688	5.83176	15.1548	33.0136	10.1468	6.23193	17.7797	6.03865	8.04514	20.1602	17.359	0	1.30432
11.19_605.4278m/z	HMDB0007056	49.6	98	15.5601	65.9051	DG(14:1(9Z)/20:5(5Z,8Z,11Z,14Z,17Z)/0:0)	605.428	0	0	0	0	0	0	0	0	0	0	46.8437	0	0	0
11.26_669.3678m/z	HMDB0040496	45.2	77.6	-14.6653	63.5377	trans-3-Feruloylcorosolic acid	669.368	1.96308	0.168067	3.98874	42.1267	48.7778	0.533025	36.3756	15.7739	16.1671	11.6343	10.8806	80.8757	0	6.99314
11.31_323.2503m/z	36083	46.6	65.2	-27.336	92.7014	11(R)-HEDE	323.25	0	0	0	370.855	5993.89	0	395.611	474.904	284.376	197.92	2281.95	1479.18	0	0
11.31_791.4448m/z	HMDB0040523	48.8	72.2	-17.5817	89.3312	Sanguisorbin E	791.445	0	0	1.10024	3.43763	0	0	0	0.034998	8.50576	7.63107	0	4.88362	0	2.82133
11.32_608.3424m/z	45374	49.9	75.9	-23.7413	96.1507	PGPC	608.342	1359.66	2048.48	1438.4	13564.7	32221.1	1659.55	23312.7	18268.6	15757	14714.8	19077.7	32102.7	1513.27	6497.1
11.35_816.5573m/z	HMDB0009009	50	79.9	6.09653	77.1865	PE(18:0/22:4(7Z,10Z,13Z,16Z))	816.557	0	186.896	185.359	8.99604	904.739	838.358	3.47844	460.6	247.432	149.343	3077.6	403.313	179.253	46.1783
11.39_793.5171m/z	HMDB0010584	47.2	70.1	18.3063	84.0753	PG(16:0/22:6(4Z,7Z,10Z,13Z,16Z,19Z))	793.517	0	0	0.0112744	0.181194	0	26.6103	0	5.00839e-05	0.0105891	0.181677	0	0	0.0620152	3.8758
11.39_822.5133m/z	HMDB0061471	51.6	99.4	-19.1221	77.5739	PE(DiMe(11,3)/DiMe(11,3))	822.513	0	0.50706	0	2.26305	0	58.9596	0	2.73047	0	0.0476789	9.94576	0.171082	0	0
11.42_702.3593m/z	HMDB0032719	46.3	72.1	-15.6545	75.3646	Isofumonisin B1	702.359	1.06504	42.2878	1.01844	215.513	52.5802	23.7722	50.4453	154.059	133.046	132.068	28.7035	264.974	11.6068	101.37
11.46_347.2498m/z	85081	44.1	56.4	-26.9966	88.743	CP 47,497-C8-homolog C-8-hydroxy metabolite	347.25	0	0	0	88.2129	1651.36	0	0	25.9785	2.62506	0	8.20603	463.622	0	0
11.47_462.1720m/z	HMDB0060820	47.9	98.7	-10.7794	52.29	Dihydroisomorphine-3-glucuronide	462.172	0	3.93964	7.36071	0	0	25.9887	0	0	0	0	0	0	35.032	0
11.49_547.2727m/z	HMDB0000572	49.8	94.1	19.6567	74.1064	Desmosine	547.273	0	0	0	1.33606	0	0	0	0.697262	0	0	0	9.85345	0	0
11.50_957.5112m/z	HMDB0038886	46.7	82.8	4.93228	56.4735	Mabioside A	957.511	0	1.33219	0	4.94052	0	2.25076	0	0	0	0	0	0	0	0
11.54_427.1670m/z	HMDB0039971	51.7	93.1	-16.7965	82.3807	(1R,3R,4R,5S,6S,8x)-1-Acetoxy-8-angeloyloxy-3,4-epoxy-5-hydroxy-7(14),10-bisaboladien-2-one	427.167	649.476	173.421	1217.81	42.5369	0	191.653	2.01774	249.801	1164.33	883.249	0	0	839.333	79.8499
11.56_894.5355m/z	HMDB0015015	49.9	78.5	-2.01237	73.3733	Sirolimus	894.535	1480.42	8808.08	9163.65	2773.2	297.649	5791.2	854.765	1696.45	2150.7	4325.47	335.884	1210.93	9455.55	3583.36
11.59_267.0661m/z	HMDB0136947	54.4	91.5	8.9613	90.3942	6-[(E)-2-(4-hydroxyphenyl)ethenyl]-4-methoxy-5,6-dihydro-2H-pyran-2-one	267.066	3736.05	5101.16	7046.92	2654.5	990.774	4866.34	3597.61	1985.28	2496.47	2603.9	771.933	1362.64	5516.4	5897.36
11.59_547.2700m/z	HMDB0000572	47.5	78.3	14.4727	74.1064	Desmosine	547.27	0	0	0	0	3.59746	0	0	0	0	0	7.91749	7.12588	0	0
11.64_271.2204m/z	34495	46.6	71.9	-27.2597	86.2559	2-hydroxyhexadecanoic acid	271.22	195.553	0	0	66.1655	398.888	0	266.653	87.2008	77.8869	60.6647	417.351	122.659	0	14.1288
11.68_321.2347m/z	45658	44.8	58.6	-27.4506	90.5792	15-OxoEDE	321.235	0	0	0	332.837	3160.42	0	517.145	369.378	220.353	168.583	1652.02	1159.51	0	0
11.94_425.2751m/z	HMDB0011555	47.9	83.1	19.323	75.3633	MG(0:0/22:5(4Z,7Z,10Z,13Z,16Z)/0:0)	425.275	0	0	0	0	11.325	0	0	0	0	0	0	1.57015	0	0
11.95_726.3985m/z	HMDB0061026	45.1	58.1	-8.71395	77.2268	norerythromycin	726.398	8.25285	178.789	48.7517	195.728	147.172	78.7671	53.148	265.381	134.676	142.058	76.1694	260.722	54.8443	144.444
12.12_960.5208m/z	HMDB0006970	48.6	90	8.84752	62.707	CDP-DG(16:0/18:1(11Z))	960.521	0	0.49981	0	0.90467	0	0	0	3.2376	1.01647	0	0	5.32988	0	4.47671
12.16_934.5439m/z	HMDB0015015	45.1	64.9	15.4084	76.5175	Sirolimus	934.544	3216.16	2613.5	3157.44	4642.6	303.989	2859.69	1343.18	1294.86	1509.98	1664.77	873.014	1296.02	1483.52	5063.02
12.19_301.2095m/z	HMDB0000673	49.8	74.9	-19.3177	93.18	Linoleic acid	301.209	47.2715	0	0.174103	103.756	476.921	0	77.2949	90.7388	45.9185	20.2012	880.972	145.346	0	0
12.24_795.4389m/z	HMDB0034651	46.7	98.6	-18.4881	53.2805	Soyasaponin III	795.439	1.69104	7.83433	5.49007	5.59648	10.4567	0.908403	0	32.0203	9.70564	0.881775	0	17.3922	0	3.39089
12.24_914.5230m/z	HMDB0034108	46.3	68.2	12.1355	76.3887	Tylosin	914.523	2353.83	1028.28	1324.89	2534.64	892.537	1455.79	939.02	688.148	930.061	912.355	782.435	1228.62	445.373	1785.27
12.46_589.3752m/z	HMDB0030337	47.4	70.6	1.01975	67.4419	Torvoside G	589.375	0	0	0	0	0	0	1.5705	0	0	0	0	0	0	0
12.48_271.2203m/z	34495	43.1	50.6	-27.6175	90.0923	2-hydroxyhexadecanoic acid	271.22	378.316	0	10.9092	347.379	1833.29	0	760.179	293.907	215.876	205.52	1373.17	674.509	0	128.808
12.51_704.3980m/z	HMDB0034703	40.1	67.5	16.6289	50.1455	Fumonisin B2	704.398	534.554	880.063	755.41	3118.66	6028.6	971.275	2784.81	3197.64	2429.93	2089.82	3553.9	5391.23	354.995	1565.36
12.52_568.3489m/z	HMDB0040684	50.6	74.4	9.90302	89.6361	Janthitrem C	568.349	13649.9	908.224	3861.48	24879.7	67172.3	1574.77	24780.9	25062.4	17191.6	15483.7	103068	79607.2	591.885	6465.9
12.52_690.4171m/z	HMDB0036440	48.1	65.7	-7.22213	83.0912	Fasciculic acid C	690.417	9.69115	28.2576	75.8142	702.966	1355.65	30.3434	789.885	1059.14	686.39	574.755	2133.46	1674.13	6.14602	872.177
12.54_963.5143m/z	HMDB0009938	43.2	73.9	14.2317	57.1917	PIP(16:0/22:5(7Z,10Z,13Z,16Z,19Z))	963.514	0	34.4253	37.5162	58.1269	137.723	130.596	0	5.05596	7.28942	1.57212	0	35.7089	10.6316	54.4125
12.58_363.1990m/z	HMDB0031059	52.3	97.8	14.0504	78.1007	2-Hydroxy-6-(8,11,14-pentadecatrienyl)benzoic acid	363.199	3.18428	5.29248	19.6552	33.1452	88.7932	22.4261	3.79592	14.5402	17.1873	19.9694	37.5904	2.867	36.6982	22.4297
12.60_425.1530m/z	HMDB0133206	48.5	81.9	17.9739	78.5201	6-[4-(2-carboxy-2-hydroxyethyl)-2-(3-methylbut-2-en-1-yl)phenoxy]-3,4,5-trihydroxyoxane-2-carboxylic acid	425.153	0	0	0.00813174	0	0	0.207646	0	20.5685	9.79533	3.81456	0	0	1.00651	0
12.62_327.2228m/z	HMDB0035919	47	60	15.5176	90.8211	Corchorifatty acid F	327.223	1232.12	1014.13	1087.39	3788.69	27282.7	993.002	2892.56	2292.99	1743.71	1992.37	9178.7	6772.54	1374.32	1416.87
12.69_730.4131m/z	HMDB0036440	51.7	97.4	-2.30537	64.0111	Fasciculic acid C	730.413	0	0	1.01798	62.4098	13.2813	0.978598	12.8316	30.9572	22.1839	7.3979	6.49441	65.3873	0	0
12.69_784.4590m/z	HMDB0061019	50.6	99.3	16.3456	70.385	14-hydroxyclarithromycin	784.459	0	0	0	15.2418	0	0	8.97632	1.77797	0.203795	0	0	3.18259	0	1.11474
12.79_902.5555m/z	HMDB0008649	42.8	53.7	-14.3664	75.2958	PC(22:4(7Z,10Z,13Z,16Z)/22:6(4Z,7Z,10Z,13Z,16Z,19Z))	902.555	2026.66	10921.3	4467.83	3249.34	486.373	6400.23	2273.4	1153.24	1659.13	1576.65	488.155	1450.23	4372.9	6780.54
12.90_303.2249m/z	HMDB0000207	52.7	85	-19.8971	97.9801	Oleic acid	303.225	1744.69	115.732	78.4217	14201.4	106813	86.5733	9976.64	13494.2	8544.78	7756.23	74789	52192.5	41.7414	490.021
12.97_299.2505m/z	35432	48.2	71.6	-28.7493	95.5355	DL-2-hydroxy stearic acid	299.251	69.4931	0	1.05818	54.0666	374.411	0	76.5485	40.1489	25.4188	9.96811	227.662	51.3078	0	2.53297
12.97_326.2656m/z	HMDB0013246	48.5	76.6	-13.7493	80.2989	Margaroylglycine	326.266	0	0	0	0	14.5246	0	0	0	0	0	0	0	0	0
13.01_794.5049m/z	HMDB0009710	55.8	97.3	-7.31735	89.9649	PE(22:6(4Z,7Z,10Z,13Z,16Z,19Z)/P-18:1(11Z))	794.505	113.002	37.9194	20.236	265.145	0	430.902	292.749	10.1498	31.7846	3.09641	24.1775	9.29617	145.353	155.542
13.03_583.4617m/z	HMDB0007083	46	64.6	-19.1117	84.5384	DG(15:0/20:4(5Z,8Z,11Z,14Z)/0:0)	583.462	31.4036	34.3337	49.8004	90.3734	2994	0	112.303	331.29	117.267	34.6796	2540.39	714.568	95.8418	25.1232
13.10_541.3551m/z	HMDB0038388	48	76.4	7.83604	72.347	Cyclopassifloic acid B	541.355	0	0	0	51.8719	22.9311	0	39.5149	5.64931	10.3346	0.983871	11.1579	48.8155	0	0
13.19_325.2662m/z	36334	45.8	51.6	2.15877	79.8318	20-HETE-d6	325.266	0	0	0	0	24.7578	0	0	0	0	0	17.2483	0	0	0
13.23_615.3899m/z	HMDB0029621	52.5	97.2	-0.589561	65.9933	Lucyoside Q	615.39	1.15669	0	0	6.619	0	0	0	0	0	0	0	0	0	0
13.37_627.5060m/z	HMDB0007090	47.7	77.7	10.5592	72.5155	DG(15:0/22:5(4Z,7Z,10Z,13Z,16Z)/0:0)	627.506	1.22199	0	0	0.745398	143.431	0	2.72945	0	0	0	36.3924	9.41481	0.408008	2.75837
13.37_653.5212m/z	HMDB0056183	45.5	72.1	13.5945	69.628	DG(18:1n7/0:0/18:2n6)	653.521	1.24243	0	0	0.09062	84.5928	0	0.324785	0	0	0	51.1602	0	0	0
13.40_907.5286m/z	HMDB0009793	48.5	68.8	-3.59086	77.8631	PI(16:0/22:4(10Z,13Z,16Z,19Z))	907.529	48.1137	53.1379	16.4697	85.9336	24.2923	375.618	198.467	2.07302	5.47035	3.43326	9.22863	75.6047	31.0616	207.368
13.41_585.4954m/z	HMDB0007081	46	52.8	10.8093	88.8395	DG(15:0/20:3(5Z,8Z,11Z)/0:0)	585.495	2.3235	0	0	667.033	3141.42	0	688.127	283.992	282.99	196.56	1609.49	1771.59	2.29447	1.56187
13.42_537.4757m/z	263599	43.4	52.1	-24.301	87.8938	9-PAHSA	537.476	103.073	0	0	231.054	970.751	0	226.515	138.363	104.974	63.4132	1101.96	135.287	0	0
13.45_561.4754m/z	HMDB0031908	46	60.8	18.6193	88.0029	Chatenaytrienin 4	561.475	0	0	0	159.493	2153.82	0	173.685	265.784	154.019	61.5712	2530.01	244.765	0	0
13.45_563.4910m/z	263595	44.1	53.5	-23.8132	89.5488	12-OAHSA	563.491	103.029	0	1.75157	587.418	3872.58	0	611.059	462.15	353.126	202.245	5822.92	271.542	0	40.1886
13.47_468.1702m/z	45473	35.9	58.3	39.3113	53.9661	CAY10589	468.17	0	0	0	0	0	0	0	27.1549	18.5352	3.0205	0	0	0	0
13.53_571.4802m/z	HMDB0007023	50.5	99.2	11.8408	65.8596	DG(14:0/20:3(5Z,8Z,11Z)/0:0)	571.48	0	0	0	0	4.72569	0	0	0	0	0	0	25.5938	0	0
13.64_569.3869m/z	HMDB0035103	48.9	81.7	3.56102	67.0435	Lansioside C	569.387	20.5651	0	1.94303	57.684	0	2.01541	0.301146	0.111761	0.213021	0.693393	0	0	0	0
13.65_914.5253m/z	HMDB0034108	45.2	73.9	14.704	67.5475	Tylosin	914.525	68.7256	13.1977	18.9652	118.179	6.4128	40.2551	134.242	21.6638	9.79286	2.61606	20.7615	37.984	2.43531	115.834
13.67_479.3610m/z	HMDB0032022	50.9	99	15.8141	71.7874	Tsugaric acid A	479.361	15.8989	0	0	32.4843	135.062	0	76.0866	16.843	15.3695	2.79612	210.569	80.3082	0	1.89187
13.67_659.4163m/z	HMDB0060814	47.7	53.9	5.69612	91.4019	Descladinose roxithromycin	659.416	12.2277	0	5.55781	119.116	0	0	14.0008	1.19155	0	0	0	14.4262	0	0
13.67_704.4000m/z	HMDB0034703	43.2	60.3	19.4661	75.1907	Fumonisin B2	704.4	6.72081	1.70173	1.99387	60.8817	212.061	0	133.016	70.6783	44.4028	15.835	87.8405	215.956	3.66963	20.2846
13.67_722.4976m/z	HMDB0009048	44.8	55.4	-18.498	87.2195	PE(18:1(11Z)/P-16:0)	722.498	0.0483796	40.0646	30.6096	1.62168	0	206.693	8.41413	0.0573001	0.492627	2.1788	0	4.80311	216.195	1308.39
13.67_934.5479m/z	HMDB0015015	51.7	98.4	19.8315	79.722	Sirolimus	934.548	394.691	54.4497	68.4697	386.737	30.6236	165.464	353.562	28.4441	59.3343	15.1496	16.0171	66.9342	28.1904	586.865
13.68_331.2554m/z	HMDB0030935	54.9	96.3	19.2112	97.1616	9,10,13-Trihydroxystearic acid	331.255	14.517	0	0	1055.99	8433.94	0	546.976	377.119	323.446	356.971	2287.16	5865.19	0	4.00337
13.68_373.0353m/z	HMDB0013997	46.7	93	-17.8171	58.3343	6-Hydroxymethyletoricoxib	373.035	3.12462	33.0182	4.83178	18.1796	0	14.4476	7.35339	0.784679	0	3.50946	0	0	11.6026	9.38171
13.68_403.2958m/z	HMDB0003896	47.2	51.6	-6.42551	91.7137	7-Dehydrodesmosterol	403.296	11546.4	81.0902	1909.9	9924.07	428.561	1286.75	7198.81	42.7428	1243.6	988.718	1083.59	104.053	1.36374	33.7976
13.68_515.3407m/z	HMDB0030423	52.4	95.1	10.618	78.4094	28-Homobrassinolide	515.341	0.0209084	0	0	43.2778	39.057	0	41.4907	12.5232	2.1934	0	55.7542	135.785	0	0.213755
13.68_563.4910m/z	263595	45.6	60.3	-23.8847	90.1914	12-OAHSA	563.491	0	0	0	1.35356	421.09	0	88.4723	27.5934	1.7319	9.1389	1240.79	28.23	0	0
13.68_587.3600m/z	HMDB0010342	52.8	81	1.72364	84.8602	25-Hydroxyvitamin D2-25-glucuronide	587.36	0	0	0	305.262	151.198	0	412.067	51.9878	47.721	50.8667	261.696	1073.95	0	7.03341
13.68_591.4489m/z	HMDB0007063	46.7	73.2	11.4546	72.7269	DG(14:1(9Z)/22:6(4Z,7Z,10Z,13Z,16Z,19Z)/0:0)	591.449	124.434	0	1.19406	0	130.35	0	249.893	15.2231	15.0314	15.2016	482.199	5.88131	0	89.9538
13.68_615.3910m/z	HMDB0039329	56.9	97.5	1.26155	88.5435	Soyasapogenol B 3-O-b-D-glucuronide	615.391	71.0994	0	36.6222	416.895	0	45.081	25.8624	0	4.6042	0	5.80636	0	0	1.71942
13.68_631.3858m/z	HMDB0039892	56.3	98.3	0.998834	84.2881	Cloversaponin I	631.386	23.8506	1.47615	1.52558	176.488	2.01738	0	88.8556	12.8013	4.92617	5.69379	2.79085	196.211	1.50558	1.36021
13.68_790.5300m/z	HMDB0009012	47.5	61.8	-11.715	88.3676	PE(18:0/22:6(4Z,7Z,10Z,13Z,16Z,19Z))	790.53	603.164	2224.94	2846.21	1209.5	69.908	2507.14	2341.51	1210.4	882.643	355.889	2362.21	702.609	1748.05	2664.2
13.68_826.5451m/z	HMDB0004866	43.3	53.7	18.9352	81.7865	Lactosylceramide (d18:1/12:0)	826.545	105591	350761	337396	54101	42319.6	143567	19744	14742.1	61134.5	273964	16237.1	85060.3	300192	107601
13.68_834.5358m/z	HMDB0010167	49.2	75.2	8.05715	80.0215	PS(18:0/22:6(4Z,7Z,10Z,13Z,16Z,19Z))	834.536	657.687	638.254	942.689	524.708	147.33	561.831	610.864	552.335	894.349	566.73	85.1218	213.982	581.07	666.346
13.68_840.5530m/z	HMDB0009404	46.8	54.8	0.645706	79.9005	PE(20:4(5Z,8Z,11Z,14Z)/22:2(13Z,16Z))	840.553	725.869	5132.28	1522.56	1921.31	99.3101	5770.87	1107.7	1399.27	869.537	72.1477	120.919	1609.03	1890.17	4237.24
13.69_663.5288m/z	HMDB0056288	51.5	99.3	-10.1933	69.2922	DG(18:2n6/0:0/22:4n6)	663.529	0	3.07882	0	0	119.724	11.0909	0	0	0	0	0	40.7621	0	0
13.73_314.2362m/z	HMDB0000651	48.9	64.2	7.89593	89.0001	Decanoylcarnitine	314.236	0	0	0	0	2.33332	0	1.09438	0	0	0	2.09459	0	0	6.51071
13.74_866.5763m/z	HMDB0009571	51.1	98.5	9.65087	67.5414	PE(22:2(13Z,16Z)/22:5(4Z,7Z,10Z,13Z,16Z))	866.576	2.45382	17.4231	6.02826	3.68897	1.29476	34.7383	1.22179	1.92509	4.44149	11.29	0	7.22104	29.2186	2.12259
13.75_286.0526m/z	HMDB0140805	47.9	63.6	15.0955	91.4017	3,5,6,7-tetrahydroxy-2-(4-hydroxyphenyl)-1位鈦-chromen-1-ylium	286.053	272.258	463.689	312.482	195.353	137.598	226.769	447.013	210.074	232.749	233.47	104.818	172.004	296.482	453.741
13.75_639.2319m/z	HMDB0060661	39.8	50.6	-18.9829	67.486	APC	639.232	0	22.8327	0	0	0	0	0	0	0	0	0	0	0	0
13.75_665.1993m/z	HMDB0126273	50.7	96	17.6151	75.4147	6-{4-[(E)-2-{4-[6-carboxy-5-(2,4-dihydroxyphenyl)-3-methylcyclohex-2-en-1-yl]-3,5-dihydroxyphenyl}ethenyl]-3-hydroxyphenoxy}-3,4,5-trihydroxyoxane-2-carboxylic acid	665.199	1.68145	29.6452	37.5546	18.2527	0	7.39911	0	6.43012	11.4439	8.20599	0	8.70672	8.13909	10.784
13.75_711.2068m/z	HMDB0126403	45.8	53.5	1.31393	77.0441	6-{2-[5-(2,4-dihydroxyphenyl)-6-(5-hydroxy-2,2-dimethyl-2H-chromene-6-carbonyl)-3-methylcyclohex-2-en-1-yl]-3-hydroxyphenoxy}-3,4,5-trihydroxyoxane-2-carboxylic acid	711.207	7.70752	115.644	126.437	66.7663	1.58605	41.8904	13.8533	23.1219	32.4954	29.2371	2.41113	32.2826	38.5668	62.0953
13.75_894.5396m/z	HMDB0061604	47.8	78.2	-11.8037	73.4851	PS(MonoMe(11,3)/MonoMe(13,5))	894.54	409.062	941.342	790.738	299.789	8.75094	903.408	307.902	256.33	400.595	416.244	6.40238	70.7669	498.759	837.108
13.77_267.0662m/z	HMDB0028726	53.7	93.4	-19.9536	94.9032	Asparaginyl-Asparagine	267.066	646.058	785.402	894.386	689.696	500.401	965.233	880.059	395.146	537.901	466.297	475.289	499.548	697.841	1451.37
13.77_387.1049m/z	HMDB0030824	55	96.8	-8.96086	88.1396	Afzelechin 7-apioside	387.105	57.0912	82.8628	95.4884	44.4913	42.7906	31.7059	59.5715	48.5815	65.4153	71.7238	31.2232	47.4316	75.2455	136.298
13.77_397.2340m/z	HMDB0012868	50.8	71.1	-5.48406	89.3893	9'-Carboxy-gamma-chromanol	397.234	0	0	0	0	2.76682	0	2.89425	0	0	0	5.52287	0.0156024	0	11.1191
13.77_755.3732m/z	HMDB0133011	47.2	96.5	18.4523	58.0449	5-{[7-(1-hydroxy-2-methylbut-3-en-2-yl)-2,2-dimethyl-5-[(2-methylbut-3-en-2-yl)oxy]-8-oxo-2H,8H-pyrano[3,2-g]chromen-10-yl]oxy}-8,8-dimethyl-3,10-bis(2-methylbut-3-en-2-yl)-2H,8H-pyrano[3,2-g]chromen-2-one	755.373	0	0	0	0	0	0	0	0	0	0	1.35068	0	0	2.96272
13.77_892.5994m/z	HMDB0061487	53.9	99.4	-8.84406	80.0773	PE(DiMe(11,5)/MonoMe(13,5))	892.599	5.55037	6.86599	1.07528	29.2764	0.365929	8.66038	0.00617239	0.162802	1.11325	0.483099	0	2.37799	0.202518	12.6103
13.79_395.2160m/z	HMDB0006472	51.8	94.7	-11.8277	77.0494	Calcitroic acid	395.216	3.25216	0	2.36451	15.3776	31.8782	0	7.24682	2.96447	3.05693	0	71.7443	21.6496	0.962215	0
13.79_411.1951m/z	HMDB0039636	49.1	82.8	-17.8814	80.4543	Abscisic alcohol 11-glucoside	411.195	14.939	0.0330377	0	33.583	72.3128	0	27.3877	40.7858	21.6607	14.8172	125.314	53.7619	3.19687	0.0761653
13.79_459.1278m/z	HMDB0029181	52.6	91.5	-3.81299	75.7996	4'-O-methyl-(-)-epicatechin-5-O-beta-glucuronide	459.128	1.19746	25.1527	36.757	6.57991	2.39105	3.8224	0.714479	34.0458	30.5248	22.9342	11.1677	0	46.3508	10.4433
13.79_794.5221m/z	HMDB0009710	43.4	69.3	14.9043	63.2679	PE(22:6(4Z,7Z,10Z,13Z,16Z,19Z)/P-18:1(11Z))	794.522	22.0715	0.586858	0	60.7181	8.20926	57.6983	3.47582	0	0	0	0	8.20361	43.0038	35.8782
13.82_393.1848m/z	HMDB0000569	51.6	94.1	16.5599	80.8889	Deoxypyridinoline	393.185	51.1007	73.7387	121.235	50.8086	81.1024	83.3819	3.80556	120.416	120.777	112.437	123.806	12.8632	228.367	104.89
13.84_423.1663m/z	HMDB0031763	51.5	92.8	6.49288	72.1111	Methyl 7-epi-12-hydroxyjasmonate glucoside	423.166	80.8992	47.1432	35.5924	43.7174	91.4524	59.9704	101.415	48.9156	76.1706	71.7245	176.313	36.9588	152.527	111.506
13.87_471.1588m/z	HMDB0130297	50.6	93.9	-14.8859	74.3329	3,4,5-trihydroxy-6-({2-[6-(2-methylbut-3-en-2-yl)-7-oxo-2H,3H,7H-furo[3,2-g]chromen-2-yl]propan-2-yl}oxy)oxane-2-carboxylic acid	471.159	0	0	2.15818	1.24713	8.83873	0.92321	1.07741	0	2.05897	3.60548	8.52161	6.9677	2.61827	3.50185
13.88_311.1592m/z	45513	40.7	65.2	61.0842	81.0287	(S)-HDAC-42	311.159	0	9.74434	0	0	0	0.948994	0	0	0	0	0	0.0761592	0	0
13.88_346.0473m/z	63401	44.9	60	-24.5646	87.7013	Adenosine 3'-monophosphate	346.047	92.6726	123.473	203.442	144.113	66.0123	245.801	118.583	101.077	127.314	102.392	61.7563	115.973	139.02	112.848
13.95_361.1063m/z	HMDB0124802	48.5	56	1.51617	88.4356	3-[2,4-dihydroxy-3-(3-methylbut-2-en-1-yl)phenyl]-1-(3,4-dihydroxyphenyl)prop-2-en-1-one	361.106	53.9395	62.8218	75.4038	50.5036	60.8712	67.5375	10.7347	53.0731	99.3942	117.388	16.9358	88.9697	93.5267	44.5215
13.95_381.1026m/z	HMDB0129095	41.3	94.5	19.4863	31.4267	8-(1,2-dihydroxypropan-2-yl)-2-oxo-2H,8H,9H-furo[2,3-h]chromen-9-yl (2E)-2-methylbut-2-enoate	381.103	15.8947	2.00745	17.2311	5.28147	17.4295	22.4619	8.61097	23.272	21.602	16.4633	11.5066	9.57622	15.7282	24.6792
14.06_336.0072m/z	96440	43.5	59.3	19.6477	77.8064	HTS 01037	336.007	333.849	338.977	446.222	294.965	234.153	315.386	417.878	180.34	266.841	252.02	280.577	176.653	275.279	383.735
14.06_519.0401m/z	HMDB0128326	54.4	96.4	1.72981	77.6014	6-{5-[(5-carboxy-2,3-dihydroxyphenoxy)carbonyl]-2,3-dihydroxyphenoxy}-3,4,5-trihydroxyoxane-2-carboxylic acid	519.04	4.48957	10.6463	69.6449	9.31785	0	4.46247	2.02986	1.16138	0	9.40612	0	13.915	37.0634	74.6395
14.06_541.0186m/z	HMDB0037751	49	91.4	-19.1772	72.7175	Gossypetin 8-glucoside 3-sulfate	541.019	0	0	4.80255	0	0	0	0	0	0	0	0	0	3.24732	5.16024
14.07_463.9912m/z	HMDB0001201	52.1	92.6	-17.6885	85.7358	Guanosine diphosphate	463.991	0	1.36926	14.6006	0	0	0	2.22792	0	0	1.85782	0	0	3.35013	11.1457
14.12_201.0716m/z	HMDB0029124	44.6	89.3	5.93868	40.3584	Valyl-Cysteine	201.072	257.706	329.982	223.614	270.066	166.544	234.176	195.093	190.085	187.248	226.857	263.997	268.69	288.528	228.669
14.15_535.0515m/z	HMDB0124779	53.1	95.2	-2.45394	73.2253	(4-{5,7-dihydroxy-4-oxo-8-[3,4,5-trihydroxy-6-(hydroxymethyl)oxan-2-yl]-3,4-dihydro-2H-1-benzopyran-2-yl}phenyl)oxidanesulfonic acid	535.052	6.35188	47.2808	11.8912	27.7577	3.66882	60.5011	27.6428	0	0	0	24.1238	18.3629	3.4542	5.35737
14.16_426.0111m/z	34522	47.9	68.9	-25.9141	94.6571	ADP	426.011	697.202	758.119	661.36	769.133	478.741	773.566	937.581	195.397	323.048	338.616	673.849	678.345	497.17	641.858
14.16_784.1347m/z	2302	47.5	59.3	-19.2711	97.0809	Flavin adenine dinucleotide (FAD)	784.135	2871.17	3214.95	5113.08	2861.41	2483.36	3038.7	3049.57	3635.66	4265.35	3798.54	2923.87	2928.13	3662.96	2758.43
14.18_219.0466m/z	HMDB0031816	50.3	85.3	6.07645	73.2057	3-Hydroxyflavone	219.047	371.326	442.269	433.537	379.232	247.042	353.583	328.221	378.499	399.252	325.056	299.318	353.334	376.268	303.535
14.18_806.1166m/z	HMDB0001248	50.6	96.4	-19.4113	75.7141	FAD	806.117	23.9421	22.2153	46.1753	36.0037	21.0046	41.4095	32.876	5.20413	7.75394	16.6473	13.335	44.0829	29.2098	23.4012
14.18_818.1410m/z	HMDB0001088	52.6	97.8	2.07535	67.5331	Butyryl-CoA	818.141	3.78778	0	11.8056	4.10248	0.960216	5.43275	2.10073	1.25063	4.92227	1.97016	4.81128	5.0804	6.1652	2.5696
14.27_398.9997m/z	HMDB0125257	53	95.2	-7.67837	78.5626	[2,6-dihydroxy-4-(3,5,7-trihydroxy-4-oxo-3,4-dihydro-2H-1-benzopyran-2-yl)phenyl]oxidanesulfonic acid	399	81.0731	70.911	77.101	84.0556	37.5529	71.9178	139.645	15.6117	30.971	34.8059	35.9706	51.6019	65.897	112.371
14.31_505.9757m/z	95	45.5	65.6	-25.1098	85.3206	Adenosine triphosphate (ATP)	505.976	2.13837	13.9307	5.07701	107.055	1.19227	217.348	26.4059	0	0.733219	1.92289	56.6611	70.3963	0.624378	3.03491
14.54_312.0864m/z	HMDB0014011	53.5	92.7	15.7111	91.0076	5'-O-Desmethyl omeprazole	312.086	25.085	29.6845	37.3088	31.5149	19.9683	36.3598	27.0404	23.7914	38.0382	20.0604	24.2635	24.7587	29.3179	37.4414
4.95_164.0665m/z	HMDB0030410	54.2	94.5	-19.885	96.195	L-2-Amino-3-methylenehexanoic acid	164.066	528.611	347.929	760.37	2373.74	2603.56	2899.01	1319.8	440.26	742.135	631.444	937.766	213.758	617.043	1030.24
5.09_218.0973m/z	241	45.5	54	-27.9474	99.0013	Pantothenic Acid	218.097	1938.2	2044.81	2810.5	1619.95	1507.39	2918.12	1520.99	1376.81	1567.72	1722.53	2619.73	895.94	2104.5	3799.43
5.10_389.0693m/z	HMDB0125570	52.9	91.2	-1.77317	75.5412	{3-[(E)-2-[3,5-dihydroxy-4-(3-methylbut-2-en-1-yl)phenyl]ethenyl]-2,6-dihydroxyphenyl}oxidanesulfonic acid	389.069	491.47	555.44	564.533	201.823	373.039	364.788	134.561	278.735	321.659	355.173	180.287	259.251	206.151	356.677
5.11_662.1438m/z	HMDB0060586	49.5	62.9	-4.45132	89.6908	N-Trifluoroacetyladriamycinol	662.144	5591.92	6463.18	6490.76	2177.42	3537.78	3963.94	1132.77	3404.48	3866.8	4247.26	1954.8	2521.63	2706.28	2995.46
5.12_267.0662m/z	84	53.1	92.2	-27.1684	98.0456	Inosine	267.066	3374.46	3323.53	4995.51	2715.3	2387.95	2070.91	2169.29	2247.5	2793.45	3086.86	1946.25	2431.27	3435.74	4156.76
5.12_339.0835m/z	HMDB0127845	49.2	96.1	-4.72961	55.5449	2-[3-hydroxy-4-(methoxymethyl)phenyl]-3,4-dihydro-2H-1-benzopyran-3,5,7-triol	339.084	568.341	596.423	597.972	469.401	370.046	444.301	221.552	546.012	505.625	555.811	250.873	524.282	538.733	374.335
5.12_824.1962m/z	HMDB0125095	49.1	62	-6.4604	90.7134	5-[(6-{[(2-carboxyacetyl)oxy]methyl}-3,4,5-trihydroxyoxan-2-yl)oxy]-3-{[4,5-dihydroxy-6-(hydroxymethyl)-3-{[3,4,5-trihydroxy-6-(hydroxymethyl)oxan-2-yl]oxy}oxan-2-yl]oxy}-7-hydroxy-2-(4-hydroxyphenyl)-1位鈦-chromen-1-ylium	824.196	135.849	262.764	139.003	40.5641	24.2262	24.7839	27.6896	66.6685	69.8553	109.289	3.75319	67.7292	32.7678	63.2793
5.15_231.0435m/z	HMDB0001049	46	93.5	-3.83192	41.094	gamma-Glutamylcysteine	231.044	71.3923	70.8796	112.211	54.4991	59.2912	68.7646	168.854	90.9509	65.4796	68.6287	60.345	78.3992	78.2178	68.4013
5.23_187.0558m/z	HMDB0028847	47.2	54.8	5.23679	87.1858	Glycyl-Methionine	187.056	261.241	355.462	270.587	265.927	225.104	300.538	206.901	234.544	254.406	307.301	258.869	343.218	324.502	303.393
5.23_294.0930m/z	HMDB0060646	54.2	95.9	-9.52989	85.3147	Nor-ketotifen	294.093	91.5564	96.8321	78.8824	57.7013	78.6104	63.3038	54.8487	76.5231	98.6499	103.117	88.4706	77.8235	174.591	143.676
5.23_357.0817m/z	HMDB0029778	50.1	90.4	-2.82644	63.6568	Furaneol 4-(6-malonylglucoside)	357.082	654.227	796.687	842.886	396.982	411.234	588.422	210.852	397.842	425.931	517.527	210.047	448.143	470.228	429.07
5.23_493.0956m/z	HMDB0130153	48	75.7	-6.09617	70.9984	6-(5-{[(2E)-3-(3,4-dihydroxyphenyl)prop-2-enoyl]oxy}-3,4-dihydroxycyclohex-1-ene-1-carbonyloxy)-3,4,5-trihydroxyoxane-2-carboxylic acid	493.096	375.612	404.197	513.877	399.274	409.111	439.433	350.068	389.352	380.167	402.043	215.949	253.835	390.112	330.008
5.23_504.1511m/z	HMDB0130039	47	59	12.3261	89.2005	2-amino-4-({1-[(carboxymethyl)-C-hydroxycarbonimidoyl]-2-{[2-hydroxy-1-(1-oxo-1H-isochromen-3-yl)butyl]sulfanyl}ethyl}-C-hydroxycarbonimidoyl)butanoic acid	504.151	473.627	469.961	723.308	1250.52	452.148	874.859	329.629	609.13	580.608	632.09	210.596	330.877	425.806	334.792
5.23_607.2152m/z	HMDB0127540	46.9	65.2	3.88511	74.0535	[(1S,16R)-5,7-dihydroxy-8,8,10,12,16-pentamethyl-3-[1-(2-methyl-1,3-thiazol-4-yl)prop-1-en-2-yl]-9-oxo-17-oxa-4-azabicyclo[14.1.0]heptadec-4-en-11-yl]oxidanesulfonic acid	607.215	0.00269151	18.9002	7.34998	4.01272	0.279824	0.239566	0.123011	51.1554	39.3878	43.9759	66.8736	29.963	150.825	7.73028
5.25_411.1145m/z	HMDB0135623	42.9	50.9	13.8645	78.2643	3,4,5-trihydroxy-6-{5-methoxy-2-[(2E)-3-phenylprop-2-enoyl]phenoxy}oxane-2-carboxylic acid	411.115	842.736	946.029	1045	795.82	692.537	903.302	548.966	792.673	863.695	961.536	722.541	743.812	896.915	907.305
5.26_232.0221m/z	HMDB0011639	55.5	86.3	-3.03065	94.8338	Topaquinone	232.022	383.061	379.534	504.38	155.799	228.528	174.873	524.882	298.106	302.348	315.596	64.3541	130.62	339.974	658.939
5.26_443.1126m/z	HMDB0060769	44.6	55.9	6.84015	75.0277	4-Hydroxyphenytoin glucuronide	443.113	390.28	385.527	354.74	350.393	287.351	359.895	252.681	367.587	371.929	375.849	343.116	350.401	364.094	331.095
5.28_249.0920m/z	HMDB0029051	53	94.3	14.6088	86.0489	Seryltyrosine	249.092	61.5114	51.1442	30.1335	26.826	43.4221	48.4906	34.132	42.7461	41.3225	39.7935	28.7148	50.8703	14.5217	9.66254
5.29_260.1433m/z	HMDB0013889	53.5	91.3	-4.10244	80.8317	E-10-Hydroxynortriptyline	260.143	14.7756	24.1986	21.6793	15.5211	0	0	0	16.8815	28.5051	30.9029	33.3182	39.2037	63.3139	30.6838
5.30_233.0965m/z	HMDB0013894	53.3	91.7	14.2311	89.6956	S-4-Hydroxymephenytoin	233.096	368.7	369.462	209.143	313.658	167.649	238.511	137.557	185.258	228.138	267.473	110.658	513.663	223.25	126.142
5.32_471.1109m/z	HMDB0035067	40.6	60.5	-18.5085	61.0058	Melleolide L	471.111	865.221	1149.62	904.794	629.08	666.503	629.761	409.302	876.959	798	936.074	796.862	573.614	980.694	763.238
5.32_605.1958m/z	HMDB0127606	48.3	76.5	-2.46685	68.0369	[(16R)-5,11-dihydroxy-8,8,10,16-tetramethyl-3-[1-(2-methyl-1,3-thiazol-4-yl)prop-1-en-2-yl]-12-methylidene-9-oxo-17-oxa-4-azabicyclo[14.1.0]heptadec-4-en-7-yl]oxidanesulfonic acid	605.196	433.146	576.922	431.857	466.875	262.133	334.143	256.008	560.232	602.02	595.586	558.658	432.913	1025.37	831.265
5.34_581.1458m/z	HMDB0132930	39.9	69.1	-8.90674	40.2112	3,4,5-trihydroxy-6-[(3,4,5-trihydroxy-6-{[2-(2-hydroxypropan-2-yl)-7-oxo-2H,3H,7H-furo[3,2-g]chromen-9-yl]oxy}oxan-2-yl)methoxy]oxane-2-carboxylic acid	581.146	1185.37	1230.25	1185.02	1099.99	860.724	1103.18	728.232	1054.87	1083.18	1199.61	661.836	710.847	1177.66	1222.74
5.34_882.1092m/z	HMDB0001021	50.6	97.9	-11.0056	67.0597	Malyl-CoA	882.109	0	0	0	0	0	0	0	0	0	0	0	0	0	0
5.36_395.1022m/z	HMDB0034942	40.5	81.6	16.73	38.0476	Geniposidic acid	395.102	550.841	665.68	411.035	416.084	330.965	346.581	191.332	557.891	528.515	584.948	263.907	593.355	589.725	341.795
5.36_507.1112m/z	HMDB0129202	43.1	57.8	5.01641	63.4124	3-[5,7-dihydroxy-2-(3-hydroxyphenyl)-4-oxo-3,4-dihydro-2H-1-benzopyran-8-yl]-5,7-dihydroxy-2-phenyl-3,4-dihydro-2H-1-benzopyran-4-one	507.111	1084.85	893.563	1016.76	1149.17	993.22	1105.42	995.89	848.895	916.496	976.708	516.368	577.945	686.446	882.447
5.36_760.2372m/z	HMDB0006606	47.8	99.1	-18.5848	58.2547	3'-Sialyl-3-fucosyllactose	760.237	141.605	125.669	188.719	364.694	143.878	286.524	120.172	155.702	170.328	172.507	84.5915	92.9096	74.54	131.924
5.39_692.1929m/z	HMDB0031996	51	98.2	-8.09733	65.843	Licorice glycoside E	692.193	53.8103	57.1573	85.3921	66.2605	54.3825	52.384	50.3938	67.4969	73.1822	59.83	30.3923	64.3009	60.2876	61.8915
5.39_731.2266m/z	HMDB0126174	56.1	96.9	-10.8828	95.466	6-(2-{2,6-dihydroxy-4-[6-hydroxy-7-(3-methylbut-2-en-1-yl)-1-benzofuran-2-yl]phenyl}-6-(2,4-dihydroxyphenyl)-4-methylcyclohex-3-ene-1-carbonyloxy)-3,4,5-trihydroxyoxane-2-carboxylic acid	731.227	52.2955	64.3288	64.0344	45.3832	62.1231	13.6676	65.5974	49.3064	76.5971	79.1214	64.5523	15.4395	112.931	103.825
5.39_755.2087m/z	HMDB0124770	55.9	97.9	6.20652	88.6911	6-({8-[4,5-dihydroxy-6-(hydroxymethyl)-3-[(3,4,5-trihydroxy-6-methyloxan-2-yl)oxy]oxan-2-yl]-7-hydroxy-2-(4-hydroxyphenyl)-4-oxo-3,4-dihydro-2H-1-benzopyran-5-yl}oxy)-3,4,5-trihydroxyoxane-2-carboxylic acid	755.209	24.6963	8.88139	16.1561	3.21911	16.2531	15.1217	23.1377	16.2608	9.75118	16.5642	2.91774	15.3905	3.41178	8.9016
5.41_273.0485m/z	HMDB0004086	54.9	89.7	-3.01356	88.2057	5-Hydroxy-N-formylkynurenine	273.049	355.148	313.632	341.212	312.957	454.608	397.648	247.759	317.764	279.775	332.163	142.04	295.851	345.491	392.986
5.41_416.0954m/z	65097	43.3	67.7	-34.7896	78.94	Asn-TyrMe-OH	416.095	119.362	116	101.012	84.9502	106.416	86.3704	64.7021	102.217	111.708	102.505	51.1439	126.164	83.3801	97.9704
5.41_448.1198m/z	HMDB0029900	52.6	98.5	-6.45466	71.8794	Lucuminoside	448.12	374.304	350.194	261.53	308.552	313.339	311.557	219.907	307.71	307.053	334.972	137.135	312.548	263.379	283.701
5.43_420.1206m/z	HMDB0135282	51.6	84.4	-6.63453	80.9084	2-amino-4-({1-[(carboxymethyl)-C-hydroxycarbonimidoyl]-2-[(3-oxo-1-phenylpropyl)sulfanyl]ethyl}-C-hydroxycarbonimidoyl)butanoic acid	420.121	102.459	125.068	133.296	147.713	112.784	182.819	56.7693	250.933	204.062	210.34	30.5317	136.491	156.21	27.6516
5.43_500.2145m/z	HMDB0013862	51.8	95.3	-7.26511	71.7414	N-desmethylimatinib	500.215	0	0	0	0	0	0	0	6.01367	0	4.68672	0	0	61.564	0
5.43_836.1409m/z	HMDB0001088	49.1	89.3	-10.5851	67.5331	Butyryl-CoA	836.141	5.40149	0	0	0	0	0	7.94842	0	0	0	9.5012	0	0	2.98668
5.46_723.2172m/z	HMDB0006083	49.3	92.7	4.05921	58.5055	Troxerutin	723.217	22.9485	44.2278	81.2528	59.0862	0	37.7153	0	134.325	121.082	67.7232	0	33.0229	59.2091	0
5.50_455.1052m/z	HMDB0001520	44.2	68.8	17.2261	69.6331	Flavin Mononucleotide	455.105	826.518	1335.42	714.78	432.853	701.137	639.389	431.864	864.398	856.695	1170.35	1264.18	769.479	1095.44	994.989
5.51_839.1763m/z	HMDB0039906	48.8	74.2	10.1119	80.627	Tricin 7-[feruloyl-(->2)-glucuronyl-(1->2)-glucuronide]	839.176	60.3029	56.6068	112.531	30.4843	0	3.27862	0	4.13638	24.9634	36.8655	22.7257	169.416	93.0824	8.21135
5.52_426.0113m/z	3532	47.6	76.1	-25.4554	85.9398	Deoxyguanosine diphosphate (dGDP)	426.011	713.54	508.875	1374.01	264.279	336.174	425.848	591.159	729.493	641.533	713.79	440.084	456.45	650.952	517.018
5.52_785.1427n	2302	51.7	78.6	-18.4309	98.4711	Flavin adenine dinucleotide (FAD)	784.135	233563	253602	299354	180890	126105	186704	217327	167501	177186	208034	206064	190621	204547	207182
5.52_815.1167m/z	HMDB0134877	43.9	75.5	-14.4777	58.8751	[4-(3-{[6-({3-[3,5-dimethoxy-4-(sulfooxy)phenyl]-11-hydroxy-7-(4-oxocyclohexa-2,5-dien-1-ylidene)-2,8-dioxatricyclo[7.3.1.0鈦,鹿鲁]trideca-1(12),3,5,9(13),10-pentaen-4-yl}oxy)-3,4,5-trihydroxyoxan-2-yl]methoxy}-3-oxoprop-1-en-1-yl)phenyl]oxidanium	815.117	431.319	356.918	612.844	234.135	252.135	351.557	513.086	150.156	246.739	354.199	431.398	409.756	356.387	447.888
5.52_818.1397m/z	HMDB0001088	52.9	82.4	0.617605	82.823	Butyryl-CoA	818.14	5308.65	5542.13	6453.06	3838.85	2661.77	4039.45	4675.82	2956.03	3417.62	4292.87	4693.64	4633.18	4271.23	4638.32
5.52_850.1282m/z	HMDB0001484	47.2	70	-1.06916	67.3852	Acetoacetyl-CoA	850.128	55.3361	12.1908	67.7461	10.4483	0	40.1212	48.105	21.2511	8.75818	15.9248	82.9281	40.8173	0	78.0326
5.53_260.0560m/z	HMDB0029234	42.1	87.7	-1.62161	24.9575	N-[4'-hydroxy-(E)-cinnamoyl]-L-aspartic acid	260.056	20.4857	31.9844	10.2452	15.0662	131.718	77.2502	28.2616	77.0959	39.9927	24.6929	15.9332	65.9626	33.3789	31.8109
5.53_801.1370n	HMDB0011612	48	65.9	-18.8176	92.9119	6-Hydroxy flavin adenine dinucleotide	800.13	3588.36	3656.17	4172.61	2446.21	1753.06	2676.91	3243.86	1741.8	2152.11	2811.86	3517.42	3393.93	3187.59	3288.96
5.53_882.1093m/z	HMDB0001021	50.6	98	-10.8896	67.0597	Malyl-CoA	882.109	0	0	0	0	0	0	0	0	0	0	0	0	0	0
5.55_216.0277m/z	HMDB0001229	56.2	85.8	-0.793455	96.4239	Dopaquinone	216.028	101.756	135.983	33.0842	24.1096	121.947	47.9787	103.774	71.4468	72.8352	84.4222	19.6588	199.077	55.8556	25.2212
5.56_593.1464m/z	HMDB0132682	48.1	60.1	-7.79529	89.2613	6-{3,5-dihydroxy-2-[3-(3-hydroxyphenyl)propanoyl]-6-[3,4,5-trihydroxy-6-(hydroxymethyl)oxan-2-yl]phenoxy}-3,4,5-trihydroxyoxane-2-carboxylic acid	593.146	53.3224	34.9583	58.3227	188.175	135.192	210.337	230.921	214.95	100.475	65.8274	0	0	11.301	37.081
5.57_159.0612m/z	6683	49	80.5	-31.6112	92.2024	3,3-Dimethylglutaric acid	159.061	516.019	573.448	207.73	553.333	264.825	409.333	366.482	200.082	255.039	316.787	137.566	866.359	240.292	120.07
5.57_368.1287m/z	HMDB0014038	49.8	58.8	-4.47926	95.5752	N-Deisopropyl-fluvastatin	368.129	9922.16	12626.9	6362.42	6848.56	8135.29	5050.42	6474.68	9035.9	10051.1	11600.1	14571	9445.63	15424.1	11243.6
5.60_403.1112m/z	HMDB0131631	43.8	57.8	18.2399	79.2599	3,4,5-trihydroxy-6-[(2-{7-oxo-2H,3H,7H-furo[3,2-g]chromen-2-yl}propan-2-yl)oxy]oxane-2-carboxylic acid	403.111	2344.43	2775.34	1504.85	1326.67	3802.42	2500.63	1900.87	2662.18	2534.15	2372.84	2033.52	2307.66	2182.64	2654.4
5.60_471.0829m/z	HMDB0127740	48.7	83.6	-17.7266	77.5374	3,4,5-trihydroxy-6-[3-(3,5,7-trihydroxy-3,4-dihydro-2H-1-benzopyran-2-yl)phenoxy]oxane-2-carboxylic acid	471.083	9.74766	75.6288	21.2772	19.6431	44.5954	22.198	38.8893	38.0415	37.7599	0	84.2895	9.25452	55.6997	25.8946
5.61_525.1200m/z	HMDB0129202	54.4	95.8	1.69022	78.0916	3-[5,7-dihydroxy-2-(3-hydroxyphenyl)-4-oxo-3,4-dihydro-2H-1-benzopyran-8-yl]-5,7-dihydroxy-2-phenyl-3,4-dihydro-2H-1-benzopyran-4-one	525.12	0	0	0	0	17.9553	0	15.8987	0	0	0	0	6.07428	0	0
5.63_604.1298m/z	HMDB0134843	44.7	67.1	12.084	69.0465	7-{4-[(6-carboxy-3,4,5-trihydroxyoxan-2-yl)oxy]-3,5-dimethoxyphenyl}-6,11-dihydroxy-3-(4-hydroxyphenyl)-2位鈦,8-dioxatricyclo[7.3.1.0鈦,鹿鲁]trideca-1(13),2,4,6,9,11-hexaen-2-ylium	604.13	0	6.91527	0	0	60.3921	0	0	0	0	0	0	0	0	36.2378
5.65_483.1402m/z	HMDB0124742	53.5	97.3	9.28515	80.3677	6-({4,5-dihydroxy-2-methyl-6-[(3,4,5,6-tetrahydroxyoxan-2-yl)methoxy]oxan-3-yl}oxy)-3,4,5-trihydroxyoxane-2-carboxylic acid	483.14	12.7371	0	0	0	32.9596	8.28753	32.2583	0	0	0	0	15.0596	0	3.88269
5.67_215.0863m/z	HMDB0002339	44.3	50.8	15.7097	86.9701	5-Methoxytryptophan	215.086	462.039	514.337	265.739	367.262	81.3046	143.136	139.743	260.099	288.389	384.835	109.177	664.979	223.909	38.9054
5.68_274.0317m/z	HMDB0061153	48.2	81	2.54314	63.1248	Lorcaserin sulfamate	274.032	40.4584	77.9973	14.3577	12.7683	93.9037	1.00998	23.5804	22.396	24.4185	48.5746	0	122.49	8.05742	50.0878
5.68_312.1120m/z	73563	43.2	65.3	-38.7782	82.7139	Benzyloxyphenylisoserine Ethylester	312.112	735.607	859.295	534.167	666.045	575.393	599.247	534.15	826.16	806.056	996.662	702.578	1693.83	1095.88	905.976
5.70_605.1703m/z	HMDB0030857	51.6	96.8	6.34964	68.6149	Aurasperone B	605.17	0	0	0	0	16.0315	0	21.3131	0	0	0	0	0	0	0
5.70_701.2029m/z	HMDB0061035	45	98.4	-18.7436	45.4648	hydroxyitraconazole	701.203	0	0	0	0	10.6611	0	13.0095	0	0	0	6.52138	0	0	0
5.71_296.1091m/z	HMDB0029369	48.7	59.5	-7.03116	91.7509	Neosaxitoxin	296.109	6437.79	7083.93	4273.27	3700.96	5265.65	4100.43	5661.07	5475.01	5177.08	6043	5460.02	5878.68	6625.23	7593.4
5.72_358.0870m/z	HMDB0031182	52.8	84.6	-11.3921	91.8014	1H-Indol-3-ylacetyl-myo-inositol	358.087	421.084	364.415	372.008	245.116	628.964	575.038	456.623	322.668	327.926	413.322	244.078	291.653	222.356	396.278
5.76_255.0907m/z	HMDB0141328	45.2	50.6	12.7447	88.8428	3-hydroxy-3-(3,4,5-trimethoxyphenyl)propanoic acid	255.091	839.074	859.732	860.404	515.208	211.589	639.376	71.1604	593.982	617.558	748.527	766.991	557.481	570.133	636.473
5.84_634.2069m/z	HMDB0125574	51.2	91.3	-1.0292	66.1513	2-amino-4-({1-[(carboxymethyl)-C-hydroxycarbonimidoyl]-2-({2-[3,5-dihydroxy-4-(3-methylbut-2-en-1-yl)phenyl]-1-(2,4-dihydroxyphenyl)-2-hydroxyethyl}sulfanyl)ethyl}-C-hydroxycarbonimidoyl)butanoic acid	634.207	160.96	25.1308	100.685	160.231	387.155	182.472	115.56	73.18	89.8818	161.383	79.6333	241.296	38.7455	13.1553
5.85_172.0928m/z	73549	49.4	83	-29.6227	90.6564	Acetyl-DL-Leucine	172.093	34.2208	62.4047	88.0386	142.316	57.2234	104.621	73.8281	51.697	46.7623	52.9542	56.2147	49.7468	96.6598	33.0807
5.87_338.0905m/z	65127	44.5	56.7	-26.2188	90.101	Asn-Val-OH	338.09	536.64	329.309	481.004	455.028	560.789	382.096	472.134	412.426	377.031	500.234	652.746	371.984	371.621	530.966
5.87_556.1803m/z	HMDB0135509	37.9	51.2	0.448909	38.7383	6-[5-(2-{[2-(3,4-dimethoxyphenyl)ethyl]-C-hydroxycarbonimidoyl}ethyl)-2-methoxyphenoxy]-3,4,5-trihydroxyoxane-2-carboxylic acid	556.18	797.81	611.572	967.925	832.25	1097.76	1356.33	820.539	517.188	587.323	638.538	465.753	771.034	407.187	433.144
5.88_572.1781m/z	HMDB0135517	46.6	83	5.68143	56.4899	6-{[1-(2-{[3-(3,4-dimethoxyphenyl)-1-hydroxypropylidene]amino}ethyl)-3-methoxy-4-oxocyclohexa-2,5-dien-1-yl]oxy}-3,4,5-trihydroxyoxane-2-carboxylic acid	572.178	276.159	188.99	316.275	497.964	717.493	641.613	473.698	260.831	250.776	302.815	314.592	488.824	419.008	214.609
5.88_650.2077m/z	HMDB0129101	43.9	70.1	8.01087	58.2453	2-amino-4-({1-[(carboxymethyl)-C-hydroxycarbonimidoyl]-2-[(4-{[8-(2-hydroxypropan-2-yl)-2-oxo-2H,8H,9H-furo[2,3-h]chromen-9-yl]oxy}-3-methyl-4-oxobutan-2-yl)sulfanyl]ethyl}-C-hydroxycarbonimidoyl)butanoic acid	650.208	226.791	104.539	214.211	306.982	483.187	440.169	299.889	35.8772	112.157	103.931	105.246	437.335	39.5186	56.5236
5.88_689.2300m/z	HMDB0126405	50.4	96.9	8.67591	64.8126	6-{4-[5-(2,6-dihydroxyphenyl)-6-(5-hydroxy-2,2-dimethyl-2H-chromene-6-carbonyl)-3-methylcyclohex-3-en-1-yl]-3-hydroxyphenoxy}-3,4,5-trihydroxyoxane-2-carboxylic acid	689.23	0.181209	0	0	0	0	7.06136	0	1.50607	0	0	0	0	0	0
5.89_695.2133m/z	HMDB0001081	54.5	84.4	0.630463	88.7845	(N-acetylneuraminosyl(a2-6)lactosamine)	695.213	150.171	34.8709	201.543	296.436	309.458	298.503	318.928	58.7007	71.3109	122.038	48.645	49.5479	29.3817	103.733
5.92_292.0782m/z	HMDB0030704	42.2	52.1	-14.3556	73.8945	Taxiphyllin	292.078	1379.79	1663.84	1198.74	1018.07	1571.17	1327.96	1609.96	1436.4	1475.62	1641.65	2006.91	1297.58	1978.9	2253.53
5.93_643.2025m/z	HMDB0135314	43.9	79.3	-9.16379	50.5196	6,11-dihydroxy-2,2,5-trimethyl-12-(6,8,11-trihydroxy-2,2,5-trimethyl-10-oxo-3,4,5,10-tetrahydro-2H-1-oxa-5-azatetraphen-4-yl)-5,10-dihydro-2H-1-oxa-5-azatetraphen-10-one	643.203	47.9869	36.2284	41.0297	79.8025	238.579	76.8983	110.512	31.8919	17.2301	59.8806	65.9823	129.001	29.2191	47.291
5.96_553.1575m/z	HMDB0034268	42.1	54.7	2.23463	58.6473	Lippioside II	553.158	1361.05	922.435	1600.64	1402.8	1199.93	1518.95	1399.12	835.759	900.915	1066.68	990.506	1111.33	776.221	823.66
5.98_278.0988m/z	HMDB0010323	47.3	55.6	-15.5389	96.9948	Phenethylamine glucuronide	278.099	3494.77	3493.92	2703.79	2300.58	3345.13	2905.23	2627.08	2671.71	2862.31	3405.93	3597.64	2853.57	3809.2	3411.06
5.98_614.1981m/z	HMDB0006569	56.4	97.7	6.79636	91.7738	6'-Sialyllactose	614.198	73.3158	47.0442	75.2815	91.4218	58.425	126.236	95.7195	8.04091	12.9363	29.5251	6.59599	56.33	4.47638	16.5764
5.99_499.1483m/z	HMDB0032134	36.3	75.4	10.3815	17.662	Gentiobiosyl 2-methyl-6-oxo-2E,4E-heptadienoate	499.148	1386.46	1294.24	1418.49	1446.93	1429.91	1525.35	1791.84	977.695	1102.99	1240.14	1295.71	1281.41	1095.38	1215.54
6.04_276.0474m/z	HMDB0131458	48	59.7	-5.90166	87.1165	2-{[hydroxy(4-hydroxy-3,5-dimethoxyphenyl)methylidene]amino}acetic acid	276.047	233.835	283.897	66.254	29.7229	0	20.6845	9.93716	0	37.4077	66.9169	0	0	0	0
6.04_621.1776m/z	HMDB0029413	49.7	77	18.968	90.5881	Bis-gamma-glutamylcysteinylbis-beta-alanine	621.178	10735.9	11335.2	15207.8	12032.5	11494.7	14020.5	16405.7	12432.4	12931.2	13619.7	20869.8	2489.56	15964.8	21793.7
6.05_688.1849m/z	HMDB0129113	48.4	83.8	8.24287	67.3063	2-amino-4-({1-[(carboxymethyl)-C-hydroxycarbonimidoyl]-2-[(4-{[8-(1,2-dihydroxypropan-2-yl)-2-oxo-2H,8H,9H-furo[2,3-h]chromen-9-yl]oxy}-3-methyl-4-oxobutan-2-yl)sulfanyl]ethyl}-C-hydroxycarbonimidoyl)butanoic acid	688.185	78.5862	356.491	160.523	6.9012	0.479355	24.5895	16.856	51.261	158.354	177.004	8.61239	2.41245	88.4617	0
6.06_254.0640m/z	HMDB0131458	47.4	62.3	-11.7371	87.1165	2-{[hydroxy(4-hydroxy-3,5-dimethoxyphenyl)methylidene]amino}acetic acid	254.064	1375.66	446.493	285.149	261.445	388.64	365.596	353.026	336.091	312.357	360.137	316.004	723.521	426.388	572.133
6.06_375.1220m/z	HMDB0124821	48.7	67	1.72342	78.6416	3-[4-hydroxy-3-(4-hydroxy-3-methylbut-2-en-1-yl)-2-methoxyphenyl]-1-(3-hydroxyphenyl)prop-2-en-1-one	375.122	537.676	554.205	476.208	520.653	530.86	663.1	808.988	404.846	427.935	536.315	555.246	456.856	382.325	684.855
6.07_691.2108m/z	HMDB0030074	46.8	96.7	-11.1043	49.4286	Albanin F	691.211	0	0	0	0	0	0.0752679	40.2076	0	0	0	1.90699	4.5602	0	0
6.13_229.1016m/z	HMDB0028986	52.5	70.1	-0.240662	92.6909	Methionyl-Valine	229.102	2197.01	2499.65	1967.35	2071.63	997.062	1613.58	1837.48	1839.02	1995.53	2241.55	3103.47	2072.39	3859.92	2806.56
6.15_345.1112m/z	HMDB0129257	39.1	50	1.19974	47.1869	(2E)-3-phenyl-1-[2,4,6-trihydroxy-3-(3-methylbut-2-en-1-yl)phenyl]prop-2-en-1-one	345.111	632.827	598.533	488.674	612.264	448.26	503.382	786.629	220.093	419.324	470.051	667.126	560.425	505.846	615.463
6.17_341.0936m/z	HMDB0000496	47	68.6	16.1181	82.924	3-Methoxy-4-hydroxyphenylglycol glucuronide	341.094	1294.38	1310.6	953.743	844.286	1033.21	913.693	1075.06	851.251	1027.6	1285.38	1423.76	1536.38	1604.14	1534.33
6.20_408.1245m/z	HMDB0029900	46	58.5	-12.9428	85.3844	Lucuminoside	408.124	1029.45	1051.85	775.961	761.727	1158.6	950.359	1324.71	640.637	739.535	820.667	1291.66	899.243	768.731	1478.61
6.20_819.3727m/z	HMDB0038719	49.4	96.7	-9.8864	60.8345	Licoricesaponin E2	819.373	0	0	0	71.1431	0	48.7223	10.3964	0	0	0	0	0	0	0
6.21_533.1885n	HMDB0135495	39.4	53.6	-2.31013	46.0227	6-[4-(2-{[3-(3,4-dimethoxyphenyl)-1-hydroxyprop-2-en-1-ylidene]amino}ethyl)-2-methoxyphenoxy]-3,4,5-trihydroxyoxane-2-carboxylic acid	514.171	6586.61	5933.84	5997.17	6427.6	6271.47	7613.43	7683.31	4246.95	4661.51	5495.47	5375.51	5069.63	4098.11	6187.66
6.23_248.0889m/z	96422	46.1	78.4	55.7074	92.6144	TG003	248.089	258.871	286.773	167.804	213.822	303.591	223.775	282.336	141.842	230.898	234.054	355.282	262.048	276.569	333.646
6.23_306.0698m/z	HMDB0005923	49.4	61.1	-3.21084	89.62	N4-Acetylcytidine	306.07	767.09	608.805	881.945	1091.75	659.043	1102.2	1156.94	631.804	628.226	701.659	756.763	314.254	1196.99	934.782
6.26_201.1072m/z	HMDB0029835	45.8	54.4	19.05	93.6413	Tetrahydroharmol	201.107	1402.7	1674.58	1404.96	1224.16	622.412	861.81	1016.31	1201.73	1301.93	1488.99	2059.71	1197.81	2669.01	2089.95
6.26_549.1572m/z	HMDB0029252	51	79.9	-7.25048	83.0199	Phloretin xylosyl-galactoside	549.157	13977.2	11216.5	19217.4	17346.7	15252.3	23438.4	29355	16107.7	15865	16573.3	20161.2	4007.26	16844.9	25785.4
6.29_259.1115m/z	HMDB0029113	51.3	73.3	9.50128	93.5101	Tyrosyl-Proline	259.111	7048.58	10218.6	6124.22	6113.32	3828.31	4083.83	4920.75	6880.92	7678.06	8910.98	12145.9	7990.2	16545.1	11592.3
6.30_396.1254m/z	HMDB0030394	46.3	70.1	-5.98736	68.4518	Simmondsin	396.125	2741.11	3192.36	2314.76	2124.93	2934.11	2278.13	3117.77	2167.46	2364.75	2790.78	3365.72	2601.87	3033.39	3846.48
6.31_390.1145m/z	HMDB0014038	46.6	54.4	5.9185	85.3753	N-Deisopropyl-fluvastatin	390.114	2421.85	2661.01	2384.81	2021.39	2949.64	2746.42	3261.6	2176.21	2298.47	2487.95	2647.25	2060.35	2620.47	3318.26
6.43_267.0878m/z	HMDB0038964	58.2	97.7	1.32282	94.9097	3-Hydroxy-4,6-heptadiyne-1-yl 1-glucoside	267.088	123.711	119.112	102.034	132.019	61.8336	117.414	119.791	43.3873	53.4257	56.3023	42.981	112.148	23.9256	80.9946
6.46_701.2640m/z	HMDB0127600	43.9	51.9	-12.6172	81.1977	6-{[(16R)-5,11-dihydroxy-8,8,12,16-tetramethyl-3-[1-(2-methyl-1,3-thiazol-4-yl)prop-1-en-2-yl]-10-methylidene-9-oxo-17-oxa-4-azabicyclo[14.1.0]heptadec-4-en-7-yl]oxy}-3,4,5-trihydroxyoxane-2-carboxylic acid	701.264	2304.12	1801.29	2532.14	1946.14	1396.38	1875.72	2408.47	1178.12	1332.07	1472.92	1532.65	1808.48	1476.48	2016.81
6.46_760.2558m/z	HMDB0006606	49.7	98.8	5.26472	55.5561	3'-Sialyl-3-fucosyllactose	760.256	4.47866	3.59389	18.4629	21.8669	13.9595	7.4515	21.6566	0	6.97326	0	0	0	0	0
6.47_243.1170m/z	HMDB0028935	50.9	63	-0.968132	92.4427	Leucyl-Methionine	243.117	26370.1	33361.1	25513.8	23426	18413.8	18848.7	20578.9	25834.7	27520.1	31174.8	39772.3	24550.9	51747.4	41318.5
6.49_399.1439n	HMDB0001185	46.9	60.8	-2.792	77.1589	S-Adenosylmethionine	380.126	3938.17	4121.7	3435.42	3011.04	4711.3	3808.27	5228.84	3205.77	3383.58	3782.62	4922.58	3146.59	3180.07	5756.87
6.49_447.2082m/z	HMDB0006224	44.3	59.6	12.9401	75.5312	17-beta-Estradiol-3-glucuronide	447.208	24.1347	14.6937	3.25434	5.24163	23.1687	35.3105	1.8425	0.270242	0.370126	2.61953	20.1209	5.9882	19.2477	11.6615
6.49_791.1767m/z	HMDB0126962	41.9	58.6	14.9352	66.3701	3,4,5-trihydroxy-6-{[5-hydroxy-2-(3-hydroxyphenyl)-4-oxo-6,8-bis[3,4,5-trihydroxy-6-(hydroxymethyl)oxan-2-yl]-4H-chromen-7-yl]oxy}oxane-2-carboxylic acid	791.177	0	0	0	0	0	0	66.4293	0	0	0	0	0	0	15.8304
6.53_605.1888m/z	HMDB0127601	42.7	62.5	-14.5731	66.2445	[(16R)-5,7-dihydroxy-8,8,12,16-tetramethyl-3-[1-(2-methyl-1,3-thiazol-4-yl)prop-1-en-2-yl]-10-methylidene-9-oxo-17-oxa-4-azabicyclo[14.1.0]heptadec-4-en-11-yl]oxidanesulfonic acid	605.189	1829.57	1406.48	1932.08	2052.82	2055.32	2486.33	3452.32	1036.98	1198.62	1349.34	1134.04	660.698	584.669	1485.49
6.61_217.0671m/z	HMDB0028783	44.2	96.9	8.76149	33.9433	Cysteinyl-Proline	217.067	27.2543	51.5904	35.8074	51.5008	42.2383	30.4719	4.31652	42.8144	41.8681	37.6319	47.0219	20.1508	106.623	69.2
6.62_737.2610m/z	HMDB0035940	47.7	66.7	-16.995	89.093	Mulberrofuran T	737.261	123.54	97.6227	153.057	148.309	167.844	338.497	162.296	148.622	103.339	124.168	22.2554	56.3246	17.8002	13.985
6.65_327.1038m/z	HMDB0127987	41.3	93.4	-14.5107	28.2004	6-(4-ethyl-2-methoxyphenoxy)-3,4,5-trihydroxyoxane-2-carboxylic acid	327.104	52.9972	42.5026	10.4073	11.5967	94.8523	16.203	89.6513	18.862	29.8772	45.0293	6.72577	60.0348	3.67153	39.4326
6.69_261.1270m/z	HMDB0031664	49.9	70.4	-5.65537	85.4057	Alnustone	261.127	1005.11	1397.97	395.263	1370.52	668.126	607.043	657.216	967.187	1035.46	1234.49	952.88	1706.47	1708.01	654.096
6.93_271.1473m/z	HMDB0060655	44	53.6	18.2025	84.7698	3-Hydroxylidocaine	271.147	73.6345	98.3647	8.72139	35.8379	0	70.7957	16.644	0	11.6393	6.29298	0	17.284	0	0.206055
6.94_450.2041m/z	HMDB0012634	46	58.9	18.0731	89.2593	20-COOH-leukotriene E4	450.204	3304.75	3653.17	3097.36	3198.68	4403.07	4236.17	3052.77	3387.46	3420.47	3710.11	6242.21	2465.57	4267.64	4517.68
7.01_928.2476m/z	HMDB0003712	46	52	-1.23879	79.3574	(2E)-Dodecenoyl-CoA	928.248	153.052	472.989	175.466	8.86058	316.616	0	1055.63	0	91.5094	171.792	1847.62	8.22029	122.035	1718.73
7.03_555.1949m/z	HMDB0031584	39.4	62.4	18.8589	53.4013	Myricatomentoside II	555.195	4374.57	4614.24	3988.66	3613.42	6387	5157.41	4327.12	4007.92	4187.52	4555.96	5153.86	2951.16	3560.34	5477.36
7.06_269.1319m/z	HMDB0028704	51.3	75.3	-16.9619	98.3969	Arginyl-Asparagine	269.132	2052.71	2838.51	2154.4	1953.45	1796.35	2505.63	1911.12	2391.44	2428.53	2696.63	3929.81	2184.34	4238.85	3228.35
7.21_785.4160m/z	HMDB0037643	45.7	58.6	8.71068	79.5754	28-Glucosyl-3b,23-dihydroxy-12,19(29)-ursadien-28-oate 3-arabinoside	785.416	90.6756	132.829	15.178	118.902	0	151.311	0	23.5291	19.843	55.4593	0	322.62	85.6645	0
7.38_283.1468m/z	HMDB0028723	53	96.1	-18.7083	87.6938	Arginyl-Gamma-glutamate	283.147	569.204	936.74	608.718	570.414	514.144	684.142	670.24	585.446	625.285	612.455	719.599	649.242	798.811	675.065
7.39_310.1576m/z	HMDB0028711	44.9	53.8	-18.2443	89.2154	Arginyl-Histidine	310.158	112.918	206.23	352.985	249.093	139.525	291.902	164.519	230.979	251.144	217.907	391.515	72.4894	362.287	314.574
7.41_256.0993m/z	HMDB0028817	52.1	92.4	19.4847	87.3782	Glutamylglutamine	256.099	43.9418	0	49.8468	63.0687	54.7048	53.573	0.122557	33.4706	35.736	35.1605	53.7874	0	83.1977	71.5135
7.44_761.4192m/z	HMDB0029623	49.1	96.4	13.2687	63.2472	Torvoside C	761.419	0	15.473	0	49.5735	0	152.067	0	16.6501	18.8908	0	19.4286	19.6224	0	0
7.65_797.3807m/z	HMDB0033499	50.2	98.2	-17.2336	70.0838	Lyciumoside IV	797.381	72.6016	196.39	72.0692	77.792	60.214	197.211	28.9363	9.35183	21.1629	65.3424	14.1843	197.404	139.205	0
7.82_269.1317m/z	HMDB0028704	50.2	80.2	-17.729	88.5386	Arginyl-Asparagine	269.132	764.254	913.504	685.171	758.539	491.461	490.482	778.538	554.075	591.43	694.255	555.46	989.265	613.408	766.569
8.02_619.2250m/z	HMDB0032326	46.9	77.7	8.0869	66.0818	Hexyl heptanoate	619.225	0	0	0	0.126739	0	0	1.42185	0	0	2.46893	0	0.397	0	0
8.11_813.3794m/z	HMDB0039576	54.2	96.4	-12.0855	87.4081	Lyciumoside II	813.379	0	34.7817	0	13.7666	21.9094	0	10.3374	0	7.89121	0	36.2256	40.8132	0	0
8.16_186.1195n	35523	47.2	72.8	-32.7887	92.109	10-hydroxy-2E-decenoic acid	185.113	1684.65	1979.55	1443.71	1786.31	1508.67	1693.2	2034.35	1255.64	1418.51	1460.62	1280.78	1874.81	1574.77	1384.41
8.16_653.2849m/z	HMDB0033207	45.5	60	-14.8413	82.9343	Coagulin R 3-glucoside	653.285	0	8.82416	9.58484	4.29223	38.8327	0	35.8206	0	0	0	0	28.6982	0	0
8.25_243.1531m/z	6622	49.4	87.3	-28.8265	85.8786	1,11-Undecanedicarboxylic acid	243.153	388.231	377.644	320.424	584.697	414.961	588.278	428.147	371.31	364.457	363.501	342.394	336.923	372.512	277.266
8.25_253.1370m/z	44901	48.1	80.1	-29.5424	86.8243	C75	253.137	601.973	862.527	582.067	644.249	460.332	645.137	761.407	439.764	467.512	506.616	348.63	505.418	595.767	321.157
8.45_418.1828m/z	223527	46.3	72.5	-27.6008	84.1515	Ser Ala Asp Lys	418.183	175.046	386.799	170.458	226.801	408.419	524.042	432.578	145.139	169.579	189.64	631.348	109.574	345.043	230.405
8.51_283.1835m/z	HMDB0028945	47.4	62.6	-17.5904	92.2742	Lysyl-Arginine	283.183	1359.45	2546.13	1681.57	1247.81	1377.71	3742.81	1507.18	1661.32	1712.58	1789.92	2936.94	793.625	3035.21	2079.97
8.90_857.3868m/z	HMDB0039542	50.2	97.3	6.51961	60.999	Olitoriusin	857.387	0	0	0	0	0	0	0	0	0	0	0	3.19046	0	0
8.94_542.2301m/z	HMDB0005777	42.4	56.6	-16.0924	71.6456	Morphiceptin	542.23	1955.5	2095.43	1624.97	695.018	2974.2	1589.55	1966.59	2880.31	2488.06	2772.34	4888.01	924.629	2111.99	2639.18
8.98_604.3086m/z	HMDB0029333	51.7	83.3	-9.04187	85.1303	Amphibine H	604.309	4.46459	0.833873	3.60865	18.088	92.7319	0	198.595	2.07215	6.59869	5.88654	2.98718	135.261	0.864796	20.1625
9.01_587.2424m/z	HMDB0029313	48.6	81.8	-8.79116	70.9355	Canescein	587.242	0	9.44201	0	1.17099	3.39919	0	0	0	0	0	0	0	0	3.45942
9.23_662.3230m/z	HMDB0002472	53.3	88.6	11.3054	89.864	(3a,5b,7a,12a)-24-[(carboxymethyl)amino]-1,12-dihydroxy-24-oxocholan-3-yl-b-D-Glucopyranosiduronic acid	662.323	13.9859	0	0	2.66435	0	0	5.52392	0	0	0	0	16.5743	0	0
9.25_932.5142m/z	HMDB0127643	46.4	60	0.089447	71.9241	(1R,16Z,24E,26E,28Z)-1,18-dihydroxy-12-[1-(4-hydroxy-3-methoxycyclohexyl)propan-2-yl]-19,30-dimethoxy-15,17,21,23,29-pentamethyl-35-methylidene-11,36-dioxa-4-azatricyclo[30.3.1.0鈦,鈦筣hexatriaconta-16,24,26,28-tetraene-2,3,10,14,20-pentone	932.514	76.0507	0	0	24.8554	0	0	10.9029	0	0	0	0	34.3774	0	0
9.35_694.3734m/z	HMDB0030205	39.3	77.7	17.7804	36.5099	Jubanine A	694.373	55.6164	2.09943	0	13.0974	3.73452	0	31.28	0	0	0	6.0975	15.4161	0	3.45949
9.39_795.3753m/z	HMDB0001038	47.4	89	-7.49958	56.6111	Angiotensin IV	795.375	33.9815	38.5105	0	5.1518	0	9.56689	13.7237	0	0	0	0	82.5818	0	25.0518
9.44_215.1228m/z	HMDB0029837	52.7	95.2	17.4603	86.008	Nb-Acetyl-Nb-methyltryptamine	215.123	59.5319	64.788	38.8175	111.951	260.821	19.3823	96.5985	235.903	263.936	227.011	482.123	176.785	339.183	154.963
9.44_972.4894m/z	HMDB0127717	45.7	98	11.0698	42.5253	[(1R,16Z,24E,26E,28Z)-1-hydroxy-12-[3-(4-hydroxy-3-methoxycyclohexyl)prop-1-en-2-yl]-19,30-dimethoxy-15,17,21,23,29,35-hexamethyl-2,3,10,14,20-pentaoxo-11,36-dioxa-4-azatricyclo[30.3.1.0鈦,鈦筣hexatriaconta-16,24,26,28-tetraen-18-yl]oxidanesulfonic acid	972.489	0	0	0	0	0	0	0	0	0	0	0	5.78677	0	0
9.76_989.4749m/z	HMDB0038342	47.7	62	2.19714	78.9818	Goyasaponin III	989.475	0	3.70318	0	9.46555	0	2.45845	0	0	0	0	0	5.54172	0	0
9.79_383.2331m/z	HMDB0030407	53.5	96.6	7.79456	79.7413	Merodesmosine	383.233	0	0	4.0685	6.88269	114.737	0	13.4013	17.3753	27.1134	15.4782	63.8219	0	20.4438	93.9013
9.84_661.2619m/z	HMDB0038449	41.4	52.4	-13.7824	69.1233	Vomifoliol 9-[glucosyl-(1->4)-xylosyl-(1->6)-glucoside]	661.262	0	0	0	0	0	0	0	0	0	0	0	0	0	0
9.85_972.4885m/z	HMDB0127715	43.7	77.7	10.1665	52.119	(4-{2-[(1R,16Z,24E,26E,28Z)-1,18-dihydroxy-19,30-dimethoxy-17,21,23,29,35-pentamethyl-15-methylidene-2,3,10,14,20-pentaoxo-11,36-dioxa-4-azatricyclo[30.3.1.0鈦,鈦筣hexatriaconta-16,24,26,28-tetraen-12-yl]propyl}-2-methoxycyclohexyl)oxidanesulfonic acid	972.489	10.5415	0	8.55586	0	0	0	5.7382	0	0	0	0	2.51221	0	0
9.92_974.5164n	HMDB0029892	53	96.3	7.98824	77.4611	Asiaticoside B	995.477	8.93375	0	0	0	0	0	3.5848	0	0	0	0	0	0	0
9.96_891.5247m/z	HMDB0009821	41.8	67	-15.9809	58.3768	PI(18:0/22:6(4Z,7Z,10Z,13Z,16Z,19Z))	891.525	4769.72	24.1092	551.247	2020.16	28.7531	83.4185	1159.94	233.275	294.001	282.028	974.838	160.33	11.1473	204.073

## Sheet: fill-in
	C1	C2	C3	D1	D2	D3	D4	N1	N2	N3	N4	QC1	QC2	QC3
label	C	C	C	D	D	D	D	N	N	N	N	QC	QC	QC
(-)-Jolkinol B	2065.94	2135.89	2901.88	2232.44	4529.57	4141.56	3015.52	6069.37	1130.21	2946.37	5170.4	3556.16	3414	3538.02
({6-[(2-{[2-(3,4-dihydroxyphenyl)-7-hydroxy-5-oxo-5H-chromen-3-yl]oxy}-4,5-dihydroxy-6-(hydroxymethyl)oxan-3-yl)oxy]-3,4,5-trihydroxyoxan-2-yl}methyl)[1-hydroxy-3-(4-hydroxy-3-methoxyphenyl)prop-2-en-1-ylidene]oxidanium	1181.41	1029.12	1166.39	844.364	1089.68	481.384	1002.19	837.743	664.964	1007.52	1488.31	1117.93	1051.06	1233.88
Tembamide	49.2931	100.533	104.378	43.6573	30.5862	28.8362	60.9666	39.7285	104.458	106.331	58.2851	56.0499	67.0655	76.8782
(1R,16Z,24E,26E,28Z)-1,18,19-trihydroxy-12-[1-(4-hydroxy-3-methoxycyclohexyl)propan-2-yl]-30-methoxy-15,17,21,23,29,35-hexamethyl-11,36-dioxa-4-azatricyclo[30.3.1.0閳,閳︾hexatriaconta-16,24,26,28-tetraene-2,3,10,14,20-pentone	2627.73	137.26	1237.48	1902.03	149.582	1121.49	219.359	153.714	19.9312	14.9175	302.694	88.3441	279.802	486.699
(1R,16Z,24E,26E,28Z)-1,18-dihydroxy-12-[1-(4-hydroxy-3-methoxycyclohexyl)propan-2-yl]-17-(hydroxymethyl)-19,30-dimethoxy-15,21,23,29,35-pentamethyl-11,36-dioxa-4-azatricyclo[30.3.1.0鈦,鈦筣hexatriaconta-16,24,26,28-tetraene-2,3,10,14,20-pentone	49.5352	1.02053	17.3802	21.0581	6.98721	25.3536	13.3253	4.88115	6.9406	2.7877	1.34791	11.7959	1.85841	2.51249
(1R,16Z,24E,26E,28Z)-1,18-dihydroxy-12-[1-(4-hydroxy-3-methoxycyclohexyl)propan-2-yl]-19,30-dimethoxy-15,17,21,23,29-pentamethyl-35-methylidene-11,36-dioxa-4-azatricyclo[30.3.1.0鈦,鈦筣hexatriaconta-16,24,26,28-tetraene-2,3,10,14,20-pentone	14854.7	3966.81	2615.44	6766.88	4460.55	2356.51	7561.39	1843.9	3990.83	1500.31	4160.07	1162.12	2348.57	2706.12
(1R,16Z,24E,26E,28Z)-1,18-dihydroxy-12-[1-(4-hydroxy-3-methoxycyclohexyl)propan-2-yl]-19,30-dimethoxy-17,21,23,29,35-pentamethyl-15-methylidene-11,36-dioxa-4-azatricyclo[30.3.1.0鈦,鈦筣hexatriaconta-16,24,26,28-tetraene-2,3,10,14,20-pentone	167.694	58.655	5.95871	238.582	142.12	62.1456	181.5	10.9165	224.476	43.953	49.8423	38.1135	66.5771	60.6069
(1R,16Z,24E,26E,28Z)-1,18-dihydroxy-12-[1-(4-hydroxy-3-methoxycyclohexyl)propan-2-yl]-29-(hydroxymethyl)-19,30-dimethoxy-15,17,21,23,35-pentamethyl-11,36-dioxa-4-azatricyclo[30.3.1.0鈦,鈦筣hexatriaconta-16,24,26,28-tetraene-2,3,10,14,20-pentone	6417.19	856.807	572.34	1576.65	295.873	221.364	1111.66	91.8633	165.613	97.844	733.768	14.1761	126.875	207.628
(1R,3R,4R,5S,6S,8x)-1-Acetoxy-8-angeloyloxy-3,4-epoxy-5-hydroxy-7(14),10-bisaboladien-2-one	649.476	173.421	1217.81	42.5369	301.994	191.653	2.01774	526.141	384.432	839.333	79.8499	249.801	1164.33	883.249
(1S,2S,4R,8S)-p-Menthane-1,2,8,9-tetrol 2-glucoside	13658.8	15807.2	12671.6	9916.54	10614	11439.2	11270.8	14493.7	16439.8	19699	21871.3	13862.9	13990.2	14490.7
(2E)-3-phenyl-1-[2,4,6-trihydroxy-3-(3-methylbut-2-en-1-yl)phenyl]prop-2-en-1-one	632.827	598.533	488.674	612.264	448.26	503.382	786.629	667.126	560.425	505.846	615.463	220.093	419.324	470.051
(2E)-Dodecenoyl-CoA	153.052	472.989	175.466	8.86058	316.616	82.7611	1055.63	1847.62	8.22029	122.035	1718.73	35.381	91.5094	171.792
(2E)-N-(3-aminopropyl)-3-(4-hydroxy-3-methoxyphenyl)prop-2-enimidic acid	58.8465	79.3814	41.9388	15.4343	74.7204	8.99232	66.3303	56.0648	49.1889	96.3599	213.484	82.7583	57.777	77.1643
(2E,11Z)-5-[5-(Methylthio)-4-penten-2-ynyl]-2-furanacrolein	119.643	196.167	97.8745	71.3824	239.987	328.598	178.02	312.011	91.9562	76.3691	253.135	237.842	236.096	211.172
(2'E,4'Z,7'Z,8E)-Colnelenic acid	14476.3	16967.2	15674.5	11448.7	13491.4	17968.8	10814.7	11583	11806.9	16762.3	15749.9	14169.8	14606.1	14904.5
(2R,3S)-Piscidic acid	75.6281	111.053	103.144	78.2361	49.1767	68.4938	119.282	112.762	64.7008	87.8962	85.6691	67.7484	71.308	76.1093
(2Z)-2-(phenylmethylidene)octanoic acid	1290.81	921.159	775.981	1801.03	2160.86	938.527	1597.16	1758.73	814.426	775.399	1943.69	1090.47	1104.79	1139.6
(3,4,5,6-tetrahydroxyoxan-2-yl)methyl 4-hydroxybenzoate	2038	1953.52	2413.96	3473.88	1994.45	4385.77	2629.67	1568.02	832.016	2021.19	1853.89	2885.03	2466.51	2243.99
(3b,5b,22a,25R)-Furostane-22-methoxy-3,26-diol 3-[glucosyl-(1->2)-glucoside] 26-glucoside	11.9743	0.986233	9.38641	14.1506	10.345	7.28276	6.30983	8.42077	12.2676	11.9507	2.27572	11.5031	12.4199	5.67894
(3-hydroxy-16,17-dimethoxy-9-oxo-15-{[3,4,5-trihydroxy-6-(hydroxymethyl)oxan-2-yl]oxy}tricyclo[12.3.1.1虏,鈦禲nonadeca-1(17),2,4,6(19),14(18),15-hexaen-8-yl)oxidanesulfonic acid	257.87	137.773	55.2269	189.326	226.279	113.708	298.814	226.611	173.212	229.596	90.0526	169.872	158.507	186.15
(4-ethyl-2,6-dihydroxyphenyl)oxidanesulfonic acid	21.3047	12.2214	30.1801	35.2371	13.3177	40.4738	54.4135	66.7835	6.40383	25.4242	33.3346	30.5833	35.5258	30.314
(4R,5S,7R,11x)-11,12-Dihydroxy-1(10)-spirovetiven-2-one 12-glucoside	4.04108	3.08247	23.0308	121.901	299.341	5.58152	108.506	243.482	441.014	5.24056	6.57647	42.4211	43.3488	54.6733
(4Z,7Z,10Z,13Z,16Z,19Z)-4,7,10,13,1 6,19-Docosahexaenoic acid	1.78698	36.6207	25.9216	36.9649	240.455	68.3864	1.12517	38.4443	55.6027	25.2657	42.0549	15.1443	30.3278	28.8605
(9Z,11R,12S,13S,15Z)-12,13-Epoxy-11-hydroxy-9,15-octadecadienoic acid	49.024	80.0215	122.468	169.339	1504.03	194.722	179.685	1157.21	289.267	105.83	188.827	602.055	474.276	430.341
(E,E)-Boviquinone 3	147.236	13.4464	21.0034	110.919	470.651	74.5653	117.13	552.479	296.148	28.7224	4.48736	125.038	106.747	104.368
(N-acetylneuraminosyl(a2-6)lactosamine)	150.171	34.8709	201.543	296.436	309.458	298.503	318.928	48.645	49.5479	29.3817	103.733	58.7007	71.3109	122.038
(R)-lipoic acid	55.4066	12.7994	9.04634	8.34785	10.1542	6.31592	5.26955	42.0018	2.48971	6.57249	140.254	10.3186	3.54164	3.99318
(Z)-13-Octadecenoic acid	54.4443	1.86055	6.65992	116.16	632.706	3.40676	43.3949	248.833	371.161	20.7009	10.8392	127.254	77.9039	101.289
12,13-DiHOME	1568.17	846.554	689.741	2080.76	7240.08	618.781	2969.87	21882.6	4803.16	1422.44	1175.05	3673.46	3503.99	3015.33
15-HETE	16.9538	51.1723	256.94	1264.03	20729.2	67.6325	1353.03	10288	4974.87	173.915	54.3209	2467.6	1940.52	1527.47
[(16R)-5,11-dihydroxy-8,8,10,16-tetramethyl-3-[1-(2-methyl-1,3-thiazol-4-yl)prop-1-en-2-yl]-12-methylidene-9-oxo-17-oxa-4-azabicyclo[14.1.0]heptadec-4-en-7-yl]oxidanesulfonic acid	433.146	576.922	431.857	466.875	262.133	334.143	256.008	558.658	432.913	1025.37	831.265	560.232	602.02	595.586
[(16R)-5,7-dihydroxy-8,8,12,16-tetramethyl-3-[1-(2-methyl-1,3-thiazol-4-yl)prop-1-en-2-yl]-10-methylidene-9-oxo-17-oxa-4-azabicyclo[14.1.0]heptadec-4-en-11-yl]oxidanesulfonic acid	1829.57	1406.48	1932.08	2052.82	2055.32	2486.33	3452.32	1134.04	660.698	584.669	1485.49	1036.98	1198.62	1349.34
[(1S,16R)-5,7-dihydroxy-8,8,10,12,16-pentamethyl-3-[1-(2-methyl-1,3-thiazol-4-yl)prop-1-en-2-yl]-9-oxo-17-oxa-4-azabicyclo[14.1.0]heptadec-4-en-11-yl]oxidanesulfonic acid	0.00269151	18.9002	7.34998	4.01272	0.279824	0.239566	0.123011	66.8736	29.963	150.825	7.73028	51.1554	39.3878	43.9759
[(3,4,5-trihydroxy-6-{1,2,6-trihydroxy-5-[hydroxy(3,4,5-trihydroxyoxan-2-yl)methyl]-3-[(2E)-3-(4-hydroxyphenyl)prop-2-enoyl]-4-oxocyclohex-2-en-1-yl}oxan-2-yl)methoxy]sulfonic acid	24.5615	9.60716	84.9127	46.8073	91.8052	329.667	24.789	12.1506	20.9828	28.9007	3.81738	79.0647	3.15728	4.67512
[2-(5,7-dihydroxy-4-oxo-2-phenyl-3,4-dihydro-2H-1-benzopyran-8-yl)-4,5-dihydroxy-6-(hydroxymethyl)oxan-3-yl]oxidanesulfonic acid	3.26425	24.1562	60.4743	5.32546	11.7831	17.1392	10.8383	16.7473	10.8713	15.6272	54.9728	9.37866	5.44449	5.6227
[2,6-dihydroxy-4-(3,5,7-trihydroxy-4-oxo-3,4-dihydro-2H-1-benzopyran-2-yl)phenyl]oxidanesulfonic acid	81.0731	70.911	77.101	84.0556	37.5529	71.9178	139.645	35.9706	51.6019	65.897	112.371	15.6117	30.971	34.8059
[2-hydroxy-5-(3,5,6,7-tetrahydroxy-4-oxo-4H-chromen-2-yl)phenyl]oxidanesulfonic acid	89.9248	81.4071	128.825	89.1479	11.3235	27.4405	45.7382	46.0212	73.926	78.1644	90.6207	57.3032	53.911	56.4304
[4-(2-phenylcyclobutyl)phenyl]oxidanesulfonic acid	17.1911	39.9947	38.9562	6.3621	116.25	21.3122	101.861	83.3227	6.06228	65.6537	111.088	67.4036	56.941	52.7699
[4-(3-{[6-({3-[3,5-dimethoxy-4-(sulfooxy)phenyl]-11-hydroxy-7-(4-oxocyclohexa-2,5-dien-1-ylidene)-2,8-dioxatricyclo[7.3.1.0閳,楣块瞾]trideca-1(12),3,5,9(13),10-pentaen-4-yl}oxy)-3,4,5-trihydroxyoxan-2-yl]methoxy}-3-oxoprop-1-en-1-yl)phenyl]oxidanium	431.319	356.918	612.844	234.135	252.135	351.557	513.086	431.398	409.756	356.387	447.888	150.156	246.739	354.199
[4-(5,7-dihydroxy-4-oxo-4H-chromen-3-yl)phenyl]oxidanesulfonic acid	65.8044	115.403	197.639	113.834	52.4405	83.8194	100.935	2.10883	72.5323	114.983	296.404	82.7757	99.7357	101.605
[5-(3-{[3,4-dihydroxy-5-(hydroxymethyl)oxolan-2-yl]oxy}-5,7-dihydroxy-4-oxo-3,4-dihydro-2H-1-benzopyran-2-yl)-2-hydroxyphenyl]oxidanesulfonic acid	4.83991	4.2571	7.39461	4.07551	8.6933	10.3277	14.5352	6.74056	6.11058	3.2452	5.64938	9.65988	8.69259	17.5175
[6]-Gingerdiol 5-O-beta-D-glucopyranoside	4.54466	10.6119	26.4253	36.0823	91.3576	27.2804	100.861	25.4269	74.0822	25.2657	38.1824	16.9287	19.7245	23.1461
{[5-({4,5-dihydroxy-2-[4-(7-hydroxy-4-oxo-3,4-dihydro-2H-1-benzopyran-2-yl)phenoxy]-6-(hydroxymethyl)oxan-3-yl}oxy)-3,4-dihydroxyoxolan-3-yl]methoxy}sulfonic acid	194.339	54.682	115.255	103.068	14.2781	40.8974	69.2053	8.09389	160.454	125.471	63.4028	95.7914	65.9705	76.8557
{2-hydroxy-2-[6-(2-methylbut-3-en-2-yl)-7-oxo-2H,3H,7H-furo[3,2-g]chromen-2-yl]propoxy}sulfonic acid	5.0396	88.9551	99.025	15.2584	50.4986	43.0691	31.3962	29.5007	21.0373	71.9832	48.5543	8.88589	12.4706	15.9741
{3-[(E)-2-[3,5-dihydroxy-4-(3-methylbut-2-en-1-yl)phenyl]ethenyl]-2,6-dihydroxyphenyl}oxidanesulfonic acid	491.47	555.44	564.533	201.823	373.039	364.788	134.561	180.287	259.251	206.151	356.677	278.735	321.659	355.173
{4,11-dihydroxy-17-methoxy-10-oxo-2-oxatricyclo[13.2.2.1鲁,鈦穄icosa-1(17),3,5,7(20),15,18-hexaen-8-yl}oxidanesulfonic acid	7574.11	7977.13	8099.03	4657.11	3151.12	3907.08	4774.78	4052.27	7434.41	5318.46	4976.28	4624.73	4904.13	4952.98
{4,8-dihydroxy-17-methoxy-10-oxo-2-oxatricyclo[13.2.2.1鲁,鈦穄icosa-1(17),3,5,7(20),15,18-hexaen-14-yl}oxidanesulfonic acid	153.26	205.397	236.995	115.152	114.878	155.765	125.446	96.022	118.752	175.355	202.054	266.69	222.444	182.966
{4-[(2,4-dihydroxy-3-oxo-6-{[3,4,5-trihydroxy-6-(hydroxymethyl)oxan-2-yl]oxy}-2,3-dihydro-1-benzofuran-2-yl)methyl]phenyl}oxidanesulfonic acid	9.94847	29.999	27.1304	16.098	0.0591417	0.468038	19.308	19.9082	9.54972	15.2787	39.1704	13.2516	6.20933	7.55497
{4-[1-hydroxy-3-(5-methoxy-2,2-dimethyl-2H-chromen-6-yl)prop-2-en-1-yl]phenyl}oxidanesulfonic acid	0.027543	11.5445	16.2913	1.15667	4.17434	0.115115	448.423	6.08345	12.5792	3.38103	32.7491	32.3732	5.27652	0.310411
{5-[(E)-2-{3,5-dihydroxy-4-[(1E)-3-methylbuta-1,3-dien-1-yl]phenyl}ethenyl]-2-hydroxyphenyl}oxidanesulfonic acid	1182.38	1775.55	2392.87	2337.65	687.015	1288.21	1676.99	169.529	1103.4	1935.84	2194.75	1403.67	1565.13	1633.17
1-(1,2,3,4,5-Pentahydroxypent-1-yl)-1,2,3,4-tetrahydro-beta-carboline-3-carboxylate	91.0211	152.746	188.98	153.005	37.8953	53.9442	96.1962	8.88131	108.295	188.168	199.164	112.011	114.959	120.723
1,11-Undecanedicarboxylic acid	388.231	377.644	320.424	584.697	414.961	588.278	428.147	342.394	336.923	372.512	277.266	371.31	364.457	363.501
1,1-Dimethoxy-3,7-dimethyl-2,6-octadiene	252.454	89.7656	91.3297	13.0766	101.028	52.2967	50.763	118.358	111.915	54.922	17.3202	60.3826	79.7716	71.1868
1,2-Anhydridoniveusin	24.4356	3.97851	14.9336	9.69322	38.8543	30.677	25.4781	18.3461	14.3364	4.07033	20.3212	13.8184	15.4911	15.2892
1-[3-(6-{2,4-dihydroxy-3-[(1E)-3-hydroxy-3-methylbut-1-en-1-yl]benzoyl}-5-(2,4-dihydroxyphenyl)-3-methylcyclohex-2-en-1-yl)-2,4-dihydroxyphenyl]-3-(2,4-dihydroxyphenyl)propan-1-one	2994.01	2321.4	4344.65	5087.99	4361.78	5788.13	4971.01	1730.99	1338.64	1504.21	2625.55	3520.94	3527.37	3608.7
1-[3-(6-{2,4-dihydroxy-3-[(1E)-3-methylbut-1-en-1-yl]benzoyl}-5-(2,4-dihydroxyphenyl)-3-methylcyclohex-2-en-1-yl)-2,4,5-trihydroxyphenyl]-3-(2,4-dihydroxyphenyl)propan-1-one	61.1974	114.572	278.204	207.73	73.3994	126.688	159.62	48.9088	142.455	99.4037	110.781	93.9177	134.839	150.48
10-Hydroxy-16-hentriacontanone	87.4203	69.8529	96.979	59.7386	47.92	51.7641	44.7806	39.4592	70.2417	122.309	53.4554	84.0055	97.4477	98.5852
10-hydroxy-2E-decenoic acid	1684.65	1979.55	1443.71	1786.31	1508.67	1693.2	2034.35	1280.78	1874.81	1574.77	1384.41	1255.64	1418.51	1460.62
10-HYDROXYCAMTOTHECIN	50.7928	3.93541	3.88705	0.756662	4.13405	6.6132	2.63218	5.17163	1.60359	3.26517	5.67976	66.2144	0.908098	2.88752
10-Hydroxydesmethylnortriptyline glucuronide	1517.21	2114.55	1318.6	968.03	1192.24	810.03	1409.71	3193.63	1957.6	4833.02	3717.47	1929.97	1993.31	2093.51
12,13-DHOME	310.582	194.13	186.725	1181.37	10871.3	132.705	3022.56	17368.9	3941.11	393.371	1004.01	5176.1	4118.73	4021.44
12-hydroxyjasmonic acid	976.401	1088.99	861.399	687.771	528.747	515.492	652.909	924.166	1047.62	1652.19	1277.23	865.497	877.522	866.988
12-OAHSA	103.029	56.7262	1.75157	587.418	3872.58	101.846	611.059	5822.92	271.542	74.8064	40.1886	462.15	353.126	202.245
13,14-Dihydro PGF-1a	67.1881	10.8073	19.1293	0.657687	4.40341	16.6735	44.4067	8.5693	20.3718	0.890923	32.8499	0.598344	48.1881	42.0436
13,14-Dihydro-15-keto-PGE2	3830.54	2171.92	2990.99	5432.51	2917.14	4066.39	2819.47	1449.3	2428.33	1987.84	3371.09	2970.18	2995.84	3092.66
13-OxoODE	5500.3	1716.04	1610.52	13452.2	119150	1438.82	20621.8	181540	42248	1406.49	5258.68	41683.6	37312.9	30695.1
15-Hydroxynorandrostene-3,17-dione glucuronide	6471.64	3840.66	8535.66	6243.55	4904.43	8983.66	8988.45	4065.23	3331.97	5968.13	7574.54	6674.04	6437.24	6824.11
16-Hydroxy hexadecanoic acid	5524.77	7312.93	5078.78	6648.79	5751.15	5608.57	5150.41	8450.95	5690.09	10969.1	8063.65	6746.69	6996.76	7369.04
17-beta-Estradiol-3-glucuronide	24.1347	14.6937	3.25434	5.24163	23.1687	35.3105	1.8425	20.1209	5.9882	19.2477	11.6615	0.270242	0.370126	2.61953
18-Carboxy-dinor-LTE4	13.281	10.6867	32.3003	34.0091	72.6173	56.4205	32.3723	40.6215	33.251	29.7025	27.3163	1.67739	20.722	42.53
1alpha,3beta,22R-Trihydroxyergosta-5,24E-dien-26-oic acid 3-O-b-D-glucoside 26-O-[b-D-glucosyl-(1->2)-b-D-glucosyl] ester	10.5347	22.9853	21.2017	7.20453	19.2907	33.2917	11.3876	28.7732	9.51473	9.26566	42.3889	23.9008	6.41847	34.4151
1D-Myo-inositol 1,4-bisphosphate	341.649	312.23	407.612	279.7	174.586	303.155	158.317	71.6011	241.735	256.034	286.171	204.952	247.497	232.141
1H-Indol-3-ylacetyl-myo-inositol	421.084	364.415	372.008	245.116	628.964	575.038	456.623	244.078	291.653	222.356	396.278	322.668	327.926	413.322
2-(phenylmethylidene)heptane-1,3-diol	106.389	179.928	25.6645	95.5089	106.251	1.61074	35.9572	281.98	99.8267	430.463	348.342	175.034	146.522	161.045
2,3,4,7,8,9,15,21,22,23,28-undecahydroxy-14-(hydroxymethyl)-13,25,32,35-tetraoxaoctacyclo[14.13.3.3鹿鈦,虏鈦.0鈦,鲁鈦.0鈦,鹿鹿.0鹿鈦,虏鈦.0鹿鈦,虏鈦.0虏鈦,鲁鲁]pentatriaconta-1,3,5(30),6,8,10,19,21,23,28-decaene-12,27,31,34-tetrone	9.83578	10.2801	11.9382	15.3712	4.16396	4.54056	6.57317	8.486	15.741	20.9613	35.2691	4.40364	8.76124	1.80038
2-[(4-hydroxyphenyl)methyl]-2,3-dihydro-1-benzofuran-2,3,4,6-tetrol	64.1165	4.17844	113.743	67.2508	60.521	52.9366	97.1886	64.3151	65.1608	67.7378	39.0376	33.7546	78.9543	77.6254
2-[3-hydroxy-4-(methoxymethyl)phenyl]-3,4-dihydro-2H-1-benzopyran-3,5,7-triol	568.341	596.423	597.972	469.401	370.046	444.301	221.552	250.873	524.282	538.733	374.335	546.012	505.625	555.811
2-{[hydroxy({3,4,8,9,10-pentahydroxy-6-oxo-6H-benzo[c]chromen-1-yl})methylidene]amino}acetic acid	49.7559	63.8498	16.0441	16.9875	3.34087	25.22	26.8441	6.20222	16.5316	32.3159	4.38039	5.14968	5.28632	13.6283
2-{[hydroxy(4-hydroxy-3,5-dimethoxyphenyl)methylidene]amino}acetic acid	1375.66	446.493	285.149	261.445	388.64	365.596	353.026	316.004	723.521	426.388	572.133	336.091	312.357	360.137
2-{5,10-dihydroxy-9,13,13-trimethyl-8-oxatetracyclo[7.4.1.0虏,鈦.0鹿虏,鹿鈦碷tetradeca-2(7),3,5-trien-4-yl}-5,7-dihydroxy-3,4-dihydro-2H-1-benzopyran-4-one	262.491	1259.28	1307.04	1270.63	199.395	470.376	1077.51	42.5495	343.819	1312.94	1681.05	906.821	737.506	649.567
20-COOH-leukotriene E4	3304.75	3653.17	3097.36	3198.68	4403.07	4236.17	3052.77	6242.21	2465.57	4267.64	4517.68	3387.46	3420.47	3710.11
20-Hydroxy-leukotriene E4	3333.3	4597.73	3673.13	3045.53	2473.38	2183.2	3417.94	7568.36	3666.5	12104.4	9315.17	4922.01	4966.5	5032.49
25-Acetylvulgaroside	781.192	756.062	13.657	1103.77	1138.22	335.573	895.412	1215.88	1979.29	119.983	1350.02	720.078	685.177	776.109
25-Methyl-1-hexacosanol	45.8764	39.347	48.6957	36.7222	27.7398	25.2999	21.6975	20.3592	31.0137	71.9009	26.259	37.4494	53.9713	41.9925
28-Glucosyl-3b,23-dihydroxy-12,19(29)-ursadien-28-oate 3-arabinoside	90.6756	132.829	15.178	118.902	46.8267	151.311	14.4687	42.0982	322.62	85.6645	80.4619	23.5291	19.843	55.4593
28-Homobrassinolide	0.0209084	23.2644	28.065	43.2778	39.057	80.9447	41.4907	55.7542	135.785	13.2083	0.213755	12.5232	2.1934	11.2004
2-amino-4-({1-[(carboxymethyl)-C-hydroxycarbonimidoyl]-2-({2,3,6-trihydroxy-5-[(2E)-3-(4-hydroxyphenyl)prop-2-enoyl]-4-{[3,4,5-trihydroxy-6-(hydroxymethyl)oxan-2-yl]oxy}phenyl}sulfanyl)ethyl}-C-hydroxycarbonimidoyl)butanoic acid	776.99	316.635	831.358	993.44	2171.97	1526.97	1707.3	745.083	146.386	388.712	1214.31	1198.78	1162.98	1288.09
2-amino-4-({1-[(carboxymethyl)-C-hydroxycarbonimidoyl]-2-({2-[3,5-dihydroxy-4-(3-methylbut-2-en-1-yl)phenyl]-1-(2,4-dihydroxyphenyl)-2-hydroxyethyl}sulfanyl)ethyl}-C-hydroxycarbonimidoyl)butanoic acid	160.96	25.1308	100.685	160.231	387.155	182.472	115.56	79.6333	241.296	38.7455	13.1553	73.18	89.8818	161.383
2-amino-4-({1-[(carboxymethyl)-C-hydroxycarbonimidoyl]-2-[(2-hydroxy-5-oxo-1,7-diphenylhept-3-en-1-yl)sulfanyl]ethyl}-C-hydroxycarbonimidoyl)butanoic acid	7844.07	7318.3	7611.78	8347.56	7359.02	5456.79	6359.83	6165.57	4535.12	11514.1	11990	7996.71	7888.42	7843.19
2-amino-4-({1-[(carboxymethyl)-C-hydroxycarbonimidoyl]-2-[(3-oxo-1-phenylpropyl)sulfanyl]ethyl}-C-hydroxycarbonimidoyl)butanoic acid	102.459	125.068	133.296	147.713	112.784	182.819	56.7693	30.5317	136.491	156.21	27.6516	250.933	204.062	210.34
2-amino-4-({1-[(carboxymethyl)-C-hydroxycarbonimidoyl]-2-[(4-{[8-(1,2-dihydroxypropan-2-yl)-2-oxo-2H,8H,9H-furo[2,3-h]chromen-9-yl]oxy}-3-methyl-4-oxobutan-2-yl)sulfanyl]ethyl}-C-hydroxycarbonimidoyl)butanoic acid	78.5862	356.491	160.523	6.9012	0.479355	24.5895	16.856	8.61239	2.41245	88.4617	30.1223	51.261	158.354	177.004
2-amino-4-({1-[(carboxymethyl)-C-hydroxycarbonimidoyl]-2-[(4-{[8-(2-hydroxypropan-2-yl)-2-oxo-2H,8H,9H-furo[2,3-h]chromen-9-yl]oxy}-3-methyl-4-oxobutan-2-yl)sulfanyl]ethyl}-C-hydroxycarbonimidoyl)butanoic acid	226.791	104.539	214.211	306.982	483.187	440.169	299.889	105.246	437.335	39.5186	56.5236	35.8772	112.157	103.931
2-amino-4-({1-[(carboxymethyl)-C-hydroxycarbonimidoyl]-2-{[(4S)-4,10,14,16-tetrahydroxy-5,9,11,13,13-pentamethyl-2-[1-(2-methyl-1,3-thiazol-4-yl)prop-1-en-2-yl]-12-oxo-1-azacyclohexadec-1(16)-en-5-yl]sulfanyl}ethyl}-C-hydroxycarbonimidoyl)butanoic acid	298.336	511.45	375.116	215.248	208.371	68.2567	432.259	284.401	234.593	630.027	481.628	306.975	273.511	315.24
2-amino-4-({1-[(carboxymethyl)-C-hydroxycarbonimidoyl]-2-{[1-(6,7-dimethoxy-2H-1,3-benzodioxol-5-yl)-1,3-dihydroxypropan-2-yl]sulfanyl}ethyl}-C-hydroxycarbonimidoyl)butanoic acid	4.2596e-05	10.4414	0.00357459	0.308306	3.26444	10.4426	0.663591	10.5143	3.23203	3.97726	0.0117825	0.284889	0.914575	2.07806
2-amino-4-({1-[(carboxymethyl)-C-hydroxycarbonimidoyl]-2-{[2-hydroxy-1-(1-oxo-1H-isochromen-3-yl)butyl]sulfanyl}ethyl}-C-hydroxycarbonimidoyl)butanoic acid	473.627	469.961	723.308	1250.52	452.148	874.859	329.629	210.596	330.877	425.806	334.792	609.13	580.608	632.09
2beta,9xi-Dihydroxy-8-oxo-1(10),4,11(13)-germacratrien-12,6alpha-olide	190.614	500.008	440.834	163.275	135.179	67.2101	448.978	272.185	410.134	453.161	300.235	213.231	282.08	333.611
2-hydroxy-2-(4-hydroxyphenyl)ethyl 3-(3,4-dihydroxyphenyl)prop-2-enoate	218.339	275.9	342.892	86.3017	379.126	215.672	229.259	450.719	141.18	278.15	377.731	174.765	177.568	163.664
2-hydroxy-3-[4-hydroxy-3-methoxy-5-(3-methylbut-2-en-1-yl)phenyl]propanoic acid	25.0497	24.6917	27.9089	11.9623	5.16023	5.08204	10.5308	6.08091	65.703	12.7422	6.98547	6.84389	15.8062	18.3943
2-Hydroxy-6-(8,11,14-pentadecatrienyl)benzoic acid	3.18428	5.29248	19.6552	33.1452	88.7932	22.4261	3.79592	37.5904	2.867	36.6982	22.4297	14.5402	17.1873	19.9694
2-hydroxyhexadecanoic acid	378.316	12.9033	10.9092	347.379	1833.29	70.2789	760.179	1373.17	674.509	15.3393	128.808	293.907	215.876	205.52
2-Linoleoyl Glycerol	1.96649	0.0377545	53.784	1921.91	3374.63	66.1687	213.072	2077	1411.23	0.0473888	8.0217	1006.23	963.187	1014.64
2-Oxoticlopidine	461.352	408.019	390.643	397.151	243.707	320.62	343.825	295.893	402.586	351.115	344.491	126.245	293.327	309.068
3-(2,3,4,5-tetrahydroxyphenyl)-1-(2,4,6-trihydroxyphenyl)propane-1,2-dione	175.979	65.8025	41.7645	190.271	38.2315	30.1678	94.1522	33.1082	252.608	98.7145	21.5563	47.4444	50.3347	34.259
3-(2,5-dihydroxy-4-methoxyphenyl)-8,8-dimethyl-2H,8H-pyrano[2,3-f]chromen-2-one	7.21185	33.3682	52.5579	11.7997	3.97511	18.0791	9.83957	50.1188	12.6382	39.2102	128.101	24.0443	26.4662	26.9963
3-(3,4-dimethoxyphenyl)-N-[2-(1-hydroxy-3-methoxy-4-oxocyclohexa-2,5-dien-1-yl)ethyl]prop-2-enimidic acid	80.0904	97.6884	90.5113	101.246	43.8638	46.1102	97.3875	45.0097	123.645	53.4784	75.114	107.867	74.0213	60.2118
3-(3,7-dihydroxy-5-sulfino-3,4-dihydro-2H-1-benzopyran-2-yl)benzen-1-olate	49.7099	2.09666	1.01829	1.24143	4.32891	4.58237	3.2299	5.98388	2.61237	1.5693	4.98543	74.6778	2.16585	0.857017
3-(4-hydroxy-3-methoxyphenyl)-1-(2,3,4,6-tetrahydroxyphenyl)propane-1,2-dione	64.9813	3.72779	97.0734	12.7438	18.9211	26.5293	43.7501	8.28286	24.72	12.5445	39.6791	17.9045	16.8324	19.3318
3,3-Dimethylglutaric acid	516.019	573.448	207.73	553.333	264.825	409.333	366.482	137.566	866.359	240.292	120.07	200.082	255.039	316.787
3,4,5-trihydroxy-6-({2-[6-(2-methylbut-3-en-2-yl)-7-oxo-2H,3H,7H-furo[3,2-g]chromen-2-yl]propan-2-yl}oxy)oxane-2-carboxylic acid	49.926	5.92138	2.15818	1.24713	8.83873	0.92321	1.07741	8.52161	6.9677	2.61827	3.50185	67.1017	2.05897	3.60548
3,4,5-trihydroxy-6-(2-hydroxy-1,2-diphenylethoxy)oxane-2-carboxylic acid	84.6908	47.8253	130.455	86.1046	237.998	170.156	200.676	125.757	30.2318	78.0486	204.157	148.794	173.297	132.119
3,4,5-trihydroxy-6-(3,4,5-trihydroxycyclohex-1-ene-1-carbonyloxy)oxane-2-carboxylic acid	199.529	253.909	225.919	69.3316	177.857	67.8747	146.623	218.353	159.8	210.995	188.793	182.033	117.393	162.855
3,4,5-trihydroxy-6-(5-hydroxy-1H-indole-3-carbonyloxy)oxane-2-carboxylic acid	28.998	35.4156	47.7904	27.161	48.4956	34.2631	59.8087	10.6573	15.0516	25.0891	68.5632	7.55206	34.2676	36.9158
3,4,5-trihydroxy-6-[(14-hydroxy-3-methyl-1,7-dioxo-3,4,5,6,7,8,9,10-octahydro-1H-2-benzoxacyclotetradecin-16-yl)oxy]oxane-2-carboxylic acid	4698.92	4298.1	3982.65	3506.95	4544.05	3121.17	4184.63	3614.91	5060.45	4105.98	4857.49	4370.23	4272.15	4181.58
3,4,5-trihydroxy-6-[(2,3,5-trihydroxy-6-{[(3,4,5-trihydroxy-6-methyloxan-2-yl)oxy]methyl}oxan-4-yl)oxy]oxane-2-carboxylic acid	996.706	958.458	1721.48	1553.54	2013.98	2951.21	1825.56	1363.08	423.919	1239.67	2166.62	1778.53	1975.28	1403.39
3,4,5-trihydroxy-6-[(2,4,5-trihydroxy-6-{[hydroxy(4-oxocyclohexa-2,5-dien-1-ylidene)methoxy]methyl}oxan-3-yl)oxy]oxane-2-carboxylic acid	12.36	21.1285	4.57174	10.543	19.2481	18.0148	6.48637	19.1177	16.0184	23.7153	13.6364	12.1662	4.7606	11.3382
3,4,5-trihydroxy-6-[(2-{7-oxo-2H,3H,7H-furo[3,2-g]chromen-2-yl}propan-2-yl)oxy]oxane-2-carboxylic acid	2344.43	2775.34	1504.85	1326.67	3802.42	2500.63	1900.87	2033.52	2307.66	2182.64	2654.4	2662.18	2534.15	2372.84
3,4,5-trihydroxy-6-[(3,4,5-trihydroxy-6-{[2-(2-hydroxypropan-2-yl)-7-oxo-2H,3H,7H-furo[3,2-g]chromen-9-yl]oxy}oxan-2-yl)methoxy]oxane-2-carboxylic acid	1185.37	1230.25	1185.02	1099.99	860.724	1103.18	728.232	661.836	710.847	1177.66	1222.74	1054.87	1083.18	1199.61
3,4,5-trihydroxy-6-[3-(3,5,7-trihydroxy-3,4-dihydro-2H-1-benzopyran-2-yl)phenoxy]oxane-2-carboxylic acid	9.74766	75.6288	21.2772	19.6431	44.5954	22.198	38.8893	84.2895	9.25452	55.6997	25.8946	38.0415	37.7599	27.0074
3,4,5-trihydroxy-6-[3-(3-phenylpropanoyl)phenoxy]oxane-2-carboxylic acid	246.665	271.123	321.033	66.6433	171.566	94.895	95.8274	135.689	303.848	71.4648	168.085	161.996	222.224	163.719
3,4,5-trihydroxy-6-{[(2E)-3-phenylprop-2-enoyl]oxy}oxane-2-carboxylic acid	164.347	148.706	240.712	309.326	228.898	341.885	266.833	130.462	160.04	161.548	337.621	172.809	199.538	216.198
3,4,5-trihydroxy-6-{[(2Z)-2-(phenylmethylidene)heptyl]oxy}oxane-2-carboxylic acid	5104.7	5407.28	4501.99	3936.94	4644.79	4727.04	5221.7	5761.05	5187.36	5522.88	6088.12	4863.69	4905.15	5087.45
3,4,5-trihydroxy-6-{[1-(7-methoxy-2-oxo-2H-chromen-8-yl)-3-methylbut-3-en-2-yl]oxy}oxane-2-carboxylic acid	396.399	148.902	170.781	201.6	165.786	160.611	545.826	797.248	176.678	168.808	72.3522	188.843	193.52	223.328
3,4,5-trihydroxy-6-{[3-(7-hydroxy-5-methoxy-2,2-dimethyl-3,4-dihydro-2H-1-benzopyran-6-yl)-4-oxo-4H-chromen-7-yl]oxy}oxane-2-carboxylic acid	24.4496	20.3224	6.22264	40.5492	35.8493	18.5718	58.3263	118.594	0.0048865	18.8801	90.8703	46.6381	43.5185	30.4509
3,4,5-trihydroxy-6-{[3,5,7-trihydroxy-4-oxo-2-(3,4,5-trihydroxyphenyl)-3,4-dihydro-2H-1-benzopyran-6-yl]oxy}oxane-2-carboxylic acid	132.868	48.931	104.703	140.874	231.098	304.383	127.487	83.6229	33.3581	71.2183	96.5471	160.287	113.544	109.736
3,4,5-trihydroxy-6-{[4-methoxy-6-(3-oxoprop-1-en-1-yl)-2H-1,3-benzodioxol-5-yl]oxy}oxane-2-carboxylic acid	551.947	1690.07	2182.19	1127.08	143.319	209.451	1292.02	12.544	739.817	1577.28	2133.13	990.047	1019.86	1050.43
3,4,5-trihydroxy-6-{[5,6,7-trihydroxy-4-oxo-2-(3,4,5-trihydroxyphenyl)-4H-chromen-3-yl]oxy}oxane-2-carboxylic acid	68.6074	111.503	136.452	61.7724	60.2931	42.7017	150.188	2.23513	39.2272	69.2535	205.267	29.1802	85.0426	83.4956
3,4,5-trihydroxy-6-{[7-hydroxy-2-(4-hydroxy-3-methoxyphenyl)-3-{[3,4,5-trihydroxy-6-(hydroxymethyl)oxan-2-yl]oxy}-8aH-chromen-5-yl]oxy}oxane-2-carboxylic acid	17.0837	12.1503	18.8327	5.90148	29.0117	15.5947	3.3896	2.9158	12.0758	5.8787	4.54346	17.7414	18.6885	29.4163
3,4,5-trihydroxy-6-{1-methoxy-1,3-dioxo-3-[(3,4,5,6-tetrahydroxyoxan-2-yl)methoxy]propan-2-yl}oxane-2-carboxylic acid	46.774	27.4025	45.7844	22.5678	31.9196	27.438	19.7884	12.5034	21.9298	45.7367	29.8793	27.343	26.9849	44.3889
3,4,5-trihydroxy-6-{5-methoxy-2-[(2E)-3-phenylprop-2-enoyl]phenoxy}oxane-2-carboxylic acid	842.736	946.029	1045	795.82	692.537	903.302	548.966	722.541	743.812	896.915	907.305	792.673	863.695	961.536
3,5,6,7-tetrahydroxy-2-(4-hydroxyphenyl)-1位鈦-chromen-1-ylium	5.22635	3.84437	2.67423	0.954298	5.5019	5.4796	10.8486	5.53528	2.05969	2.43872	5.33687	67.3185	1.21055	2.17992
3,5,6,7-tetrahydroxy-2-(4-hydroxyphenyl)-1浣嶉垿-chromen-1-ylium	272.258	463.689	312.482	195.353	137.598	226.769	447.013	104.818	172.004	296.482	453.741	210.074	232.749	233.47
3-[2,4-dihydroxy-3-(3-methylbut-2-en-1-yl)phenyl]-1-(3,4-dihydroxyphenyl)prop-2-en-1-one	53.9395	62.8218	75.4038	50.5036	60.8712	67.5375	10.7347	16.9358	88.9697	93.5267	44.5215	53.0731	99.3942	117.388
3-[4-hydroxy-3-(4-hydroxy-3-methylbut-2-en-1-yl)-2-methoxyphenyl]-1-(3-hydroxyphenyl)prop-2-en-1-one	537.676	554.205	476.208	520.653	530.86	663.1	808.988	555.246	456.856	382.325	684.855	404.846	427.935	536.315
3-[5,7-dihydroxy-2-(3-hydroxyphenyl)-4-oxo-3,4-dihydro-2H-1-benzopyran-8-yl]-5,7-dihydroxy-2-phenyl-3,4-dihydro-2H-1-benzopyran-4-one	1084.85	893.563	1016.76	1149.17	993.22	1105.42	995.89	516.368	577.945	686.446	882.447	848.895	916.496	976.708
3-{[3,4-dihydroxy-5-(hydroxymethyl)oxolan-2-yl]oxy}-5,7-dihydroxy-2-(3-hydroxyphenyl)-3,4-dihydro-2H-1-benzopyran-4-one	5.39801	47.9914	83.3921	6.3105	4.02318	73.6052	12.1292	5.58447	31.2554	27.3944	13.1464	14.2338	24.2966	34.4064
3-{[4,5-dihydroxy-6-(hydroxymethyl)-3-{[3,4,5-trihydroxy-6-(hydroxymethyl)oxan-2-yl]oxy}oxan-2-yl]oxy}-7-hydroxy-2-(4-hydroxy-3-methoxyphenyl)-5-{[3,4,5-trihydroxy-6-(hydroxymethyl)oxan-2-yl]oxy}-1位鈦-chromen-1-ylium	8.24727	17.8238	46.6143	26.047	140.388	15.5794	46.205	101.318	41.6444	6.60039	4.96042	15.9722	2.23648	7.87866
34a-Deoxy-rifamycin W	15310.8	15187	15230.6	14399.6	23825.8	15170.5	22006.5	23607	16656.3	14251.7	19150.8	19586.6	19927.7	20265.9
3'-Azido-3'-deoxy-5'- O-beta-D-glucopyranuronosylthymidine	427.444	372.264	341.748	254.428	94.3908	345.336	406.574	815.94	306.796	146.045	401.707	391.258	387.102	348.247
3-Deoxy-D-glycero-D-galacto-2-nonulosonic acid	54.2812	34.0564	22.3671	6.11993	21.2347	20.6213	0.958109	5.60675	19.8533	27.4832	28.2429	18.5748	10.3533	16.9817
3-Epiecdysone	17.8545	300.49	25.4174	6.46279	46.2825	0.999381	69.2972	478.829	3.21955	11.4626	4.59402	50.9377	8.40119	13.8649
3-hydroxy-3-(3,4,5-trimethoxyphenyl)propanoic acid	839.074	859.732	860.404	515.208	211.589	639.376	71.1604	766.991	557.481	570.133	636.473	593.982	617.558	748.527
3-Hydroxy-4,6-heptadiyne-1-yl 1-glucoside	123.711	119.112	102.034	132.019	61.8336	117.414	119.791	42.981	112.148	23.9256	80.9946	43.3873	53.4257	56.3023
3-Hydroxy-5Z-octenyl acetate	3198.13	3710.51	2978.25	2389.89	1899.43	1826.96	2133.32	3273.35	3450.74	5566.6	4873.46	2994.93	2987.44	3165.75
3-Hydroxyflavone	371.326	442.269	433.537	379.232	247.042	353.583	328.221	299.318	353.334	376.268	303.535	378.499	399.252	325.056
3-Hydroxylidocaine	73.6345	98.3647	8.72139	35.8379	84.7315	70.7957	16.644	62.2507	17.284	10.6061	0.206055	20.6997	11.6393	6.29298
3-Hydroxyquinine	1328.52	1056.56	1165.17	1049.5	1157.68	1252.43	1330.95	1210.13	1061.3	1195.53	1336.64	1169.55	1151.63	1169.16
3-hydroxyropivacaine	554.155	786.467	376.547	431.311	340.561	298.738	643.998	666.534	893.844	1102.52	688.26	667.705	656.493	603.155
3-Methoxy-4-hydroxyphenylglycol glucuronide	1294.38	1310.6	953.743	844.286	1033.21	913.693	1075.06	1423.76	1536.38	1604.14	1534.33	851.251	1027.6	1285.38
3-Nitrotyrosine	5.78453	3.95366	7.96714	3.74973	1.20033	3.77232	5.68656	3.71919	11.279	4.03665	6.16469	11.5495	1.94643	5.34221
3-O-Sulfogalactosylceramide (d18:1/12:0)	240.894	0.0133132	2.79523	0.669192	2.69627	0.439159	1.03808	32.8915	1.10265	2.81745	31.6593	6.09212	1.09516	0.456141
3-oxo-3-[(3,4,5,6-tetrahydroxyoxan-2-yl)methoxy]propanoic acid	20.3114	7.63941	37.9767	12.0039	13.0665	15.8103	30.7485	13.8797	12.9247	14.663	15.9892	22.7612	31.3542	22.5312
3-Phenylpropionylglycine	52.8752	45.4048	118.373	45.724	75.2743	76.4761	122.336	38.5676	65.2782	30.9127	3.96884	42.0389	38.8495	24.9119
3'-Sialyl-3-fucosyllactose	141.605	125.669	188.719	364.694	143.878	286.524	120.172	84.5915	92.9096	74.54	131.924	155.702	170.328	172.507
3-trans-Caffeoyltormentic acid	919.101	549.526	366.866	3334.15	13647.1	373.738	11323	2684.99	6680.86	39.3784	6927.42	9604.28	9980.29	9762.7
3伪-HYDROXY-4,4-BISNOR-8,11,13-PODOCARPATRIENE	187.766	148.319	165.155	139.486	106.212	122.296	76.7976	53.1744	148.275	196.03	150.277	114.364	125.98	115.561
4-(dimethylamino)-4-hydroxy-3-methyl-1,2-diphenylbutan-2-yl propanoate	79.3412	34.8109	23.5462	22.7139	123.021	51.9101	69.2	17.916	64.0098	4.5012	27.8178	65.8289	94.8321	77.0044
4,11,13,15-Tetrahydroridentin B	168.719	176.818	121.259	139.455	153.961	199.234	137.469	34.4044	160.853	196.879	198.729	158.44	113.548	144.899
4,13,14-trihydroxy-9-oxo-8,17-dioxatetracyclo[8.7.0.0虏,鈦.0鹿鹿,鹿鈦禲heptadeca-1(10),2,4,6,11(16),12,14-heptaen-5-yl acetate	49.0868	16.1964	49.3489	46.6346	0.33071	16.7374	45.9144	21.1197	42.7945	42.8769	31.9768	19.1737	28.987	25.7589
4-[5-hydroxy-4-(4-hydroxyphenyl)hex-3-en-3-yl]phenol	351.922	533.298	358.689	264.512	364.919	271.242	298.622	946.77	402.795	853.51	1257.41	496.649	526.459	498.887
41-O-demethylrapamycin	18.5119	10.0979	7.66317	22.1276	4.66948	9.40564	25.4441	28.7885	41.5762	21.3654	29.0283	5.39135	33.0085	17.7065
4-Hydroxy-3-methoxy-2,10-bisaboladien-9-one	1144.48	2163.13	1257.83	525.701	699.451	1607.63	595.872	903.938	348.842	2418.46	1264.63	1380.18	1348.1	1272.88
4-hydroxyalprazolam	47.6806	72.7509	123.788	16.0899	66.0636	109.163	5.34413	47.5356	16.3555	80.5781	77.5019	141.653	139.659	143.403
4-Hydroxyphenytoin glucuronide	390.28	385.527	354.74	350.393	287.351	359.895	252.681	343.116	350.401	364.094	331.095	367.587	371.929	375.849
4'-O-methyl-(-)-epicatechin-5-O-beta-glucuronide	1.19746	25.1527	36.757	6.57991	2.39105	3.8224	0.714479	11.1677	23.9084	46.3508	10.4433	34.0458	30.5248	22.9342
4R-Hydroxy solifenacin	185.072	142.117	139.548	116.201	110.524	217.386	199.355	133.008	101.217	104.194	181.869	150.537	167.188	148.472
5,6,7-trihydroxy-2-(4-hydroxyphenyl)-8-(3,4,5-trihydroxyoxan-2-yl)-4H-chromen-4-one	35.0084	11.0746	213.695	25.9161	107.345	3.41771	3.49851	368.615	0.592976	0.00109797	0.652663	144.588	258.094	230.886
5,7-dihydroxy-2-(4-hydroxyphenyl)-8-[3,4,5-trihydroxy-6-(hydroxymethyl)oxan-2-yl]-3,4-dihydro-2H-1-benzopyran-4-one	40.5843	51.0982	87.5033	0.662868	0.00112804	27.8467	82.8624	41.7487	42.3252	73.2694	49.2215	1.36487	8.32424	18.9628
5-[(6-{[(2-carboxyacetyl)oxy]methyl}-3,4,5-trihydroxyoxan-2-yl)oxy]-3-{[4,5-dihydroxy-6-(hydroxymethyl)-3-{[3,4,5-trihydroxy-6-(hydroxymethyl)oxan-2-yl]oxy}oxan-2-yl]oxy}-7-hydroxy-2-(4-hydroxyphenyl)-1浣嶉垿-chromen-1-ylium	135.849	262.764	139.003	40.5641	24.2262	24.7839	27.6896	3.75319	67.7292	32.7678	63.2793	66.6685	69.8553	109.289
5'-Deoxyadenosine	8.00681	24.1954	7.41238	7.35952	28.1009	14.2032	5.43343	33.5235	15.383	9.51723	11.6363	7.73829	17.7607	27.4306
5-Hexyltetrahydro-2-furanoctanoic acid	27.8385	16.1653	5.71868	29.6751	126.612	7.82689	36.2122	161.839	68.7046	17.042	10.2438	74.7529	68.2017	54.0214
5-Hexyltetrahydro-2-oxo-3-furancarboxylic acid	549.696	480.357	525.509	470.883	397.683	591.902	474.318	609.926	442.328	838.923	824.843	487.781	546.389	547.898
5-Hydroxybuspirone	2885.53	2934.76	2385.2	2441.61	2146.22	2814.34	1825.97	1769.19	3303.61	2575.7	2177.55	2567.93	2609.05	2447.64
5-Hydroxy-N-formylkynurenine	355.148	313.632	341.212	312.957	454.608	397.648	247.759	142.04	295.851	345.491	392.986	317.764	279.775	332.163
5-Hydroxytryptophol glucuronide	500.655	460.37	418.591	351.461	273.218	263.515	334.823	408.168	401.263	610.072	410.604	410.796	390.31	407.337
5-Methoxytryptophan	462.039	514.337	265.739	367.262	81.3046	143.136	139.743	109.177	664.979	223.909	38.9054	260.099	288.389	384.835
5-Methylcytidine	1163.31	1319.79	1370.02	2285.64	1602.96	2994.82	1980.05	1504.32	811.472	1345.55	2164.39	1732.18	1609.44	1554.09
5'-O-Desmethyl omeprazole	25.085	29.6845	37.3088	31.5149	19.9683	36.3598	27.0404	24.2635	24.7587	29.3179	37.4414	23.7914	38.0382	20.0604
5-trans Prostaglandin D2	25179.7	27333.5	24321.1	21622.1	21480.3	31032.6	18656.5	14407	23012.7	19538.2	20919.9	22358.9	22327.4	22825
6-({1-carboxy-3,4,9,10-tetrahydroxy-6-oxo-6H-benzo[c]chromen-8-yl}oxy)-3,4,5-trihydroxyoxane-2-carboxylic acid	194.005	146.585	42.2728	56.5379	69.463	46.9935	242.294	12.1825	29.4469	104.917	138.216	87.3305	98.0954	95.9688
6-({3,7-dihydroxy-2-[3-hydroxy-10-(3-methoxyphenyl)-2-oxo-4-oxatricyclo[4.3.1.0鲁,鈦穄decan-8-yl]-4-oxo-3,4-dihydro-2H-1-benzopyran-5-yl}oxy)-3,4,5-trihydroxyoxane-2-carboxylic acid	5.01111	6.92911	20.2066	33.9637	28.9297	53.3451	249.407	2.76793	4.92687	5.50944	2.67776	2.07286	51.6194	155.12
6-({8-[4,5-dihydroxy-6-(hydroxymethyl)-3-[(3,4,5-trihydroxy-6-methyloxan-2-yl)oxy]oxan-2-yl]-7-hydroxy-2-(4-hydroxyphenyl)-4-oxo-3,4-dihydro-2H-1-benzopyran-5-yl}oxy)-3,4,5-trihydroxyoxane-2-carboxylic acid	24.6963	8.88139	16.1561	3.21911	16.2531	15.1217	23.1377	2.91774	15.3905	3.41178	8.9016	16.2608	9.75118	16.5642
6-(2,4-dihydroxy-5-methoxybenzoyloxy)-3,4,5-trihydroxyoxane-2-carboxylic acid	43.2215	84.0957	48.9215	26.0413	30.5777	32.7435	81.0047	130.017	26.6032	149.581	95.3258	34.8787	112.311	79.8219
6-(2-{2,6-dihydroxy-4-[6-hydroxy-7-(3-methylbut-2-en-1-yl)-1-benzofuran-2-yl]phenyl}-6-(2,4-dihydroxyphenyl)-4-methylcyclohex-3-ene-1-carbonyloxy)-3,4,5-trihydroxyoxane-2-carboxylic acid	52.2955	64.3288	64.0344	45.3832	62.1231	13.6676	65.5974	64.5523	15.4395	112.931	103.825	49.3064	76.5971	79.1214
6-(4-carboxy-2-hydroxyphenoxy)-3,4,5-trihydroxyoxane-2-carboxylic acid	74.8782	15.1617	84.1044	212.673	183.58	325.383	148.042	58.2062	54.5538	42.9374	16.9159	75.0981	105.91	87.6013
6-(4-carboxy-3-hydroxyphenoxy)-3,4,5-trihydroxyoxane-2-carboxylic acid	34.9306	5.73509	12.6077	156.133	89.1954	263.489	79.3527	8.86469	1.83366	4.60473	3.41248	61.8222	11.2089	37.1887
6-(4-ethyl-2-methoxyphenoxy)-3,4,5-trihydroxyoxane-2-carboxylic acid	52.9972	42.5026	10.4073	11.5967	94.8523	16.203	89.6513	6.72577	60.0348	3.67153	39.4326	18.862	29.8772	45.0293
6-(5-{[(2E)-3-(3,4-dihydroxyphenyl)prop-2-enoyl]oxy}-3,4-dihydroxycyclohex-1-ene-1-carbonyloxy)-3,4,5-trihydroxyoxane-2-carboxylic acid	375.612	404.197	513.877	399.274	409.111	439.433	350.068	215.949	253.835	390.112	330.008	389.352	380.167	402.043
6,11-dihydroxy-2,2,5-trimethyl-12-(6,8,11-trihydroxy-2,2,5-trimethyl-10-oxo-3,4,5,10-tetrahydro-2H-1-oxa-5-azatetraphen-4-yl)-5,10-dihydro-2H-1-oxa-5-azatetraphen-10-one	47.9869	36.2284	41.0297	79.8025	238.579	76.8983	110.512	65.9823	129.001	29.2191	47.291	31.8919	17.2301	59.8806
6-[(1Z)-2-hydroxy-3-oxobut-1-en-1-yl]-7-methoxy-2H-chromen-2-one	246.354	357.689	147.379	33.9107	54.1021	11.6047	60.8557	142.758	276.52	363.609	249.014	181.347	190.65	187.902
6-[(2-{3-[(6-carboxy-3,4,5-trihydroxyoxan-2-yl)oxy]-4-ethylphenyl}-3,5-dihydroxy-3,4-dihydro-2H-1-benzopyran-7-yl)oxy]-3,4,5-trihydroxyoxane-2-carboxylic acid	27.1663	39.729	92.4499	52.3648	40.0065	1.4106	53.2901	135.889	34.8036	96.9351	169.454	18.6144	31.9664	45.4437
6-[(3-{[3,4-dihydroxy-5-(hydroxymethyl)oxolan-2-yl]oxy}-7-hydroxy-2-(3-hydroxyphenyl)-4-oxo-3,4-dihydro-2H-1-benzopyran-5-yl)oxy]-3,4,5-trihydroxyoxane-2-carboxylic acid	67.7496	59.4738	36.9631	180.85	56.0911	56.4265	69.7405	34.8127	1300.72	19.1438	18.4753	56.6407	31.7173	16.6513
6-[(5,6-dihydroxy-4-oxo-3-phenyl-4H-chromen-7-yl)oxy]-3,4,5-trihydroxyoxane-2-carboxylic acid	21.7191	10.8801	45.8696	3.26769	5.73512	11.7063	45.9058	27.4155	14.4973	5.76545	11.4881	18.3167	65.785	51.0462
6-[(E)-2-(4-hydroxyphenyl)ethenyl]-4-methoxy-5,6-dihydro-2H-pyran-2-one	3736.05	5101.16	7046.92	2654.5	990.774	4866.34	3597.61	771.933	1362.64	5516.4	5897.36	1985.28	2496.47	2603.9
6-[2-(2H-1,3-benzodioxol-5-yl)-1-carboxy-2-oxoethyl]-3,4,5-trihydroxyoxane-2-carboxylic acid	12.304	5.82534	12.6287	8.30943	30.0056	32.4228	17.0692	7.65527	10.699	3.84109	12.7586	21.0756	18.6365	11.1265
6-[4-(2-{[3-(3,4-dimethoxyphenyl)-1-hydroxyprop-2-en-1-ylidene]amino}ethyl)-2-methoxyphenoxy]-3,4,5-trihydroxyoxane-2-carboxylic acid	6586.61	5933.84	5997.17	6427.6	6271.47	7613.43	7683.31	5375.51	5069.63	4098.11	6187.66	4246.95	4661.51	5495.47
6-[5-(2-{[2-(3,4-dimethoxyphenyl)ethyl]-C-hydroxycarbonimidoyl}ethyl)-2-methoxyphenoxy]-3,4,5-trihydroxyoxane-2-carboxylic acid	797.81	611.572	967.925	832.25	1097.76	1356.33	820.539	465.753	771.034	407.187	433.144	517.188	587.323	638.538
6-{[(16R)-5,11-dihydroxy-8,8,12,16-tetramethyl-3-[1-(2-methyl-1,3-thiazol-4-yl)prop-1-en-2-yl]-10-methylidene-9-oxo-17-oxa-4-azabicyclo[14.1.0]heptadec-4-en-7-yl]oxy}-3,4,5-trihydroxyoxane-2-carboxylic acid	2304.12	1801.29	2532.14	1946.14	1396.38	1875.72	2408.47	1532.65	1808.48	1476.48	2016.81	1178.12	1332.07	1472.92
6-{[1-(2-{[3-(3,4-dimethoxyphenyl)-1-hydroxypropylidene]amino}ethyl)-3-methoxy-4-oxocyclohexa-2,5-dien-1-yl]oxy}-3,4,5-trihydroxyoxane-2-carboxylic acid	276.159	188.99	316.275	497.964	717.493	641.613	473.698	314.592	488.824	419.008	214.609	260.831	250.776	302.815
6-{[2-(1,2-dihydroxypropan-2-yl)-7-oxo-2H,3H,7H-furo[3,2-g]chromen-9-yl]oxy}-3,4,5-trihydroxyoxane-2-carboxylic acid	17.653	18.7995	26.9918	20.4252	20.3415	41.7679	21.0151	12.999	9.0408	23.5973	17.3339	37.5829	24.9659	21.479
6-{[2-(2,4-dihydroxyphenyl)-7-hydroxy-6-(3-methylbut-1-en-1-yl)-3-(3-methylbut-2-en-1-yl)-4-oxo-3,4-dihydro-2H-1-benzopyran-5-yl]oxy}-3,4,5-trihydroxyoxane-2-carboxylic acid	3991.68	3815.85	5658.73	4367.47	2827.03	4143.46	4728.81	6186.29	729.8	6923.3	7690.77	5170.29	5008.96	5416.1
6-{[8-(2,4-dihydroxyphenyl)-2,2-dimethyl-7-{[3-methyl-3-(4-methylpent-3-en-1-yl)oxiran-2-yl]methyl}-6-oxo-2H,6H-pyrano[3,2-g]chromen-5-yl]oxy}-3,4,5-trihydroxyoxane-2-carboxylic acid	114.948	10.6114	101.927	63.0836	32.0061	69.4418	43.8593	14.4961	41.1949	23.4398	71.3583	34.0013	62.2588	66.3724
6-{2-[3-(2,4-dihydroxyphenyl)propanoyl]-6-[(3,3-dimethyloxiran-2-yl)methyl]-3,5-dihydroxyphenoxy}-3,4,5-trihydroxyoxane-2-carboxylic acid	5230.73	3835.11	6838.89	6394.8	4745.78	7439.58	9045.92	6069.7	1536.56	6256.68	8383.86	6775.02	6673.93	7014.13
6-{2-[5-(2,4-dihydroxyphenyl)-6-(5-hydroxy-2,2-dimethyl-2H-chromene-6-carbonyl)-3-methylcyclohex-2-en-1-yl]-3-hydroxyphenoxy}-3,4,5-trihydroxyoxane-2-carboxylic acid	7.70752	115.644	126.437	66.7663	1.58605	41.8904	13.8533	2.41113	32.2826	38.5668	62.0953	23.1219	32.4954	29.2371
6-{3,5-dihydroxy-2-[3-(3-hydroxyphenyl)propanoyl]-6-[3,4,5-trihydroxy-6-(hydroxymethyl)oxan-2-yl]phenoxy}-3,4,5-trihydroxyoxane-2-carboxylic acid	53.3224	34.9583	58.3227	188.175	135.192	210.337	230.921	91.591	47.133	11.301	37.081	214.95	100.475	65.8274
6-{3,5-dihydroxy-2-[3,4,5-trihydroxy-6-(hydroxymethyl)oxan-2-yl]phenoxy}-3,4,5-trihydroxyoxane-2-carboxylic acid	3.77934	22.7561	16.666	11.8922	2.98431	26.8817	4.62479	18.0205	18.5646	23.2044	5.58378	9.72859	2.27635	3.57707
6-{3-[(1E)-2-carboxyeth-1-en-1-yl]phenoxy}-3,4,5-trihydroxyoxane-2-carboxylic acid	125.13	82.6446	76.0467	148.143	32.1754	95.8429	81.1447	68.1258	8.76025	82.4094	110.714	104.889	53.4555	58.6926
6-{4-[(E)-2-{3,5-dihydroxy-4-[(1E)-3-methylbuta-1,3-dien-1-yl]phenyl}ethenyl]phenoxy}-3,4,5-trihydroxyoxane-2-carboxylic acid	1183.43	1168.01	1503.58	1207.1	1131.22	1091.89	1276.24	1127.73	848.277	1371.57	2143.24	1343.76	1194.3	1247.66
6-{4-[(E)-2-{4-[6-carboxy-5-(2,4-dihydroxyphenyl)-3-methylcyclohex-2-en-1-yl]-3,5-dihydroxyphenyl}ethenyl]-3-hydroxyphenoxy}-3,4,5-trihydroxyoxane-2-carboxylic acid	1.68145	29.6452	37.5546	18.2527	91.852	7.39911	11.0926	36.1758	8.70672	8.13909	10.784	6.43012	11.4439	8.20599
6-{4-[5,6-dihydroxy-7-methoxy-4-oxo-8-(3,4,5-trihydroxyoxan-2-yl)-4H-chromen-2-yl]phenoxy}-3,4,5-trihydroxyoxane-2-carboxylic acid	994.062	519.116	1237.94	4295.97	2163.95	5555.86	2139.28	1644.08	365.967	1119.26	1199.96	1453.54	1585.77	1435.09
6-{5-[(5-carboxy-2,3-dihydroxyphenoxy)carbonyl]-2,3-dihydroxyphenoxy}-3,4,5-trihydroxyoxane-2-carboxylic acid	4.48957	10.6463	69.6449	9.31785	8.68615	4.46247	2.02986	24.3878	13.915	37.0634	74.6395	1.16138	9.63285	9.40612
6b-Hydroxymethandienone	1998.74	2027.31	2155.13	1936.46	2088.57	2478.85	2119	905.742	1695.62	1690.91	1904.68	1879.48	1940.77	2023.8
6-Geranylgeranyl 8'-methyl 6,8'-diapocarotene-6,8'-dioate	159.442	29.7632	26.148	82.4371	290.817	3.98117	185.542	226.408	128.235	80.4404	45.539	49.9641	4.93016	11.2076
6-Hydroxy flavin adenine dinucleotide	3588.36	3656.17	4172.61	2446.21	1753.06	2676.91	3243.86	3517.42	3393.93	3187.59	3288.96	1741.8	2152.11	2811.86
6-hydroxy-7E,9E-Octadecadiene-11,13,15,17-tetraynoic acid	329.72	360.52	335.568	290.542	359.045	359.266	242.306	409.195	295.128	330.066	454.646	324.956	298.036	330.77
6-Hydroxymethyletoricoxib	3.12462	33.0182	4.83178	18.1796	21.9309	14.4476	7.35339	29.287	27.8188	11.6026	9.38171	0.784679	7.9048	3.50946
6-Keto-prostaglandin F1a	1598.09	1906.89	1500.49	1288.69	1349.33	1881.17	1108.51	1128.51	1680.72	1456.3	1474.48	1549	1447.06	1505.57
6-Methylthioguanosine monophosphate	107.911	279.324	226.046	92.424	29.909	24.2149	81.9055	85.0733	257.376	265.886	203.828	112.201	118.407	125.58
6'-Sialyllactose	73.3158	47.0442	75.2815	91.4218	58.425	126.236	95.7195	6.59599	56.33	4.47638	16.5764	8.04091	12.9363	29.5251
7,8-dihydroxy-6-methoxy-3-phenyl-3,4-dihydro-2H-1-benzopyran-4-one	0.987488	0.83241	0.151385	2.02157	3.40729	0.510899	0.553276	0.10618	1.32822	0.226352	5.38126	325.113	1.49048	0.804537
7,9-Illudadiene-3,14-diol	544.603	510.357	435.083	477.204	676.464	283.286	502.523	591.395	219.494	591.216	923.034	541.373	522.399	485.943
7a,12a-Dihydroxy-3-oxo-4-cholenoic acid	102.555	143.867	243.055	124.855	106.153	78.077	48.5905	209.846	206.728	185.567	263.041	98.4195	718.135	668.579
7-Dehydrodesmosterol	11546.4	81.0902	1909.9	9924.07	428.561	1286.75	7198.81	1083.59	104.053	1.36374	33.7976	42.7428	1243.6	988.718
8-(1,2-dihydroxypropan-2-yl)-2-oxo-2H,8H,9H-furo[2,3-h]chromen-9-yl (2E)-2-methylbut-2-enoate	15.8947	2.00745	17.2311	5.28147	17.4295	22.4619	8.61097	11.5066	9.57622	15.7282	24.6792	23.272	21.602	16.4633
8beta-Angeloyloxy-15-hydroxy-1alpha,10R-dimethoxy-3-oxo-11(13)-germacren-12,6alpha-olide	4696.44	4368.58	3910.97	3595.47	4306.21	3866.87	4717.11	4308.03	4821.43	4114.55	5012.79	4315	4175.29	4458.49
9,10,13-Trihydroxystearic acid	14.517	40.4847	56.7725	1055.99	8433.94	92.2774	546.976	2287.16	5865.19	48.7341	4.00337	377.119	323.446	356.971
9-Chloro-11beta,17beta-dihydroxy-17-methylandrost-4-en-3-one	4299.74	4714.54	3958.96	3863.43	4093.26	4347.17	4247.12	5177.63	3946.03	4530.3	4606.66	4292.06	4429.69	4502.55
9-PAHSA	103.073	111.286	123.514	231.054	970.751	101.846	226.515	1101.96	135.287	113.304	123.458	138.363	104.974	63.4132
Abscisic alcohol 11-glucoside	14.939	0.0330377	18.9394	33.583	72.3128	11.8874	27.3877	125.314	53.7619	3.19687	0.0761653	40.7858	21.6607	14.8172
Acaciabiuronic acid	6.75062	17.1599	13.2114	12.9263	0.218745	3.47301	7.49355	6.56118	11.4544	7.4807	15.1612	11.5503	4.21608	4.30853
Acetoacetyl-CoA	55.3361	12.1908	67.7461	10.4483	13.9784	40.1212	48.105	82.9281	40.8173	33.8366	78.0326	21.2511	8.75818	15.9248
Acetyl-DL-Leucine	34.2208	62.4047	88.0386	142.316	57.2234	104.621	73.8281	56.2147	49.7468	96.6598	33.0807	51.697	46.7623	52.9542
Acuminoside	2.08556	13.1186	8.96119	0.620929	0.334731	0.27442	7.53174	6.26672	0.856294	9.41114	8.11724	9.68995	6.81281	7.43076
Adenosine 3',5'-diphosphate	146.088	118.059	111.939	94.7349	88.2877	97.201	71.4259	67.781	78.5314	115.359	105.842	92.824	46.2917	77.5845
Adenosine 3'-monophosphate	5296.23	4389.37	7834.58	7637.94	5170.33	12346.5	5481.56	4914.59	3817.55	4812.54	5048.9	6953.95	5151.1	4801.82
Adenosine triphosphate	53.6147	40.208	18.6197	42.003	9.1685	53.0444	9.74057	38.5197	74.9289	29.6726	14.627	10.2742	26.5671	21.8307
Adenosine triphosphate (ATP)	2.13837	13.9307	5.07701	107.055	1.19227	217.348	26.4059	56.6611	70.3963	0.624378	3.03491	12.9984	0.733219	1.92289
ADP	697.202	758.119	661.36	769.133	478.741	773.566	937.581	673.849	678.345	497.17	641.858	195.397	323.048	338.616
Afzelechin 7-apioside	57.0912	82.8628	95.4884	44.4913	42.7906	31.7059	59.5715	31.2232	47.4316	75.2455	136.298	48.5815	65.4153	71.7238
Alanyl-Arginine	276.462	328.665	406.217	593.126	280.654	729.741	511.193	429.785	229.111	346.302	384.739	648.576	582.387	485.002
All-trans-heptaprenyl diphosphate	0.409472	10.9633	17.2863	22.369	113.216	21.8687	58.1735	126.982	70.4723	1.26108	6.33302	15.2803	2.22582	4.80721
Alnustone	1005.11	1397.97	395.263	1370.52	668.126	607.043	657.216	952.88	1706.47	1708.01	654.096	967.187	1035.46	1234.49
alpha-CEHC	726.133	728.865	522.301	1300.22	716.017	680.791	622.64	860.636	633.272	1062.8	927.173	921.498	864.113	774.634
Alpha-D-Manp-(1 -> 2)-a-D-Manp-(1 -> 2)-a-D-Manp-(1 -> 3)-b-D-Manp-(1 -> 4)-D-GlcNAcp	51.6714	15.6465	68.3337	63.2452	98.1406	55.9295	125.549	11.7205	13.956	6.36462	114.893	59.9419	29.5383	85.173
alpha-Zearalenol	609.502	617.313	446.254	613.25	382.464	192.376	243.187	540.978	624.123	939.067	682.354	514.117	525.792	458.938
amitraz	35.9479	0.203694	1.00532	43.6823	252.651	17.663	36.5308	257.942	474.144	5.01259	2.70668	103.42	95.0268	68.5282
Amphibine H	4.46459	0.833873	3.60865	18.088	92.7319	19.4114	198.595	2.98718	135.261	0.864796	20.1625	2.07215	6.59869	5.88654
Angeloylsenkyunolide F	107.191	20.9696	78.9434	31.9827	193.161	68.0819	119.607	13.0379	10.7243	16.486	12.4694	56.3339	72.4225	57.973
ANISODAMINE	217.596	243.891	159.15	203.469	91.2795	172.417	237.911	177.958	203.959	241.513	236.306	88.3444	114.691	169.798
Apo-10'-violaxanthal	132.87	166.872	231.687	197.646	132.453	134.904	181.789	174.6	182.014	170.787	328.864	594.629	331.895	187.087
Arabinopyranobiose	246.051	243.783	365.632	108.785	852.823	258.948	538.22	302.422	87.8969	180.43	605.398	371.897	398.5	390.992
Arbutamine	129.445	175.092	115.428	153.62	223.758	288.22	319.797	157.171	90.3527	125.627	124.482	163.554	150.666	191.536
Arg Ile Ile Phe	0.0515537	16.2584	0.613912	608.162	1825.26	35.1126	528.467	2156.56	2571.12	5.64743	29.6401	722.236	677.425	661.05
Arginyl-Asparagine	2052.71	2838.51	2154.4	1953.45	1796.35	2505.63	1911.12	3929.81	2184.34	4238.85	3228.35	2391.44	2428.53	2696.63
Arginyl-Gamma-glutamate	569.204	936.74	608.718	570.414	514.144	684.142	670.24	719.599	649.242	798.811	675.065	585.446	625.285	612.455
Arginyl-Histidine	112.918	206.23	352.985	249.093	139.525	291.902	164.519	391.515	72.4894	362.287	314.574	230.979	251.144	217.907
Arginyl-Proline	83.3554	10.2495	35.2102	144.184	79.9063	187.85	62.569	38.9869	18.9864	34.5719	20.7192	71.6871	38.8352	32.9725
Armillarinin	109.202	102.502	25.1846	96.7728	53.8407	116.632	243.445	105.896	20.1645	37.6144	104.486	58.813	31.1378	44.3946
AS 1-1	280.317	184.09	12.9725	17.7889	52.1375	38.4089	41.5057	7.24782	130.688	59.0856	59.6407	2.1276	0.961835	55.3663
Asn Leu Leu His	36622.6	44690	40297.8	48827.5	39287.4	54479.4	30386.4	77017.3	34903.1	59092.3	44774.3	45371.8	45226.1	45987.9
Asn Ser Leu Arg	1216.52	1108.75	1094.02	725.078	1850.22	1352.6	1184.07	1906.61	838.188	861.945	1404.18	1025.87	1288.78	1225.73
Asn-TyrMe-OH	119.362	116	101.012	84.9502	106.416	86.3704	64.7021	51.1439	126.164	83.3801	97.9704	102.217	111.708	102.505
Asn-Val-OH	536.64	329.309	481.004	455.028	560.789	382.096	472.134	652.746	371.984	371.621	530.966	412.426	377.031	500.234
Asp Arg Ser Gly	2291.18	2225.36	2460.47	2659.85	2558.55	6218.93	3163.2	2696.76	1982.96	2027.1	2567.53	2695.17	2761.39	2849.31
Asp Ser Trp His	2080.64	1788.3	2181.31	1852.31	1835.39	2270.11	2096.53	1433.49	1615.66	1446.25	2093.46	1774.63	1861.74	1829.89
Asp Val Asn His	12608.3	17580.1	12725	9998.12	10510.8	6743.69	13989.3	32696.3	19212.9	47076.9	45703.7	20585.5	20523.6	20683.8
Aspalathin	0.586356	35.1979	0.203652	3.98538	186.559	33.2514	5.82644	46.0787	0.421014	39.1619	208.14	6.26533	5.75648	2.17777
Asparaginyl-Arginine	633.691	736.428	521.146	515.182	368.593	494.433	601.782	345.771	756.125	907.569	821.947	599.22	636.754	623.067
Asparaginyl-Asparagine	646.058	785.402	894.386	689.696	500.401	965.233	880.059	475.289	499.548	697.841	1451.37	395.146	537.901	466.297
Asparaginyl-Gamma-glutamate	10.1061	72.7292	66.5334	45.4594	325.095	14.9952	253.981	46.0811	53.9845	40.1021	223.126	87.6033	72.4709	69.148
Asparaginyl-Hydroxyproline	2922.97	2929.6	3756.16	5908.05	4494.14	5891.71	3706.4	3873.22	1144.09	2922.55	4876.31	3720.12	3156.83	3181.87
Asparaginyl-Valine	1010.74	546.156	1020.95	174.062	1411.55	776.787	1437.18	400.918	714.794	412.126	621.126	1032.28	893.349	877.95
Aspartyl-Asparagine	774.177	1082.39	663.571	368.053	144.492	232.794	939.544	123.918	530.679	691.298	958.735	621.645	639.612	650.425
Aspartyl-Tyrosine	63.0829	19.4556	40.0894	8.75426	16.6623	13.7535	16.5471	7.33179	10.4374	45.8613	43.4917	25.4758	14.5541	30.4213
Avenanthramide 1p	139.705	52.348	222.735	255.608	111.658	206.544	159.187	5.82803	163.957	154.919	153.388	70.7927	99.5116	133.518
Bakkenolide C	331.17	215.468	268.862	322.328	725.913	127.278	221.301	731.861	672.715	453.879	141.651	550.708	439.694	485.196
Benzyl 3-methylbutanoate	9.40006	15.3171	12.4053	18.4652	11.6819	15.4101	18.6367	9.62361	20.4107	8.28036	11.1143	2.65685	19.4343	9.32847
Benzyloxyphenylisoserine Ethylester	735.607	859.295	534.167	666.045	575.393	599.247	534.15	702.578	1693.83	1095.88	905.976	826.16	806.056	996.662
beta-Alaninebetaine	5712.18	5041.52	6028.29	14071.2	4867.81	13209.8	6288.85	6223.69	3931.06	7096.39	3221.85	7457.81	6492.85	6189.1
Bilirubin glucuronide	15.823	23.4142	5.26222	16.6267	67.9305	28.479	20.7229	29.2702	7.13955	1.97015	23.4459	27.5162	28.9551	52.7686
Biotin amide	44.7247	15.4212	72.0275	18.9712	75.2532	56.8297	61.5123	44.8304	12.0871	27.6245	43.594	21.8981	60.1426	49.9956
Bis(2-ethylhexyl) phthalate	580.032	526.201	427.547	350.419	264.913	300.794	364.913	304.874	611.387	475.564	371.908	303.093	364.205	413.675
Bis-gamma-glutamylcysteinylbis-beta-alanine	10735.9	11335.2	15207.8	12032.5	11494.7	14020.5	16405.7	20869.8	2489.56	15964.8	21793.7	12432.4	12931.2	13619.7
Blumealactone A	38.7802	15.6409	40.2419	35.316	92.2245	5.42406	20.4675	121.376	122.177	58.7315	42.8352	89.4081	39.7898	42.0331
Buddledin A	9.58105	61.0784	73.3313	30.1321	7.78737	70.8835	36.09	90.248	2.93629	96.4715	34.0897	20.6559	45.9561	7.07543
Butyryl-CoA	5308.65	5542.13	6453.06	3838.85	2661.77	4039.45	4675.82	4693.64	4633.18	4271.23	4638.32	2956.03	3417.62	4292.87
C75	601.973	862.527	582.067	644.249	460.332	645.137	761.407	348.63	505.418	595.767	321.157	439.764	467.512	506.616
Calcitroic acid	3.25216	14.8608	2.36451	15.3776	31.8782	12.0995	7.24682	71.7443	21.6496	0.962215	4.10609	2.96447	3.05693	4.19964
Catechin 5-O-(2-feruloyl-6-p-coumaroyl-beta-D-glucopyranoside)	166.387	219.678	164.772	98.757	68.1498	23.5713	259.844	22.0174	62.9488	88.5917	220.564	138.36	119.939	115.309
Chitotriose	8327.7	7234.59	7525.8	8170.7	6850.49	6717.06	7459.72	5304.19	7156.85	5792.89	7608.15	7228.32	7149.63	7037.9
Chloropanaxydiol	166.862	72.3765	91.6578	292.957	75.7551	243.151	37.3231	24.9225	185.027	5.63503	18.4197	32.9989	81.584	57.7504
Chondroitin 6'-sulfate	6.43116	307.053	122.246	26.3511	31.645	85.1519	46.5081	26.2665	255.952	176.624	75.0346	24.7051	6.53185	44.7741
Chryso-obtusin	32.3973	34.4406	32.1367	44.3274	9.48573	14.8655	30.8953	33.3331	12.1424	28.5276	23.5191	25.2543	24.8507	27.9866
Cibaric acid	1246.88	1416.02	1170.69	1050.49	981.148	1098.22	1164.93	1092.39	1190.29	1814.33	1648.21	1229.27	1238.45	1302.21
cis-4-Decenoic acid	3.4246	22.1699	55.4703	15.8305	9.08609	0.976797	22.9028	22.3838	21.1292	25.6999	57.9116	20.9066	21.4584	32.4722
cis-9,10-Epoxystearic acid	8209.38	975.826	1316.35	13641.7	125543	693.963	29207.4	180694	32162.5	960.68	6940.38	37169.4	33569.9	26655.7
Citreoviridinol A1	1663.73	1505.29	1512.43	1704.13	1582.73	1818.41	1559.66	706.015	1867.75	473.626	733.508	1309.83	1266.18	1326.2
Corchorifatty acid F	1232.12	1014.13	1087.39	3788.69	27282.7	993.002	2892.56	9178.7	6772.54	1374.32	1416.87	2292.99	1743.71	1992.37
Cotinine glucuronide	3756.54	4638.71	2669.71	2150	2243.95	1548.99	2423.45	5269.51	4431.03	6224.12	4847.38	3588.09	3611.53	3717.84
Creatine	4434.91	4248.05	5215.74	3678.48	4752.21	3528.31	4590.45	3892.61	3382.71	4554.3	5818.32	4943.48	4505.6	4471.83
Cucurbic acid	796.983	626.753	1385.29	1735.82	712.609	2889.02	2231.67	558.042	703.619	630.619	811.884	1348.64	1283.91	1242.35
Cyanidin 3-O-(6''-acetyl-arabinoside)	23.3922	23.632	41.686	34.5929	15.2052	53.286	43.8757	29.6051	11.4162	33.9801	30.7459	25.045	22.7769	24.6066
Cynaratriol	1901.99	1867.14	1217.3	1525.85	1331.23	1200.09	1144.98	1260.49	2511.38	1621.14	1568.2	1044.35	1236.05	1343.2
Cys His Thr Gly Leu	363.466	357.836	398.076	515.112	353.243	614.986	447.82	252.452	417.07	469.27	272.468	457.148	459.492	442.588
Cysteinyl-Proline	27.2543	51.5904	35.8074	51.5008	42.2383	30.4719	4.31652	47.0219	20.1508	106.623	69.2	42.8144	41.8681	37.6319
Cytidine triphosphate	332.244	288.27	227.026	286.762	111.723	121.504	176.283	140.667	337.45	284.701	169.005	159.309	149.238	118.736
D2PM	10.4845	25.2007	4.10972	4.16095	20.2735	15.5786	14.2121	20.0965	31.2701	10.4282	9.64745	28.1684	10.6992	20.4735
D-4'-Phosphopantothenate	1778.62	1972.37	991.822	754.188	570.928	651.989	1483.91	933.218	1275.92	934.73	1417.73	1040.84	816.313	921.777
Dedimethylchlorpromazine	0.741526	9.95604	2.01237	6.73181	1.42079	2.07315	5.14706	11.9365	0.870799	1.75401	14.2126	1.36893	1.59482	0.876226
Demethyl-desacetyl-rifamycin S	941.041	736.744	729.518	658.391	870.906	379.587	813.272	610.103	898.665	428.828	674.662	668.438	622.899	562.461
Deoxyadenosine monophosphate	66.9365	83.5469	78.6484	61.7995	6.53494	36.9471	80.0585	52.0358	36.9818	41.7281	109.277	51.1315	70.9737	57.4534
Deoxycytidine	25.0636	30.9171	16.8771	7.41104	7.1607	7.14936	19.1185	12.6533	12.2277	10.8172	4.60656	15.4079	15.4932	23.9513
Deoxyguanosine diphosphate (dGDP)	713.54	508.875	1374.01	264.279	336.174	425.848	591.159	440.084	456.45	650.952	517.018	729.493	641.533	713.79
Deoxyloganic acid	291.927	368.876	296.781	241.453	173.997	485.23	288.321	200.685	232.993	233.143	303.115	273.687	258.721	331.541
Deoxypyridinoline	51.1007	73.7387	121.235	50.8086	81.1024	83.3819	3.80556	123.806	12.8632	228.367	104.89	120.416	120.777	112.437
Deoxyuridine triphosphate	108.702	59.8245	41.4883	116.88	137.029	190.571	146.244	184.273	39.8699	57.9131	53.4877	83.0487	125.53	106.371
Desmosterol	4388.22	1410	1096.69	763.529	122.64	846.423	1413.44	143.296	3.13844	634.644	1103.66	119.386	571.656	680.438
Dextromoramide M4	710.333	694.789	498.241	697.079	682.409	399.015	853.24	986.044	766.643	1121.56	1037.89	798.889	725.554	727.043
Dextrorphan O-glucuronide	6936.86	7143.1	6237.86	5069.74	6925.49	8587.08	5300.12	5419.65	2749.25	4490.01	7173.86	4796.15	5597.65	5692.15
DG(14:1(9Z)/22:6(4Z,7Z,10Z,13Z,16Z,19Z)/0:0)	124.434	19.3691	1.19406	21.1962	130.35	45.1216	249.893	482.199	5.88131	12.907	89.9538	15.2231	15.0314	15.2016
DG(15:0/20:3(5Z,8Z,11Z)/0:0)	2.3235	27.0126	45.5304	667.033	3141.42	70.819	688.127	1609.49	1771.59	2.29447	1.56187	283.992	282.99	196.56
DG(15:0/20:4(5Z,8Z,11Z,14Z)/0:0)	31.4036	34.3337	49.8004	90.3734	2994	32.1915	112.303	2540.39	714.568	95.8418	25.1232	331.29	117.267	34.6796
Dideoxymycobactin	596.242	829.912	86.5855	601.172	128.488	395.856	1041.95	921.37	556.349	95.3948	598.969	255.526	322.107	5.3478
Difloxacin	71.879	72.2886	101.717	48.3405	78.9115	12.3244	80.6982	61.2842	47.7195	17.2915	78.2611	56.7702	57.4948	88.5867
Dihomo-gamma-Linolenoyl ethanolamide	11357.3	897.865	1212.53	938.463	8.36853	388.973	3250.19	172.257	1.33208	422.894	851.316	41.9705	662.905	750.828
Dihydroartemisinin (DHA)	1570.81	1971.47	1579.81	1695.4	1396.89	1794.37	1521.62	1925.92	1663.1	2872.03	2747	1462.01	1710.23	1805.59
Dihydrostreptomycin	964.501	1196.01	961.664	818.694	1124.09	678.246	1531.21	4232.11	1226.63	4666.68	3781.95	1993.06	1996.64	2001.78
Dihyroxy-1H-indole glucuronide I	20.5542	6.7033	44.5213	18.5305	30.5536	51.7803	84.4866	3.076	24.0769	2.15344	15.207	23.2232	15.771	17.3929
Diisobutyl adipate	129.383	195.597	177.662	49.258	17.0151	145.488	65.6409	55.3537	102.537	272.739	127.481	46.2391	45.8443	16.0579
Dimethyl 3-methoxy-4-oxo-5-(8,11,14-pentadecatrienyl)-2-hexenedioate	5.13051	18.4366	24.1822	6.58388	15.0927	0.741923	97.8286	24.4299	20.0081	15.109	137.932	13.3516	5.15231	4.75839
Dimethyl phthalate	1126.23	1193.2	971.689	1103.62	699.915	924.811	897.659	827.809	1150.3	937.273	993.345	785.604	832.812	852.831
Dioscoretine	192.153	131.224	166.427	276.563	178.706	404.372	253.181	102.208	109.011	117.298	106.805	172.693	181.959	184.666
DL-2-hydroxy stearic acid	69.4931	30.439	1.05818	54.0666	374.411	33.1383	76.5485	227.662	51.3078	12.4022	2.53297	40.1489	25.4188	9.96811
Dopamine	1.09512	6.30279	5.00902	4.73055	0.226048	22.1333	2.07441	2.02221	5.34609	2.80408	0.865676	1.60573	2.15797	0.973033
Dopaquinone	101.756	135.983	33.0842	24.1096	121.947	47.9787	103.774	19.6588	199.077	55.8556	25.2212	71.4468	72.8352	84.4222
Dopaxanthin	63.1801	152.591	67.1154	24.1364	16.9683	15.7721	134.416	7.91054	55.4629	70.7181	96.1385	20.5647	48.9814	68.2712
D-Urobilinogen	3222.41	2731.24	4297.99	4152.55	5091.09	5422.7	3934.36	9504	2441.12	7178.86	4538.23	5161.84	5247.86	5182.31
E-10-Hydroxynortriptyline	14.7756	24.1986	21.6793	15.5211	63.0817	13.5111	11.6788	33.3182	39.2037	63.3139	30.6838	16.8815	28.5051	30.9029
Equol 4'-O-glucuronide	2878.46	4985.01	4348.64	245.763	283.765	900.642	483.656	262.031	1955.73	1124.21	1205.63	1631.32	1616.82	1486.04
Estradiol	22.155	97.376	78.2479	17.0118	53.2942	21.173	99.9643	11.2044	51.8273	32.4056	14.6487	10.317	16.1596	7.0672
FAD	88.1079	66.7449	91.7465	35.3011	59.8326	51.9497	37.7104	19.8455	41.3588	91.8758	54.2294	62.1482	51.9167	78.152
Fasciculic acid C	9.69115	28.2576	75.8142	702.966	1355.65	30.3434	789.885	2133.46	1674.13	6.14602	872.177	1059.14	686.39	574.755
Flavin adenine dinucleotide (FAD)	233563	253602	299354	180890	126105	186704	217327	206064	190621	204547	207182	167501	177186	208034
Flavin Mononucleotide	8279.08	8926.13	9934.02	6626.12	4779.51	9899.81	6470.34	6545.65	7642.06	6508.02	5980.54	6750.43	6938.17	7126.29
Fructose 6-phosphate	2085.06	3190.24	4387.99	2364.21	266.337	606.57	1276.12	129.337	4526.03	3400.44	2626.22	1576.88	1979.98	2130.75
Fumonisin A2	63.2015	39.0393	65.409	95.6719	53.0184	44.4529	113.736	63.0504	280.883	46.2011	49.8039	135.14	109.737	129.638
Fumonisin AK1	16.7537	281.925	177.849	205.227	166.235	195.168	365.594	174.129	291.973	187.053	146.681	233.028	316.567	276.443
Fumonisin B2	534.554	880.063	755.41	3118.66	6028.6	971.275	2784.81	3553.9	5391.23	354.995	1565.36	3197.64	2429.93	2089.82
Furaneol 4-(6-malonylglucoside)	654.227	796.687	842.886	396.982	411.234	588.422	210.852	210.047	448.143	470.228	429.07	397.842	425.931	517.527
Galactosylhydroxylysine	372.546	481.536	421.78	365.315	493.982	402.266	430.026	716.475	444.242	557.231	728.946	436.561	426.735	451.841
gamma-Glutamylcysteine	71.3923	70.8796	112.211	54.4991	59.2912	68.7646	168.854	60.345	78.3992	78.2178	68.4013	90.9509	65.4796	68.6287
Gemcitabine diphosphate	124.608	189.032	226.79	112.578	33.2125	11.3119	102.628	0.0199182	112.33	142.658	241.388	98.5394	110.29	105.945
Genipic acid	181.543	153.361	104.921	82.565	84.8718	95.8192	130.888	100.083	106.62	96.1413	154.998	143.366	77.9463	91.2886
Geniposidic acid	550.841	665.68	411.035	416.084	330.965	346.581	191.332	263.907	593.355	589.725	341.795	557.891	528.515	584.948
Gentamicin A2	4429.7	4517.44	4096.6	3442.76	4479.2	3997.53	4308.24	4863.88	5602.55	5874.67	7555.27	4695.19	4872.7	4913.19
Gentiobiosyl 2-methyl-6-oxo-2E,4E-heptadienoate	1386.46	1294.24	1418.49	1446.93	1429.91	1525.35	1791.84	1295.71	1281.41	1095.38	1215.54	977.695	1102.99	1240.14
Gibberellin A9	708.984	517.675	634.492	606.54	645.623	748.64	929.32	299.538	504.541	345.199	490	662.104	645.58	650.055
Glaucamine	3205.01	3935.42	2120.23	1595.62	2101.73	1614.4	1773.05	3058.08	3427.72	4133.77	3126.6	2758.39	2717.31	2837.12
Gln Gln Phe	25592.1	25125	22649.8	22444.4	18200.8	22814	20461.1	14917	23973.7	14651.4	20855.9	21217.2	21290.1	22306.5
Gln Lys His	15277.6	21589	18456.1	15292.1	13352.2	9613.95	19214.3	61555.9	26653.3	62244.4	68621.4	28911	29044.8	29237.5
Gln Met Phe Tyr	1506.88	1133.97	1534.88	1629.32	1307.88	1488.29	1749.36	1494.09	924.068	1397.55	1695.92	1468.05	1479.42	1452.68
Gln Phe Asn	6706.17	6752.63	6558.63	6017.73	6780.52	7480.09	5093.96	4471.78	7983.62	4751.56	5936.97	6804.06	6428.54	6529.97
Glu His Val	575.54	622.741	467.165	296.961	693.461	490.274	680.966	517.72	731.565	465.294	668.593	580.208	472.914	619.819
Glu Ile Asp	208.006	234.423	166.123	257.287	275.135	214.69	283.312	196.734	206.2	234.515	171.057	248.282	197.067	207.802
Glu Met Ser Arg	1977.53	1828.34	2557.81	2380.11	2098.78	3104	2739.99	1827.74	1311.01	2111.26	2612.19	2317.9	2267.19	2442.43
Glu Trp Gly Thr	1533.93	1058.75	2100	2595.99	1482.09	2759.06	1717.81	891.223	1046.56	1364.89	1590.66	1682	1649.63	1723.1
Glucoconvallasaponin B	1834.77	1854.55	1099.78	1984.08	4028.08	2616.47	2117.65	4742.28	2164.53	780.127	3472.11	2040.78	2443.77	2425.03
Glucosylgalactosyl hydroxylysine	27.6917	20.7284	33.7218	49.3867	37.6525	34.6502	56.4343	25.0169	18.522	30.2968	37.4063	47.1243	47.808	45.2919
Glutaminylaspartic acid	13874.8	11828.7	15910.3	17523.6	13455.8	24190.7	18043.4	12252.6	8969.57	12383.5	17951.2	14839.9	12574.4	12276.7
Glutaminylisoleucine	43.2731	10.6805	34.5624	110.796	1.08591	51.4363	17.7309	1.77369	71.3622	71.2557	14.1283	2.75811	5.21037	3.38607
Glutaminylphenylalanine	105.921	130.245	20.7446	18.8877	58.1775	58.2327	6.3291	118.17	87.2993	186.079	88.154	93.1951	92.2753	89.2522
Glutamylglutamine	43.9418	42.9372	49.8468	63.0687	54.7048	53.573	0.122557	53.7874	48.9467	83.1977	71.5135	33.4706	35.736	35.1605
Glutamyltryptophan	99.1139	65.8873	84.8611	181.46	63.7765	68.394	65.8815	75.5167	100.226	62.5804	94.033	33.9709	77.4271	78.8963
Glutathione	1202.1	606.834	2317.01	2585.39	1330.19	3780.12	2911.78	559.289	43.9735	1026.48	1417.15	1676.9	1618.03	1737.29
Gly Ala Gly Trp	54.7882	104.628	85.8168	56.6681	80.5468	72.0843	101.677	45.1255	86.9341	112.57	79.8134	105.173	44.2122	31.454
Gly Asp Arg Thr	1875.39	1508.29	2233.52	2043.77	2364.88	2794.71	1979.68	1656.03	1590.55	1249.49	1615.06	1868.95	1932.34	2007.04
Gly Ser Pro Arg	3189.41	2904.97	2589.22	2434.63	2632.03	3330.32	2195.57	1992.18	2910.05	2472.01	2462.79	2386.37	2545.19	2724.07
Glycerophosphocholine	854.819	752.037	877.97	2574.41	864.102	1284.73	1535.45	545.476	1372.04	1495.11	878.959	1140.2	1132.38	1071.05
Glycyl-Methionine	261.241	355.462	270.587	265.927	225.104	300.538	206.901	258.869	343.218	324.502	303.393	234.544	254.406	307.301
Gomphrenol 3-methylether 4'-glucuronide	18.5883	0.842	61.9975	23.9777	17.924	28.4087	57.3775	0.359994	7.13251	15.5851	12.4118	22.6759	6.86644	8.84003
Gossypetin 8-glucuronide 3-sulfate	29.0218	7.23932	16.9518	16.025	24.146	21.482	32.9223	26.0302	16.1685	14.6994	16.9746	18.598	17.9201	21.8921
Guanidylic acid (guanosine monophosphate)	73.039	73.5366	137.507	303.724	87.5661	332.572	57.1869	146.144	84.3062	72.4964	68.7832	167.813	134.39	150.85
Guanosine	3265.47	3001.59	3455.68	1806.28	2753.45	1477.62	2288.05	2752.84	2956.9	2976.73	4663.59	3218.26	2949.51	3382.56
Guanosine diphosphate	38.8319	49.2499	54.0257	29.8086	67.4388	69.6172	65.6241	20.3802	10.4339	27.637	91.0676	20.1704	43.2665	47.6119
Guanosine diphosphate adenosine	79.686	29.625	5.21045	44.8049	28.3823	65.8343	6.76642	32.4875	105.31	44.7872	51.8877	14.5897	6.51903	4.56943
Hexacarboxylporphyrin I	23.8369	4.54009	39.5967	5.87899	35.179	36.4768	63.8801	20.3704	5.01183	18.1815	23.8067	32.9662	20.6277	40.3448
His Asn Tyr Asp	3492.86	2993.53	3352.76	3946.87	2582.8	3070.36	3358.03	2972.44	2561.56	4046.3	5114.93	3720.07	3368.24	3341.16
His Glu Ile	4489.9	5603.32	4371.32	3571.73	3773.8	3156.12	4403.32	9198.3	5528.79	10756	10992.9	6050.96	5871.77	5866.86
His Val Val	864.117	847.152	973.352	1021.66	1884.72	1504.06	934.466	2344.42	382.278	1686.15	2056.2	1416.54	1387.8	1336.26
Histidinyl-Serine	15.2402	12.172	23.0017	17.6809	3.43939	42.5311	4.71858	3.21645	0.580026	11.59	9.77701	12.8636	5.32858	13.5708
Hoduloside VIII	17.8252	17.8603	22.6992	13.2526	6.53078	13.5457	20.5244	13.9471	18.7513	11.0225	30.1149	8.16128	4.60895	6.90055
Homodihydrojasmone	293.051	249.775	623.38	728.274	281.748	1016.19	942.637	226.714	272.378	213.526	287.455	508.769	509.24	490.291
Hovenidulcioside B2	913.942	652.473	482.693	1176.08	2950.54	486.899	1851.74	3868.26	1078.5	2338.36	3213.68	1856.43	2079.87	1951.87
HTS 01037	333.849	338.977	446.222	294.965	234.153	315.386	417.878	280.577	176.653	275.279	383.735	180.34	266.841	252.02
Hydroxy Ritonavir	33.645	9.06585	92.1888	19.225	26.4406	32.7167	102.769	21.0608	24.6834	0.70356	68.053	20.8272	28.5504	20.795
Hydroxyhexamide	11.5889	110.689	82.226	4.57513	2.68408	47.6347	31.6903	1.83079	11.1805	87.0945	159.317	81.3616	74.306	69.8089
Hydroxyprolyl-Isoleucine	11.8389	23.4817	18.4314	6.07029	25.392	0.99977	18.0286	18.7885	59.1881	3.33564	32.9315	6.51505	7.97481	6.54288
Hypoxanthine	16094.8	15075.3	16208.4	14614.2	11713.3	9251.39	13508.8	11656.4	13674	15337.3	17621.1	16355.5	15121.2	16008.5
Ile Gly Val Asp	405.403	345.056	244.457	265.352	365.061	314.105	321.641	316.868	497.434	220.47	302.424	275.7	224.687	332.463
Imidaprilat	1730.92	1644.66	1522.65	1559.03	1502.22	1286.6	1433.02	1458.32	1491	1858.37	1956.31	1550.1	1574.65	1528.91
Indole-3-carboxilic acid-O-sulphate	58.2356	72.0966	50.1602	44.0964	60.1911	71.8351	131.173	77.3069	40.0685	40.755	73.0517	13.2283	50.5106	57.0211
Ingol	56640.7	61428.8	53396.5	43251.8	47241.6	57874.1	39622.2	33738.4	60185.4	55935.6	59052.6	49700.1	51223.1	53293.6
Inosine	3374.46	3323.53	4995.51	2715.3	2387.95	2070.91	2169.29	1946.25	2431.27	3435.74	4156.76	2247.5	2793.45	3086.86
Isoacitretin	228.279	139.903	146.009	281.57	45.1687	156.161	157.918	78.2037	209.755	252.988	117.218	105.493	122.27	117.276
Isofumonisin B1	1.06504	42.2878	1.01844	215.513	52.5802	23.7722	50.4453	28.7035	264.974	11.6068	101.37	154.059	133.046	132.068
Isovestitol	9.38372	21.5042	9.61207	41.3499	209.733	18.595	8.19781	220.271	4.47652	10.5255	58.639	59.9189	53.0109	57.5895
Janthitrem B	567.352	965.004	891.158	373.609	951.589	265.768	1232.48	5837.06	658.167	3768.62	4732.4	1946.27	1939.97	2042.1
Janthitrem C	264578	4082.4	52149.5	213782	1837.36	23910.7	216792	12664.2	3769.91	961.536	3515.48	2037.52	61342.7	51274
Janthitrem F	89.8594	103.623	71.5137	201.341	651.738	88.2337	648.142	1008.16	676.932	193.336	515.257	460.558	500.829	472.163
Janthitrem G	1189.69	17.4057	128.71	734.134	19.3607	70.8111	362.299	32.8991	62.6209	29.1708	1.42723	42.4066	118.307	105.443
Jubanine A	8.23273	17.688	5.83176	15.1548	33.0136	10.1468	6.23193	20.1602	17.359	10.7929	1.30432	17.7797	6.03865	8.04514
Kobusone	14824.3	14114.8	16150.1	10162.9	19092.7	11506.1	18366.7	9721.41	13461.6	12130.1	15830	16398.6	14220.2	13596.1
L-2-Amino-3-methylenehexanoic acid	528.611	347.929	760.37	2373.74	2603.56	2899.01	1319.8	937.766	213.758	617.043	1030.24	440.26	742.135	631.444
L-2-Aminoethyl seryl phosphate	125.015	140.937	105.668	101.159	207.757	160.562	239.824	102.947	94.8249	91.378	128.179	65.9683	149.285	146.991
L-Acetylcarnitine	2384.78	2351.59	2949.12	997.982	1796.15	1439.54	3129.38	2632.24	1378.55	2159.73	3989.26	2265.72	2287.91	2181.29
Lactosylceramide (d18:1/12:0)	105591	350761	337396	54101	42319.6	143567	19744	16237.1	85060.3	300192	107601	14742.1	61134.5	273964
Lanceolatin A	1386.13	1628.6	1343.06	1429.76	1181.56	1713.46	1359.87	1537.51	1364.16	1547.91	1624.36	1518.72	1436.85	1567.28
Lasonolide A	907.24	169.197	73.132	773.156	1211.93	50.1561	1403.7	358.495	613.747	1.04354	243.267	337.241	591.632	589.543
L-Carnitine	16582.9	21739.7	16332.7	6766.63	12517.2	10372.7	13199.8	15863.8	12751.3	14277.5	17142.3	15519.8	14812.5	15103.8
Leonuriside A	36.9476	25.534	23.0229	32.9857	15.3969	16.8518	19.2672	36.749	8.02934	13.1732	23.9827	28.749	16.5665	15.0695
Lettucenin A	98.0432	60.1307	104.87	43.6618	152.351	106.749	92.1512	80.3249	70.2452	106.072	84.3572	102.568	84.3632	111.633
Leucyl-Methionine	26370.1	33361.1	25513.8	23426	18413.8	18848.7	20578.9	39772.3	24550.9	51747.4	41318.5	25834.7	27520.1	31174.8
Leukotriene C5	10999.2	9195.19	11148.5	8967.4	19092.6	9903.08	13835.1	14598.1	9318.85	5937.55	10308.1	12246.1	12239.9	12736.4
Leukotriene D4	3680.78	3949.42	4488.03	3730.41	5246.72	4788.14	4595.69	7581.65	2826.98	6238.66	6929.91	5041.22	5271.11	5076.33
Leukotriene E4	65.0658	51.086	48.6904	67.8049	61.6853	79.2372	26.6685	73.4567	288.389	36.5097	99.6207	65.6031	47.7045	39.5211
Licorice glycoside E	53.8103	57.1573	85.3921	66.2605	54.3825	52.384	50.3938	30.3923	64.3009	60.2876	61.8915	67.4969	73.1822	59.83
Licoricesaponin E2	17.5111	19.9182	9.93411	28.6188	13.5282	28.2949	19.7777	50.6477	73.9951	5.10006	11.4295	15.4539	32.8373	23.7793
Linoleic acid	47.2715	27.8526	0.174103	103.756	476.921	40.586	77.2949	880.972	145.346	20.8221	58.7887	90.7388	45.9185	20.2012
Lippioside II	68675.2	60706.2	75960.3	55982.2	62042.2	40088.2	67235.5	51826.1	46135.8	66474.9	91098.3	74530.9	68855.5	73720
L-Malic acid	149.831	320.988	114.674	189.798	71.5098	155.994	93.7567	96.5118	142.06	91.0466	99.8187	28.1332	86.9232	85.3833
L-Octanoylcarnitine	462.669	530.371	863.678	135.522	245.183	438.731	463.684	1644.58	279.304	152.785	262.478	505.09	474.218	485.95
Lorcaserin sulfamate	40.4584	77.9973	14.3577	12.7683	93.9037	1.00998	23.5804	64.4354	122.49	8.05742	50.0878	22.396	24.4185	48.5746
L-Phenylalanine	15612.4	14801.7	21480.5	29664.4	30116.6	49214.3	27345.8	19280.1	8898.68	19208.1	20214.4	29392.6	26495.2	28425.2
Lucuminoside	1029.45	1051.85	775.961	761.727	1158.6	950.359	1324.71	1291.66	899.243	768.731	1478.61	640.637	739.535	820.667
Lumichrome	178.79	138.27	223.748	102.166	179.489	114.895	102.391	317.379	143.28	225.64	209.257	144.094	144.868	133.619
Lyciumoside II	27.8862	34.7817	10.7025	13.7666	21.9094	36.707	10.3374	36.2256	40.8132	22.1896	21.8268	13.2081	7.89121	8.51943
Lyciumoside III	2097.48	113.655	669.576	1591.91	92.1977	594.067	1917.58	62.1129	245.679	6.41863	266.298	140.353	539.877	390.016
Lyciumoside IV	72.6016	196.39	72.0692	77.792	60.214	197.211	28.9363	14.1843	197.404	139.205	36.9316	9.35183	21.1629	65.3424
Lys Ala Leu Glu	773.037	875.715	1163.58	1058.26	1302.52	1537.94	1166.31	1851.39	648.434	1287.61	1549.33	1188.72	1216.31	1155.46
LysoPA(0:0/18:2(9Z,12Z))	61.81	37.2921	1.93382	21.1493	2.48184	24.7066	24.9163	4.20762	9.54612	12.25	24.7497	12.9498	5.12073	2.60847
LysoPC(16:1(9Z)/0:0)	33.3343	4.37252	23.7441	86.0669	659.759	13.939	283.88	514.836	677.811	12.7111	74.8121	198.689	190.04	201.543
LysoPC(17:0)	672.669	8.01226	4.50991	5952.3	21097	1.49297	5910.87	35698.6	25319.3	11.1947	3093.55	7889.63	8153.66	7870.07
LysoPC(18:0)	14.8065	5.64864	1.44369	70.5811	891.787	16.695	140.786	1497.41	764.362	12.4022	37.5608	69.5255	93.1312	85.3298
LysoPC(18:1(9Z))	1732.16	379.972	251.903	75500.2	173654	177.232	103816	352339	211871	38.1892	36323.9	81915.4	78591.5	72233
LysoPC(18:3(6Z,9Z,12Z))	28.1679	4.88937	10.7023	5746.56	13165	0.95566	7107.68	12110.5	10955	1502.12	3355.26	6759.15	6818.73	6815.07
LysoPC(20:1(11Z))	24.1646	15.8946	61.6355	94.9536	986.334	10.7523	46.2539	252.03	211.721	3.41226	43.0451	279.007	360.424	349.806
LysoPC(P-18:0)	820.897	14.2664	192.568	2200.14	2396.47	644.773	876.235	1801.15	916.786	169.25	32.6323	607.282	685.902	635.141
LysoPE(0:0/18:0)	16990.9	4001.07	1063.76	18068.9	26435.9	2672.24	18101.5	31771.2	34582.9	15.3909	1739.65	6156.23	6254.03	5773.33
LysoPE(18:0/0:0)	11623.9	2238.34	440.624	28182.4	12289.8	566.206	42030.7	23930.7	13576.7	229.987	1301.84	4361.07	4409.67	4593.94
Lysyl-Arginine	1359.45	2546.13	1681.57	1247.81	1377.71	3742.81	1507.18	2936.94	793.625	3035.21	2079.97	1661.32	1712.58	1789.92
Lysyl-Glutamate	3110.49	3363.88	1940.81	1588.73	2564.62	1595.83	1906.63	2021.59	3169.75	3225.95	3267.41	2642.02	2500.33	2667.57
Lysyl-Phenylalanine	699.782	560.393	937.409	617.532	1183.98	1565.38	1688.74	1074.18	333.209	683.269	958.884	994.782	987.387	969.664
Mabioside C	510.9	46.7948	821.841	1316.82	303.377	1033.57	908.083	134.954	148.148	488.982	399.199	649.172	670.967	537.506
Maltotetraose	32.1781	12.781	34.2157	11.0829	194.283	21.225	28.5381	24.1411	38.3981	0.423587	10.5516	4.07056	3.8431	2.50121
Maltotriose	494.03	2493.31	3202.98	2634.36	69.5236	146.097	1254.91	8.06958	1469.68	1564.33	2276.39	1376.2	1399.04	1335.56
Marasmal	145.296	193.284	67.5166	139.553	0.756985	14.7004	89.0215	42.8185	197.281	169.172	69.8648	102.384	65.7169	57.933
Mauritine A	3721.42	5628.28	5014.62	3882.09	6351.86	3707.26	6714.52	24294.3	5156.89	23909.1	19190.6	10023.9	10126.7	10119.3
Mebeverine metabolite (1-Butanol, 4-[ethyl[2-(4-methoxyphenyl)-1-methylethyl]amino]- glucuronide)	1859.83	1679.95	1772.99	1775.4	2833.37	2702.52	1983.26	1865.54	1705.01	1102.24	1823.23	1980.33	2068.42	2045.61
Melleolide L	865.221	1149.62	904.794	629.08	666.503	629.761	409.302	796.862	573.614	980.694	763.238	876.959	798	936.074
Merodesmosine	26.4157	36.5319	4.0685	6.88269	114.737	49.6367	13.4013	63.8219	62.7773	20.4438	93.9013	17.3753	27.1134	15.4782
meta-O-Dealkylated flecainide lactam	45.3961	24.38	44.2741	67.0695	61.0084	103.183	43.4479	15.4145	14.2105	27.5159	21.4351	67.0731	18.3549	25.2491
Methionyl-Valine	2197.01	2499.65	1967.35	2071.63	997.062	1613.58	1837.48	3103.47	2072.39	3859.92	2806.56	1839.02	1995.53	2241.55
Methyl (9Z)-8'-oxo-6,8'-diapo-6-carotenoate	141.012	101.033	170.226	65.9589	1863.56	269.776	28.7189	1334.79	249.285	271.499	337.529	979.201	785.239	901.185
Methyl 7-epi-12-hydroxyjasmonate glucoside	80.8992	47.1432	35.5924	43.7174	91.4524	59.9704	101.415	176.313	36.9588	152.527	111.506	48.9156	76.1706	71.7245
Methylthiobenzoic acid	403.988	381.809	479.99	632.802	379.237	644.754	504.968	462.009	318.989	467.86	479.928	509.64	503.366	493.587
MG(0:0/16:0/0:0)	0.355365	29.8056	1.78367	1015.72	5108	7.71565e-05	784.405	1860.77	3572.02	0.0157863	182.161	782.987	1002.11	1082.3
MG(18:0/0:0/0:0)	44.7206	35.5008	0.0255833	35.0998	0.00155436	30.047	37.9845	0.0217765	0.00671268	1.03109	5.88678	9.93638	4.82465	0.00417817
Monoisobutyl phthalic acid	5269.28	5417.16	5664.86	3557.59	2219.14	4350.17	3146.49	2315.38	3486.14	6756.49	4462.87	5803.42	5057.07	5362.33
mono-isopropyl-disopyramide	10.731	14.8201	17.2357	61.1521	38.4834	76.4109	70.185	42.12	17.9513	29.5672	27.2165	49.2093	50.8332	40.3428
Morphiceptin	1955.5	2095.43	1624.97	695.018	2974.2	1589.55	1966.59	4888.01	924.629	2111.99	2639.18	2880.31	2488.06	2772.34
Mucronine D	1189.75	2127.85	1148.57	1255.89	2774.53	1120.62	2885.87	4870.47	1704.15	1612.99	2736.25	2484.27	2447.36	2534.53
Mulberrofuran T	123.54	97.6227	153.057	148.309	167.844	338.497	162.296	22.2554	56.3246	17.8002	13.985	148.622	103.339	124.168
Mycophenolic acid O-acyl-glucuronide	99.5752	131.985	96.9118	100.626	74.8707	83.7501	86.5973	76.7369	110.282	97.6982	101.792	45.9004	99.1807	102.25
Myricatomentoside II	4374.57	4614.24	3988.66	3613.42	6387	5157.41	4327.12	5153.86	2951.16	3560.34	5477.36	4007.92	4187.52	4555.96
N-(4-amino-2-hydroxybutyl)-3-(3,4-dihydroxyphenyl)prop-2-enimidic acid	154.911	113.533	280.299	81.9117	647.353	240.541	339.013	153.911	79.7396	110.369	413.057	272.815	287.597	308.545
N-(4-aminobutyl)-3-(4-hydroxyphenyl)prop-2-enimidic acid	4.68534	12.476	5.6458	12.0004	12.3925	6.76167	2.36227	3.76338	3.52044	19.4895	7.33988	9.51606	8.3948	11.5366
N-(6-Oxo-6H-dibenzo[b,d]pyran-3-yl)maleamic acid	4340.8	6216.31	3138.57	2152.31	860.14	1169.73	3996.9	712.05	4217.72	4188.24	3770	2820.21	2638.33	2750.52
N-[4'-hydroxy-(E)-cinnamoyl]-L-aspartic acid	20.4857	31.9844	10.2452	15.0662	131.718	77.2502	28.2616	15.9332	65.9626	33.3789	31.8109	77.0959	39.9927	24.6929
N2,N2-Dimethylguanosine	679.894	637.972	642.751	503.946	758.653	507.405	403.721	965.178	489.629	836.015	1235.35	652.056	594.528	576.334
N4-Acetylcytidine	767.09	608.805	881.945	1091.75	659.043	1102.2	1156.94	756.763	314.254	1196.99	934.782	631.804	628.226	701.659
N-Acetylneuraminic acid 9-phosphate	2.98992	0.0633842	17.5684	6.23603	2.70916	9.24227	0.0169832	0.940004	1.85171	2.61016	3.2873	4.51727	4.08163	3.46221
Nandrolone	71.2202	26.6928	33.8051	25.7224	1.9965	50.0749	3.21508	5.24089	32.8485	68.4034	112.524	0.0992692	11.5336	11.2119
Natamycin	8914.09	9432.41	10254.4	8900.09	13509	8329.4	11132.3	15338.6	7648.12	15062.5	17135.7	12089	12122.9	12250.4
Nb-Acetyl-Nb-methyltryptamine	59.5319	64.788	38.8175	111.951	260.821	19.3823	96.5985	482.123	176.785	339.183	154.963	235.903	263.936	227.011
N-Decanoylglycine	4.67052	27.7614	3.14268	9.36695	33.8751	7.57456	9.39019	31.1038	20.5621	10.2005	6.99997	13.1478	3.57319	10.7711
N-Deisopropyl-fluvastatin	9922.16	12626.9	6362.42	6848.56	8135.29	5050.42	6474.68	14571	9445.63	15424.1	11243.6	9035.9	10051.1	11600.1
N-depropylpropafenone	590.069	543.557	403.071	471.922	420.913	488.732	508.441	239.128	655.005	362.104	350.86	404.14	413.935	441.396
N-desethyloxybutynin	265.723	271.472	210.477	183.381	470.315	287.59	380.638	338.135	186.357	267.097	694.087	231.216	254.067	238.488
Neosaxitoxin	6437.79	7083.93	4273.27	3700.96	5265.65	4100.43	5661.07	5460.02	5878.68	6625.23	7593.4	5475.01	5177.08	6043
Niaziminin A	8.27644	1.07985	10.713	58.25	20.477	0.518054	7.01815	0.264559	0.543074	54.695	0.828314	10.1804	8.4846	1.19241
Nicotinamide adenine dinucleotide (NAD)	1467.54	1372.65	1235.09	659.216	2700.62	1114.98	1406.12	2867.8	815.15	841.525	1685.65	1545.79	1718.4	1556.47
Nicotinamide Adenine Dinucleotide Phosphate (NADP+)	120.704	152.305	165.893	66.2479	254.776	222.25	30.8984	137.932	141.395	110.886	81.3464	107.178	124.608	156.291
Nifursol	2.34999	3.01822	2.12101	28.7091	64.426	44.8557	2.80714	31.0261	27.7567	9.70521	51.1877	3.38023	6.22119	3.53863
N-Jasmonoylisoleucine	310.358	381.297	332.66	191.883	222.872	145.598	148.176	498.487	215.36	476.027	393.639	275.598	305.445	305.955
N-Monodesmethyl-rizatriptan	1174	1169.9	872.434	1254.74	968.737	947.809	926.416	1126.05	1209.48	1743.78	1343.01	1125.1	1055.36	1186.24
norerythromycin	8.25285	178.789	48.7517	195.728	147.172	78.7671	53.148	76.1694	260.722	54.8443	144.444	265.381	134.676	142.058
Nor-ketotifen	91.5564	96.8321	78.8824	57.7013	78.6104	63.3038	54.8487	88.4706	77.8235	174.591	143.676	76.5231	98.6499	103.117
Notoginsenoside R10	1.77958	25.775	20.6948	13.2817	425.367	1.96899	5.52998	139.142	3.0317	6.92661	0.0249863	7.772	0.147579	4.02216
N-Trifluoroacetyladriamycinol	5591.92	6463.18	6490.76	2177.42	3537.78	3963.94	1132.77	1954.8	2521.63	2706.28	2995.46	3404.48	3866.8	4247.26
Nummularine A	599.264	717.694	612.335	431.16	1599.66	452.868	1371.6	1820.08	731.229	922.082	1090.15	1025.57	1008.96	1047.98
O-6-deoxy-a-L-galactopyranosyl-(1->2)-O-b-D-galactopyranosyl-(1->3)-2-(acetylamino)-1,5-anhydro-2-deoxy-D-arabino-Hex-1-enitol	7575.45	6722.85	7194.93	8120.35	6936.85	6535.25	7058.89	5460.72	4297.34	14225.4	10567.8	7843.59	7793.29	7884.68
O-Desmethyl-lacosamide	4.853	12.277	5.30847	16.8527	9.80814	8.3376	12.0428	7.18207	4.29996	11.4006	15.7258	16.9854	15.5365	11.3518
Oleic acid	1744.69	115.732	78.4217	14201.4	106813	86.5733	9976.64	74789	52192.5	41.7414	490.021	13494.2	8544.78	7756.23
Olopatadine	841.975	890.29	829.983	791.575	1106.17	1036.17	1027.81	748.157	805.183	790.647	967.269	877.871	867.958	946.965
Oxidized glutathione	76.505	45.9381	36.0315	230.597	50.2163	63.9605	49.0007	51.6797	1286.38	27.7823	33.5701	41.4463	40.8894	37.2749
Oxysolavetivone	3.68438	92.7852	136.942	32.5152	105.568	263.039	32.0872	73.2839	77.3183	184.347	43.5651	3.7294	1.19502	7.8625
Pantothenic Acid	1938.2	2044.81	2810.5	1619.95	1507.39	2918.12	1520.99	2619.73	895.94	2104.5	3799.43	1376.81	1567.72	1722.53
Pantothenol	1.41449	5.93139	5.21043	2.46066	4.9138	2.16082	1.15258	3.27163	3.57749	4.3666	1.80661	4.3171	2.77238	2.59843
PC(14:0/20:4(5Z,8Z,11Z,14Z))	0.000269226	3.10167	8.27681	17.9366	5.31459	25.7254	5.30933	3.54963	6.59136	15.5479	0.443607	8.83478	1.68105	0.312423
PC(14:0/22:2(13Z,16Z))	833.743	1291.39	2059.33	476.426	614.365	1082.32	449.5	363.166	587.298	1406.8	991.479	655.549	415.28	878.223
PC(16:0/2:0)	3.29122	0.334443	2.8674	54.2157	122.807	31.9001	26.4404	133.258	30.8819	28.1932	81.7051	58.3984	86.2409	87.2289
PC(18:3(6Z,9Z,12Z)/20:5(5Z,8Z,11Z,14Z,17Z))	328.923	29.5816	25.7177	23.4191	5.07772	29.3599	87.4657	34.8185	0.000121319	12.5244	27.4713	7.43482	11.0411	19.6954
PC(19:0/0:0)	16174	1921	2377.8	12522.7	514.069	740.497	14492.1	1011.12	972.84	723.133	42.8119	98.8203	1300.85	1363.92
PC(20:3(5Z,8Z,11Z)/P-18:1(11Z))	0.555488	39.8567	115.923	9.62453	8.48697	41.2126	10.631	0.261768	6.03917	60.7074	3.3602	30.3872	46.5408	133.542
PC(20:5(5Z,8Z,11Z,14Z,17Z)/22:5(4Z,7Z,10Z,13Z,16Z))	13403.8	3287.84	2575.35	6012.05	601.361	3087.98	7318.33	1561.14	973.43	1753.8	3811.65	3.72025	690.361	1166.55
PC(20:5(5Z,8Z,11Z,14Z,17Z)/22:6(4Z,7Z,10Z,13Z,16Z,19Z))	443.191	72.4949	56.2997	290.852	69.6636	27.1339	585.825	389.403	104.363	19.6165	201.478	39.4546	35.19	10.3647
PC(22:4(7Z,10Z,13Z,16Z)/22:6(4Z,7Z,10Z,13Z,16Z,19Z))	2026.66	10921.3	4467.83	3249.34	486.373	6400.23	2273.4	488.155	1450.23	4372.9	6780.54	1153.24	1659.13	1576.65
PE(14:0/22:2(13Z,16Z))	225.046	243.148	132.053	157.039	43.398	258.184	107.083	19.182	109.108	49.801	145.054	370.189	95.9692	53.6917
PE(14:1(9Z)/18:4(6Z,9Z,12Z,15Z))	8224.09	3272.48	1822.18	5543.59	3771.7	1407.34	8585.04	3080.63	4275.05	845.411	2617.51	1661.38	2853.21	3073.79
PE(14:1(9Z)/22:2(13Z,16Z))	2.17784	4.01228	41.2933	1.59084	9.29748	26.406	0.370441	4.55811	0.937087	63.6205	1.86328	641.961	4.65475	1.90383
PE(16:0/0:0)	730.427	553.491	258.706	11525.2	29531	255.273	9429.93	62154.3	48277.8	134.375	2805.86	11431.9	11685.9	11051.4
PE(16:1(9Z)/22:2(13Z,16Z))	2.21183	15.8982	10.8986	2.50463	3.4593	8.91884	2.36711	5.68663	2.5275	4.18517	7.88739	9.91555	5.66038	3.15156
PE(17:0/0:0)	3.82017	35.6012	9.45642	151.886	472.452	32.1915	16.1099	1523.37	1164.13	8.56498	18.2983	185.711	201.46	189.094
PE(18:0/22:4(7Z,10Z,13Z,16Z))	46.0587	186.896	185.359	8.99604	904.739	838.358	3.47844	3077.6	403.313	179.253	46.1783	460.6	247.432	149.343
PE(18:0/22:6(4Z,7Z,10Z,13Z,16Z,19Z))	603.164	2224.94	2846.21	1209.5	69.908	2507.14	2341.51	2362.21	702.609	1748.05	2664.2	1210.4	882.643	355.889
PE(18:1(11Z)/P-16:0)	0.0483796	40.0646	30.6096	1.62168	79.0651	206.693	8.41413	26.146	4.80311	216.195	1308.39	0.0573001	0.492627	2.1788
PE(18:1(9Z)/0:0)	720.828	873.888	606.068	11799.5	16529.6	599.144	8168.24	102463	41481	706.038	2165.01	27226.7	17462.8	13778.6
PE(20:0/20:3(5Z,8Z,11Z))	129.711	286.206	19.5303	2953.36	86.3524	123.356	2504.43	530.897	33.1931	54.9868	7.4115	8.84887	7172.63	3863.44
PE(20:0/22:6(4Z,7Z,10Z,13Z,16Z,19Z))	64.4989	280.526	82.2561	886.694	120.403	173.242	574.319	442.06	716.593	0.983196	55.6254	21.7773	89.7081	89.1745
PE(20:4(5Z,8Z,11Z,14Z)/22:2(13Z,16Z))	725.869	5132.28	1522.56	1921.31	99.3101	5770.87	1107.7	120.919	1609.03	1890.17	4237.24	1399.27	869.537	72.1477
PE(22:2(13Z,16Z)/22:5(4Z,7Z,10Z,13Z,16Z))	2.45382	17.4231	6.02826	3.68897	1.29476	34.7383	1.22179	10.2218	7.22104	29.2186	2.12259	1.92509	4.44149	11.29
PE(22:6(4Z,7Z,10Z,13Z,16Z,19Z)/P-18:1(11Z))	113.002	37.9194	20.236	265.145	167.957	430.902	292.749	24.1775	9.29617	145.353	155.542	10.1498	31.7846	3.09641
PE(DiMe(11,3)/MonoMe(11,5))	6632.7	6568.95	1557.99	3003.15	187.336	4130.29	5852.27	1037.11	1257.63	1891.56	4146.31	2016.32	84.078	414.802
PE(DiMe(11,5)/MonoMe(13,5))	5.55037	6.86599	1.07528	29.2764	0.365929	8.66038	0.00617239	5.53249	2.37799	0.202518	12.6103	0.162802	1.11325	0.483099
PE(P-16:0e/0:0)	156.396	19.3678	25.6945	461.681	1827.65	5.99259	209.875	1445.48	1529.53	1.43558	52.3597	377.352	375.872	421.29
Pentacarboxyl porphyrinogen III	130.641	33.0022	34.8692	48.9603	137.292	60.7769	132.443	23.2501	27.5148	13.061	14.589	31.7333	43.4912	41.5916
Pentacarboxylporphyrin I	10.9026	7.73579	153.121	72.789	92.3095	105.53	199.101	39.5404	47.3176	33.4253	91.1649	129.29	105.183	102.05
PG(16:0/0:0)[U]	75.3558	526.554	58.9867	1110.95	1673.79	4.64908	1036.87	2534.77	1275.21	47.348	43.6706	356.1	407.675	384.491
PG(16:0/22:6(4Z,7Z,10Z,13Z,16Z,19Z))	2.8362	6.30279	0.0112744	0.181194	15.6478	26.6103	3.42062	24.3294	15.1191	0.0620152	3.8758	5.00839e-05	0.0105891	0.181677
PGP(18:0/22:6(4Z,7Z,10Z,13Z,16Z,19Z))	105.957	42.9763	84.2444	49.5003	807.743	7.06073	36.4091	39.6024	327.589	4.61054	155.801	127.434	228.086	330.217
PGPC	1359.66	2048.48	1438.4	13564.7	32221.1	1659.55	23312.7	19077.7	32102.7	1513.27	6497.1	18268.6	15757	14714.8
Phe Glu Gly	699.439	511.606	428.532	539.13	275.812	204.264	476.887	370.757	671.356	624.06	449.585	430.329	430.337	425.459
Phe Ser Asn His	1571.05	1157.42	1867.51	1983.98	1706.32	2534.43	1712.09	1374.56	901.24	1500.07	1678.42	1645.87	1575.31	1769.98
Phe Ser Thr Arg	177.958	139.422	171.59	223.807	724.825	99.1154	303.443	4018.87	477.888	376.782	801.896	769.62	812.888	840.634
Phe Tyr Thr Trp	3298.63	3107.32	5021.68	5142.16	7476.86	7398.91	5218	9069.63	1951.6	6938.3	7066.27	6087.21	6086.66	6208.69
Phenethylamine glucuronide	3494.77	3493.92	2703.79	2300.58	3345.13	2905.23	2627.08	3597.64	2853.57	3809.2	3411.06	2671.71	2862.31	3405.93
Phenylalanylphenylalanine	2.46856	36.6677	8.2262	69.1033	61.675	18.4752	41.3205	17.6331	33.1634	50.4265	36.9416	39.9743	24.1508	11.898
Phenylalanylproline	305.352	226.605	378.997	483.044	281.408	630.371	429.033	222.185	176.574	338.78	276.695	389.702	332.529	349.838
Phenytoin methylcatechol	177.461	153.934	157.469	148.18	201.394	137.942	170.338	118.068	207.994	94.5001	131.479	70.0474	93.3951	89.6614
Phloretin xylosyl-galactoside	13977.2	11216.5	19217.4	17346.7	15252.3	23438.4	29355	20161.2	4007.26	16844.9	25785.4	16107.7	15865	16573.3
Phthalazinone pyrazole	36.6636	71.4685	49.7967	14.232	3.03707	7.85047	47.3042	3.24315	48.0328	71.4642	43.4038	50.4931	35.0232	36.7517
Phytolaccinic acid	31.5216	0.107463	32.9024	28.7265	1146.65	42.0468	60.2646	2779.79	209.261	18.695	52.3613	339.836	318.348	148.335
PI(16:0/22:4(10Z,13Z,16Z,19Z))	48.1137	53.1379	16.4697	85.9336	24.2923	375.618	198.467	9.22863	75.6047	31.0616	207.368	2.07302	5.47035	3.43326
PI(18:0/22:6(4Z,7Z,10Z,13Z,16Z,19Z))	4769.72	24.1092	551.247	2020.16	28.7531	83.4185	1159.94	974.838	160.33	11.1473	204.073	233.275	294.001	282.028
PIP(16:0/22:5(7Z,10Z,13Z,16Z,19Z))	53.8158	34.4253	37.5162	58.1269	137.723	130.596	72.8327	137.471	35.7089	10.6316	54.4125	5.05596	7.28942	1.57212
PIP2(16:0/18:0)	13.2528	74.0445	22.3631	33.9097	35.1753	63.5331	27.5045	35.1897	95.3043	17.7125	28.7212	4.09439	2.0972	1.7822
Pipericine	651.165	318.025	373.576	1968.41	5848.66	305.4	2205.79	5227.37	2944.56	369.231	671.086	2635.72	2646.16	1696.7
Piperochromenoic acid	78.2829	21.7519	3.05879	59.4282	172.686	44.5052	40.4622	183.865	188.774	8.39311	20.6052	39.5291	38.6211	46.0707
Polyethylene, oxidized	1284.2	1554.03	1153.38	940.665	706.38	895.045	836.188	957.599	1337.22	2065.56	1861.71	1254.02	1289.27	1269.87
Polyoxyethylene (600) monoricinoleate	13374.5	3293.36	3713.14	3347.9	29.4454	2155.93	4390.21	18.5636	772.608	2037.13	1409.21	810.006	1568.51	1565.45
Prehumulinic acid	66.9612	124.445	174.761	2.83204	84.2858	146.084	38.3659	69.0947	10.6512	242.242	35.0586	21.822	9.076	38.7509
Previtamin D3	2313.69	591.018	407.262	1288.47	78.9206	230.757	1479.98	246.685	120.092	70.8316	163.486	95.6287	359.771	300.657
Pro Phe Thr His	145.104	140.809	148.992	218.922	141.735	419.504	198.238	334.435	246.908	616.18	572.345	290.076	328.786	251.915
Pro Ser Asp Trp	711.065	382.011	1085.44	1355.82	958.313	1353.87	1304.42	397.667	284.284	620.874	995.34	945.559	977.692	964.836
Pro Ser Trp	2180.84	2230.26	2534.96	2491.41	2583.6	2961.88	2079.78	1276.48	2254.25	1471.26	1710.11	2264.04	2229.78	2239.9
Progesterone 3-biotin	74.9738	81.2615	8.61645	108.468	149.429	93.4497	35.7337	8.88817	126.996	69.8449	75.2313	146.361	165.998	202.099
Propenyl-L-NIO	353.625	342.979	536.056	422.936	349.179	615.51	416.947	367.317	258.697	452.153	553.939	473.219	474.03	482.711
Propioveratrone	8.331	1.09071	10.7614	10.9633	2.94594	5.71559	15.8487	3.84049	4.56629	6.3368	7.08989	6.02189	3.75431	6.8974
Propoxyphene carbinol	260.998	518.054	217.423	800.044	163.948	101.958	659.916	333.099	385.969	301.655	211.074	257.235	243.689	247.841
Propylene glycol mono- and diesters of fats and fatty acids	569.516	552.558	0.938501	444.772	220.615	189.501	148.545	94.247	446.088	361.052	178.353	66.0347	53.128	212.491
Prostaglandin B1	3016.41	5036.12	4877.99	3141.66	18976.2	10142.1	2568.54	17733.7	3320.96	5585.77	4621.4	9341.62	8967.19	9237.87
Protoporphyrinogen IX	111.754	56.6683	0.432758	103.739	60.2258	1.34693	84.9245	222.139	294.431	4.66571	66.3646	186.469	144.085	142.88
PS(14:0/22:6(4Z,7Z,10Z,13Z,16Z,19Z))	220.496	17.7073	15.8836	25.6722	185.968	14.5739	58.0152	72.3629	18.169	19.2987	113.359	64.2512	14.0934	19.3821
PS(14:1(9Z)/18:3(9Z,12Z,15Z))	2139.53	611.874	765.59	1468.98	3662.79	259.503	1566.79	1237.03	1193.52	143.126	1072.41	1204.31	1350.04	1202.4
PS(14:1(9Z)/20:3(8Z,11Z,14Z))	16.1616	8.88997	19.8924	34.1685	1686.96	9.93591	174.195	62.8911	1293.59	3.8901	545.831	981.072	1017.34	1067.94
PS(18:0/22:6(4Z,7Z,10Z,13Z,16Z,19Z))	657.687	638.254	942.689	524.708	147.33	561.831	610.864	85.1218	213.982	581.07	666.346	552.335	894.349	566.73
PS(18:2(9Z,12Z)/14:0)	124.71	24.0512	36.8687	10.1175	896.398	3.20301	59.724	69.8038	32.3274	4.79453	7.60194	10.3225	2.48577	6.29932
PS(DiMe(11,3)/DiMe(13,5))	12300.5	3627.39	2657.15	7571.53	876.744	2366.64	5565.73	1311.08	1915.8	1796.93	2769.73	32.0705	883.681	1313.88
PS(MonoMe(11,3)/MonoMe(13,5))	17736.9	4883.31	3628.68	11905.7	4305.96	5898.31	12876.6	2754.31	5203.23	1826.13	3366.85	1522.58	2977.18	3435.38
PS(MonoMe(11,5)/MonoMe(13,5))	922.721	40.0984	17.5253	162.524	52.9542	9.2664	77.6579	34.8185	12.2941	29.2576	34.9836	18.6304	26.2399	19.9307
Pyridine N-oxide glucuronide	3537.02	3480.18	4155.93	3662.16	2512.12	4057.07	4889.71	4676.04	1877.85	3848.61	4749.31	4760.29	3789.18	3497.32
Quinquenoside L1	71.6206	912.704	113.216	64.9284	14.5427	733.555	59.5258	75.1584	112.51	64.9913	338.948	29.5802	30.6634	74.4575
repaglinide aromatic amine	81.4809	139.769	110.307	113.556	145.118	184.451	132.92	93.7826	133.721	61.2465	104.232	85.7811	100.453	83.5548
Retrofractamide A	1017.78	689.172	572.188	560.374	951.277	504.793	498.766	1073.44	939	1471.53	1855.73	931.141	813.562	888.515
Rhapontigenin	239.681	249.995	320.045	250.517	303.908	339.041	306.946	186.49	119.558	190.879	294.031	315.519	226.875	249.854
Rifamycin B	21.496	35.5724	13.1568	42.8635	30.6963	29.0528	40.8512	35.4726	20.4117	14.459	7.63693	28.9763	19.6853	15.8929
Rifamycin W	16690.9	15774	19831.7	17733.8	22340.6	27093.7	21762.4	17684.1	13374.5	14702.2	20491.8	20194.2	20204.8	20662.2
Rishitin	370.137	290.913	211.997	215.38	178.734	188.808	336.811	53.6545	248.163	128.153	131.267	211.503	228.595	227.529
RPR112698	7.1549	10.768	18.6532	7.83031	33.3191	12.1913	22.1813	8.43882	9.89198	4.29383	10.4073	9.47465	28.4397	6.22308
S-4-Hydroxymephenytoin	368.7	369.462	209.143	313.658	167.649	238.511	137.557	110.658	513.663	223.25	126.142	185.258	228.138	267.473
Saccharopine	3121.42	2755.48	2593.88	3149.49	2618.01	4122	4437.69	3047.93	2232.47	2305.47	2583.49	2946.76	2887.91	3121.32
S-Adenosylmethionine	3938.17	4121.7	3435.42	3011.04	4711.3	3808.27	5228.84	4922.58	3146.59	3180.07	5756.87	3205.77	3383.58	3782.62
SAICAR	2.25913	51.6259	53.5808	7.26321	48.354	28.4433	46.8096	17.2915	23.3348	12.5514	79.8581	13.9916	21.5942	9.35556
Scyphostatin A	0.0713207	13.1584	21.7374	57.0708	1037.24	0.667558	233.847	725.443	601.113	1.96777	61.4198	181.032	177.513	173.455
Ser Ala Asp Lys	175.046	386.799	170.458	226.801	408.419	524.042	432.578	631.348	109.574	345.043	230.405	145.139	169.579	189.64
Ser His Val	531.76	642.408	234.797	464.755	411.254	141.192	449.924	388.849	560.323	476.459	557.056	356.77	325.621	394.66
Ser Lys Ser His	770.433	753.658	775.026	584.368	1201.53	1086.23	675.923	603.895	614.456	671.657	990.695	924.333	936.836	844.513
Serylserine	73.8014	192.743	38.427	11.2158	42.9339	81.1814	34.7805	176.435	71.9843	21.4305	10.1415	91.7246	75.7846	78.2917
Seryltyrosine	61.5114	51.1442	30.1335	26.826	43.4221	48.4906	34.132	28.7148	50.8703	14.5217	9.66254	42.7461	41.3225	39.7935
Simmondsin	2741.11	3192.36	2314.76	2124.93	2934.11	2278.13	3117.77	3365.72	2601.87	3033.39	3846.48	2167.46	2364.75	2790.78
Sirolimus	1480.42	8808.08	9163.65	2773.2	297.649	5791.2	854.765	335.884	1210.93	9455.55	3583.36	1696.45	2150.7	4325.47
S-Lactoylglutathione	15697.2	15129.5	50792.9	27942.2	5185.29	34214	16879.6	8785.14	6158.41	11070.3	13547.1	21611.4	17413.9	17043.4
Small bacteriocin	4431.44	4675.69	6154.34	4109.32	9918.7	7698.33	5668.08	13959.8	1923.49	5622.71	7294.02	6314.82	6211.09	6499.01
Soyasapogenol B 3-O-b-D-glucuronide	71.0994	18.6607	36.6222	416.895	11.9511	45.081	25.8624	5.80636	33.9474	20.4118	1.71942	9.6726	4.6042	23.5321
Soyasaponin I	115.73	46.3394	36.8567	20.8591	56.0384	133.903	12.7472	61.5098	40.6117	1.96043	46.5613	11.2677	5.5293	3.14417
Soyasaponin III	1.69104	7.83433	5.49007	5.59648	10.4567	0.908403	98.1466	6.47364	17.3922	3.26883	3.39089	32.0203	9.70564	0.881775
Spinacoside D	5.42134	19.8782	17.3367	16.6454	21.7658	12.0995	6.74805	26.8194	35.6586	10.3555	8.8708	7.05838	5.56839	4.69898
Sterebin E	7.62132	1665.16	1154.1	192.931	2066.51	1663.38	212.019	2784.51	1208.29	2131.15	1598.67	1728.9	1669.4	2116.37
Stevioside	8.90855	5.82366	12.515	29.9447	147.61	32.5527	40.2702	176.377	65.67	2.88055	30.9551	44.3926	44.0686	17.1939
Stigmastanol	62.3109	55.9792	77.1333	57.5936	37.4756	48.5	38.2499	37.6319	55.1858	106.484	45.1456	68.7163	65.0709	70.2702
Streptoval C	368.806	334.849	364.89	434.975	451.546	409.414	401.743	296.084	156.897	152.305	253.673	305.891	361.421	384.491
Succinoadenosine	1834.33	2031.88	492.679	1213.99	3020.39	3176.31	1429.6	1165.35	660.564	711.904	1016.89	1630.65	1655.06	1677
Sugetriol triacetate	302.907	227.526	245.678	278.976	329.909	508.542	224.646	114.303	195.879	229.469	170.979	145.759	182.574	190.679
Sulindac sulfide	27.5925	42.6234	88.7649	48.6689	35.7771	48.1741	70.8273	75.2068	22.7556	46.8101	84.2673	41.601	94.896	63.6962
SULOCTIDIL	13.0085	10.8076	29.217	8.66724	21.3302	66.2431	0.0163413	4.29211	7.92023	3.38161	32.224	9.48825	2.84658	3.56408
Tanacetol B	882.122	1201.09	543.965	378.619	801.941	298.392	748.628	845.192	1069.5	1262.27	1248.85	870.146	794.8	782.725
Taxiphyllin	1379.79	1663.84	1198.74	1018.07	1571.17	1327.96	1609.96	2006.91	1297.58	1978.9	2253.53	1436.4	1475.62	1641.65
Tetrahydrofolyl-[Glu](n)	291.866	234.774	144.982	103.136	138.033	42.1237	156.53	112.758	308.991	64.1734	178.765	167.919	86.768	145.403
Tetrahydroharmol	1402.7	1674.58	1404.96	1224.16	622.412	861.81	1016.31	2059.71	1197.81	2669.01	2089.95	1201.73	1301.93	1488.99
TG(18:2(9Z,12Z)/16:0/22:6(4Z,7Z,10Z,13Z,16Z,19Z))	1.87995	13.1201	3.57485	1.42456	3.26444	12.1493	1.37273	6.4985	5.40476	4.10581	4.07864	5.7575	3.09017	2.15985
TG003	258.871	286.773	167.804	213.822	303.591	223.775	282.336	355.282	262.048	276.569	333.646	141.842	230.898	234.054
Theasapogenol A	144.316	253.725	217.33	71.1957	4287.71	2161.96	5.28634	9538.13	120.447	1119.33	209.653	2277.56	2017.99	1816.79
Thiamine	415.793	234.875	723.294	420.763	183.691	668.572	873.066	167.288	240.542	215.809	462.929	472.626	446.74	416.608
thio-p-Toluamide	534.654	696.087	522.145	318.196	472.067	274.847	360.553	554.422	548.171	483.978	770.817	517.268	563.942	760.619
Thr Glu Leu Thr	7656.94	8145.55	8612.64	7277.9	14121.7	12925.2	9806.76	31537.8	3636.9	12034.5	12923.1	12406.1	12647.6	13051.7
Thr Glu Phe Trp	5417.75	5818.67	5148.55	4703.32	6147.68	4460.37	6945.99	9512.6	5578.13	7061.16	8360.72	6311.78	6507.61	6711.86
Thr Gly Tyr Lys	1272.07	1491.2	1408.4	967.231	1371.05	795.557	1739.54	3547.68	1473.47	2512.32	4038.62	2024.37	1944.85	2081.32
Thr His Ile	1354.69	1058.68	814.918	855.753	1069.38	932.871	879.53	1456.11	1346.21	1431.46	1108.61	1220.58	991.442	1077.34
Thr Lys Trp	15.3767	20.5585	24.5987	54.5566	8.78753	29.7403	51.0596	33.9329	18.7502	17.1979	23.1113	1.01402	12.5042	18.8878
Thr Ser Ser Gly	2980.9	3237.35	3095.51	3160.43	2569.84	3467.84	3337.82	4113.99	2336.01	4475.44	4216.29	3290.2	3291.62	3572.78
Thr Val Gly Trp	1185.42	725.059	1182.25	829.859	895.381	861.783	560.213	433.768	543.771	407.849	607.971	711.03	868.882	755.229
Topaquinone	383.061	379.534	504.38	155.799	228.528	174.873	524.882	64.3541	130.62	339.974	658.939	298.106	302.348	315.596
Torvoside C	10.1584	15.473	26.6545	49.5735	47.144	152.067	12.3831	19.4286	19.6224	25.1824	68.7164	16.6501	18.8908	9.15364
trans-3-Feruloylcorosolic acid	28.5409	18.5619	38.0771	103.172	1515.79	5.29491	34.8571	24.1009	430.078	9.74749	50.5288	424.354	466.894	456.554
trans-Zeatin-O-glucoside riboside	1425.86	1210.24	1320.99	1118.13	1485.51	1145.65	1500.85	1765.98	1310.67	1584.12	2139.42	1450.12	1526.03	1546.61
Traumatic acid	538.061	487.43	425.89	704.234	563.314	457.569	332.974	427.239	595.782	556.376	505.76	558.347	529.584	510.15
Tricin 7-[feruloyl-(->2)-glucuronyl-(1->2)-glucuronide]	60.3029	56.6068	112.531	30.4843	15.6239	3.27862	49.637	22.7257	169.416	93.0824	8.21135	4.13638	24.9634	36.8655
Trimethoprim 3-N-oxide	1190.17	1104.17	705.966	800.081	794.994	882.579	995.065	902.161	1179.01	657.344	821.273	1040.98	894.311	863.956
Troxerutin	22.9485	44.2278	81.2528	59.0862	105.597	37.7153	94.9928	46.8285	33.0229	59.2091	91.6049	134.325	121.082	67.7232
Trp Glu Phe Glu	1332.31	860.848	1394.18	1803.54	1666.26	1755.89	1773.43	625.112	839.095	599.748	1038.47	1233.12	1296.46	1249.23
Trp Gly Thr His	3007.19	3760.97	3606.36	3285.23	3028.7	3670.13	4246.32	5894.95	3536.78	9393.4	8156.91	4654.93	4523.38	4767.23
Trp Ser Ser Asp	1631.9	1399.46	1273.34	1869.61	1065.15	1115.15	1213.15	743.032	1496.57	959.101	1164.35	1255.92	1240.63	1252.16
Trp Thr His Trp	7236.49	7035.29	8685.54	8216.97	9940.52	7113.45	7520.64	12370	6152.16	14118.6	12088.8	9599.07	9432.57	9763.16
Trp Trp Trp Glu	6199.03	4989.92	6644.08	6731.23	5258.69	8371.52	6354.09	4245.45	3824.26	5695.16	5957.33	6243.73	6056.93	6379.17
Tsugaric acid A	15.8989	10.9633	17.2863	32.4843	135.062	66.8135	76.0866	210.569	80.3082	6.47412	1.89187	16.843	15.3695	2.79612
Tylosin	2353.83	1028.28	1324.89	2534.64	892.537	1455.79	939.02	782.435	1228.62	445.373	1785.27	688.148	930.061	912.355
Tyr Ala Phe Arg	368.858	435.398	577.808	273.789	1355.19	274.55	557.833	1393.44	277.205	771.396	1190.99	689.758	680.547	734.426
Tyr Ile Thr Trp	1171.29	1857.24	1423.63	1374.89	2150.52	766.434	2733.36	13269.4	2118.38	8510.39	8421.14	4093.88	4246.99	4423.2
Tyr Trp Ser Tyr	19.0995	311.937	413.284	403.841	27.5111	57.6147	290.798	1.01416	69.7413	271.685	540.423	286.503	208.463	182.981
Tyr Tyr Thr Glu Phe	7548.14	6239.85	8449.53	8981.07	6890.34	10607.3	8024.87	5242.92	3940.83	7326.89	8351.54	7985.03	8135.24	8202.47
Tyrosyl-Glutamine	477.247	445.863	232.246	214.359	336.044	91.505	388.557	309.41	495.647	328.023	383.18	278.248	277.789	342.83
Tyrosyl-Proline	7048.58	10218.6	6124.22	6113.32	3828.31	4083.83	4920.75	12145.9	7990.2	16545.1	11592.3	6880.92	7678.06	8910.98
UDP-4-dehydro-6-deoxy-D-glucose	19.3213	31.4312	53.4285	32.1552	1.74056	6.83284	27.2859	24.9076	22.0031	56.959	45.7857	24.6189	28.8054	29.8084
UDP-L-rhamnose	32.0241	3.66533	35.2265	12.3114	26.7233	22.6636	31.8749	4.21689	16.6924	22.7492	34.7854	25.175	26.8281	16.4502
Undecanedioic acid	16.2802	17.647	25.4646	10.0975	3.79324	15.5635	27.9337	118.137	69.4399	89.3169	52.9627	48.7147	50.9074	54.6444
Uridine 2',3'-cyclic phosphate	68.8942	22.7732	17.6296	155.257	112.309	222.561	78.4199	153.68	37.5988	90.3132	35.9122	118.964	103.893	93.1829
Uridine 5'-diphosphate	13.6816	11.0376	19.5577	14.9207	31.2227	43.0418	29.361	76.8197	15.309	14.5941	3.8992	18.0837	21.6938	12.5212
Uridine triphosphate	32.2253	1.9031	26.9087	26.545	89.2383	57.5092	45.0577	14.9443	32.6231	14.572	18.4273	12.8005	11.9478	7.84808
Val Val Thr Phe	6492.23	7154.69	8063.11	5953.79	13525.1	9752.99	9888.16	23566.6	3194.96	10339.9	13382.6	10453.2	10764.1	11044.2
Valyl-Cysteine	257.706	329.982	223.614	270.066	166.544	234.176	195.093	263.997	268.69	288.528	228.669	190.085	187.248	226.857
Vanillic acid-4-O-glucuronide	65.1479	16.0256	138.311	81.1965	32.4225	16.1442	71.5141	11.4854	59.9864	61.6372	61.522	57.5441	54.9447	76.6471
Vanillin acetate	201.399	250.594	17.205	78.8622	45.6168	8.43338	1.4264	4.27869	504.746	119.03	65.7104	23.7153	5.64632	4.61995
Vidarabine	14.0662	14.5331	156.99	26.7224	22.803	14.9702	33.2642	56.4695	7.05134	8.70317	22.2507	27.9013	38.2686	28.9988
Vomifoliol 9-[glucosyl-(1->4)-xylosyl-(1->6)-glucoside]	347.529	192.12	434.026	342.903	915.018	432.278	484.763	90.9479	258.61	82.3239	91.9323	392.301	292.887	416.922
xi-10-Hydroxyoctadecanoic acid	5.44177	2.40132	0.713686	3.81482	3.4593	0.385503	5.51803	5.70205	0.124438	2.85161	4.53486e-06	0.0356518	0.000395072	2.74258
Yucalexin B20	1716.29	1654.11	664.528	1093.74	967.315	1063.82	1232	1826.69	797.434	1050.95	1178.06	657.874	1061.66	1657.09
Zeranol	1814.57	2010.82	1740.64	1623.41	1284.91	1919.04	1827.69	1496.37	1609.84	2333.37	2144.18	1588.57	1717.64	1699.16
Sheet 3: The relative quantification results of the metabolites with 1/2 minimum fill-in.

## Sheet: alteredmetabolites_cRV-nRV
Sheet 4: The altered metabolites between cRV and nRV.
DEMs_cRV/nRV	FC_cRV/nRV	p_cRV/nRV
Mulberrofuran T	4.52099	0.00271391
5-[(6-{[(2-carboxyacetyl)oxy]methyl}-3,4,5-trihydroxyoxan-2-yl)oxy]-3-{[4,5-dihydroxy-6-(hydroxymethyl)-3-{[3,4,5-trihydroxy-6-(hydroxymethyl)oxan-2-yl]oxy}oxan-2-yl]oxy}-7-hydroxy-2-(4-hydroxyphenyl)-1浣嶉垿-chromen-1-ylium	4.27877	0.0171522
Equol 4'-O-glucuronide	3.58053	0.00688849
3,4,5-trihydroxy-6-{[7-hydroxy-2-(4-hydroxy-3-methoxyphenyl)-3-{[3,4,5-trihydroxy-6-(hydroxymethyl)oxan-2-yl]oxy}-8aH-chromen-5-yl]oxy}oxane-2-carboxylic acid	2.52181	0.0206847
N-Trifluoroacetyladriamycinol	2.4295	0.000159023
Deoxycytidine	2.41022	0.0172668
{3-[(E)-2-[3,5-dihydroxy-4-(3-methylbut-2-en-1-yl)phenyl]ethenyl]-2,6-dihydroxyphenyl}oxidanesulfonic acid	2.14352	0.0022618
Thr Val Gly Trp	2.06869	0.0123965
Furaneol 4-(6-malonylglucoside)	1.96367	0.00719185
[(16R)-5,7-dihydroxy-8,8,12,16-tetramethyl-3-[1-(2-methyl-1,3-thiazol-4-yl)prop-1-en-2-yl]-10-methylidene-9-oxo-17-oxa-4-azabicyclo[14.1.0]heptadec-4-en-11-yl]oxidanesulfonic acid	1.78293	0.0447528
2-amino-4-({1-[(carboxymethyl)-C-hydroxycarbonimidoyl]-2-{[2-hydroxy-1-(1-oxo-1H-isochromen-3-yl)butyl]sulfanyl}ethyl}-C-hydroxycarbonimidoyl)butanoic acid	1.70692	0.0464661
Streptoval C	1.65867	0.0222739
3'-Sialyl-3-fucosyllactose	1.58345	0.0494579
Gibberellin A9	1.5138	0.040421
Dextromoramide M4	0.648703	0.0231627
His Glu Ile	0.528733	0.0374337
Asp Val Asn His	0.395452	0.038323
Gln Lys His	0.336705	0.0239785
Pro Phe Thr His	0.327637	0.0453516
Hovenidulcioside B2	0.260234	0.0432157
Undecanedioic acid	0.240071	0.0134542
Nifursol	0.0834391	0.0482697

## Sheet: alteredmetabolites_dRV-nRV
Sheet 5: The altered metabolites between dRV and nRV.
DEMs_dRV/nRV	FC_dRV/nRV	p_dRV/nRV
Mulberrofuran T	7.4022	0.0265232
(N-acetylneuraminosyl(a2-6)lactosamine)	5.28874	6.12141e-06
6-(4-carboxy-2-hydroxyphenoxy)-3,4,5-trihydroxyoxane-2-carboxylic acid	5.0383	0.0170031
Pentacarboxyl porphyrinogen III	4.83929	0.046315
Vomifoliol 9-[glucosyl-(1->4)-xylosyl-(1->6)-glucoside]	4.15216	0.0217278
Glutathione	3.48141	0.0182504
L-2-Amino-3-methylenehexanoic acid	3.28573	0.0063585
6-{4-[5,6-dihydroxy-7-methoxy-4-oxo-8-(3,4,5-trihydroxyoxan-2-yl)-4H-chromen-2-yl]phenoxy}-3,4,5-trihydroxyoxane-2-carboxylic acid	3.26961	0.0317803
Mabioside C	3.04098	0.0416549
3,4,5-trihydroxy-6-{[3,5,7-trihydroxy-4-oxo-2-(3,4,5-trihydroxyphenyl)-3,4-dihydro-2H-1-benzopyran-6-yl]oxy}oxane-2-carboxylic acid	2.82301	0.0248133
1-[3-(6-{2,4-dihydroxy-3-[(1E)-3-hydroxy-3-methylbut-1-en-1-yl]benzoyl}-5-(2,4-dihydroxyphenyl)-3-methylcyclohex-2-en-1-yl)-2,4-dihydroxyphenyl]-3-(2,4-dihydroxyphenyl)propan-1-one	2.80703	0.000211943
Uridine triphosphate	2.71018	0.0473952
[(16R)-5,7-dihydroxy-8,8,12,16-tetramethyl-3-[1-(2-methyl-1,3-thiazol-4-yl)prop-1-en-2-yl]-10-methylidene-9-oxo-17-oxa-4-azabicyclo[14.1.0]heptadec-4-en-11-yl]oxidanesulfonic acid	2.5995	0.00757464
2-amino-4-({1-[(carboxymethyl)-C-hydroxycarbonimidoyl]-2-({2,3,6-trihydroxy-5-[(2E)-3-(4-hydroxyphenyl)prop-2-enoyl]-4-{[3,4,5-trihydroxy-6-(hydroxymethyl)oxan-2-yl]oxy}phenyl}sulfanyl)ethyl}-C-hydroxycarbonimidoyl)butanoic acid	2.56553	0.0272765
Dioscoretine	2.55632	0.036232
Trp Glu Phe Glu	2.25602	9.81799e-05
Pro Ser Asp Trp	2.16365	0.0108214
mono-isopropyl-disopyramide	2.10715	0.0156071
L-Phenylalanine	2.01684	0.0242252
(3,4,5,6-tetrahydroxyoxan-2-yl)methyl 4-hydroxybenzoate	1.98941	0.0371576
Arbutamine	1.98017	0.0209455
6-[5-(2-{[2-(3,4-dimethoxyphenyl)ethyl]-C-hydroxycarbonimidoyl}ethyl)-2-methoxyphenoxy]-3,4,5-trihydroxyoxane-2-carboxylic acid	1.9772	0.0159944
Streptoval C	1.97644	0.00141054
Phenylalanylproline	1.79826	0.0449291
Gibberellin A9	1.78745	0.0107925
Glu Trp Gly Thr	1.74828	0.0412005
6-{[1-(2-{[3-(3,4-dimethoxyphenyl)-1-hydroxypropylidene]amino}ethyl)-3-methoxy-4-oxocyclohexa-2,5-dien-1-yl]oxy}-3,4,5-trihydroxyoxane-2-carboxylic acid	1.62193	0.0369823
Glucosylgalactosyl hydroxylysine	1.60123	0.0415605
3-[5,7-dihydroxy-2-(3-hydroxyphenyl)-4-oxo-3,4-dihydro-2H-1-benzopyran-8-yl]-5,7-dihydroxy-2-phenyl-3,4-dihydro-2H-1-benzopyran-4-one	1.59346	0.00448142
Thr Val Gly Trp	1.57886	0.0184202
Rhapontigenin	1.51767	0.0444865
1,11-Undecanedicarboxylic acid	1.51688	0.0159555
Pro Ser Trp	1.50723	0.0223292
Gly Asp Arg Thr	1.50267	0.0103293
5-Hydroxytryptophol glucuronide	0.668276	0.0337888
Lysyl-Glutamate	0.6552	0.0372785
3-Methoxy-4-hydroxyphenylglycol glucuronide	0.633958	0.00013711
thio-p-Toluamide	0.604764	0.0215526
Arginyl-Asparagine	0.601306	0.0308973
(1S,2S,4R,8S)-p-Menthane-1,2,8,9-tetrol 2-glucoside	0.596389	0.0188442
3,4,5-trihydroxy-6-(3,4,5-trihydroxycyclohex-1-ene-1-carbonyloxy)oxane-2-carboxylic acid	0.593471	0.0421879
Lumichrome	0.557129	0.0493861
Methionyl-Valine	0.550546	0.0224492
N-Deisopropyl-fluvastatin	0.52302	0.00776339
Leucyl-Methionine	0.516347	0.0398381
Glaucamine	0.515403	0.000873287
alpha-Zearalenol	0.513643	0.0375729
3-hydroxyropivacaine	0.511647	0.0185551
Tanacetol B	0.503316	0.0141189
12-hydroxyjasmonic acid	0.486598	0.00902789
3-Hydroxy-5Z-octenyl acetate	0.48063	0.0248151
Retrofractamide A	0.471039	0.0233941
Tetrahydroharmol	0.464629	0.0171412
[(16R)-5,11-dihydroxy-8,8,10,16-tetramethyl-3-[1-(2-methyl-1,3-thiazol-4-yl)prop-1-en-2-yl]-12-methylidene-9-oxo-17-oxa-4-azabicyclo[14.1.0]heptadec-4-en-7-yl]oxidanesulfonic acid	0.463154	0.0361419
N-Jasmonoylisoleucine	0.447442	0.0170266
Thr Gly Tyr Lys	0.421133	0.0331232
His Glu Ile	0.408625	0.0211208
Cotinine glucuronide	0.402772	0.000351732
Tyrosyl-Proline	0.392476	0.00702621
4-[5-hydroxy-4-(4-hydroxyphenyl)hex-3-en-3-yl]phenol	0.346568	0.0480946
10-Hydroxydesmethylnortriptyline glucuronide	0.319668	0.0269516
Dihydrostreptomycin	0.298564	0.0470027
Glutaminylphenylalanine	0.295239	0.019687
Asp Val Asn His	0.285036	0.025558
6-Methylthioguanosine monophosphate	0.28129	0.0179242
Gln Lys His	0.262342	0.0213976
2-(phenylmethylidene)heptane-1,3-diol	0.206209	0.0214391
Undecanedioic acid	0.173979	0.00384154
6-[(1Z)-2-hydroxy-3-oxobut-1-en-1-yl]-7-methoxy-2H-chromen-2-one	0.155512	0.0145789
