# Supplementary material for: Proteomic and Metabolomic Analyses of Right Ventricular Failure due to Pulmonary Arterial Hypertension
Source: Front Mol Biosci. 2022 Jul 5;9:834179. doi: 10.3389/fmolb.2022.834179 (PMC9294162; doi:10.3389/fmolb.2022.834179)
Supplement: Supplementary file 4 [file Table5.xls]

## Sheet: proteins
Sheet 1: Spearman correlations between proteins and five catheterization and echocardiography parameters. RV/BW, ratio of right ventricle weight to body weight; RVSP, right ventricular systolic pressure; RVEDP, right ventricular end-diastolic pressure; CO, cardiac output; TAPSE, tricuspid annular plane systolic excursion.
	PG.Genes	PG.ProteinDescriptions	PG.ProteinNames	RV/BW	p-value	RVSP	p-value	RVEDP	p-value	CO	p-value	TAPSE	p-value
A0A0G2JT64	Akr1b8	Aldo_ket_red domain-containing protein	A0A0G2JT64_RAT	-0.718182	0.0414244	-0.35991	0.341316	-0.409091	0.272698	0.4	0.28447	0.563636	0.121015
A0A0G2JTA1	Ppp2r5e	Serine/threonine-protein phosphatase 2A 56 kDa regulatory subunit	A0A0G2JTA1_RAT	-0.681818	0.0543558	-0.738043	0.0362364	-0.609091	0.0896813	0.490909	0.180296	0.663636	0.0625511
A0A0G2JU05	Llgl2	LLGL domain-containing protein	A0A0G2JU05_RAT	0.5	0.172034	-0.00455582	0.990524	0.609091	0.0896813	-0.572727	0.114807	-0.445455	0.230586
A0A0G2JU49	Mtx1	Metaxin 1	A0A0G2JU49_RAT	-0.836364	0.0140747	-0.378133	0.315539	-0.636364	0.0750036	0.572727	0.114807	0.836364	0.0140747
A0A0G2JUX4	Usp47	USP domain-containing protein	A0A0G2JUX4_RAT	-0.454545	0.220294	-0.797269	0.0210189	-0.327273	0.387733	0.2	0.608957	0.390909	0.296988
A0A0G2JW01	ENSRNOG00000046333	HP domain-containing protein	A0A0G2JW01_RAT	-0.527273	0.148605	-0.715264	0.0427536	-0.354545	0.347925	0.227273	0.558412	0.536364	0.141398
A0A0G2JYM0	Ldb3	LIM domain-binding 3	A0A0G2JYM0_RAT	-0.845455	0.0127643	-0.373577	0.322424	-0.6	0.0959047	0.527273	0.148605	0.781818	0.0238274
A0A0G2JZD1	Ppp2r5c	Serine/threonine-protein phosphatase 2A 56 kDa regulatory subunit	A0A0G2JZD1_RAT	-0.881818	0.00737097	-0.619592	0.0853642	-0.645455	0.0706811	0.581818	0.108434	0.790909	0.0221417
A0A0G2JZR1	Osbpl6	Oxysterol-binding protein	A0A0G2JZR1_RAT	-0.954545	0.00158964	-0.587701	0.104682	-0.872727	0.00847567	0.818182	0.0167081	0.936364	0.00286658
A0A0G2K012	Ubxn6	UBX domain-containing protein	A0A0G2K012_RAT	-0.536364	0.141398	-0.769934	0.0272509	-0.354545	0.347925	0.218182	0.574121	0.472727	0.199561
A0A0G2K0G3	Txnrd3	Thioredoxin-disulfide reductase	A0A0G2K0G3_RAT	-0.154545	0.697816	-0.564922	0.121015	0.0636364	0.87552	-0.0181818	0.964288	0.145455	0.714856
A0A0G2K161	Epb41	Band 4.1	A0A0G2K161_RAT	-0.427273	0.251322	-0.774489	0.0260881	-0.363636	0.335479	0.227273	0.558412	0.490909	0.180296
A0A0G2K189	Scrn3	Secernin 3	A0A0G2K189_RAT	-0.809091	0.0181535	-0.337131	0.37404	-0.536364	0.141398	0.554545	0.128242	0.663636	0.0625511
A0A0G2K1D2	Rap1gds1	RAP1, GTP-GDP dissociation stimulator 1 (Predicted), isoform CRA_a	A0A0G2K1D2_RAT	-0.572727	0.114807	-0.724375	0.0400356	-0.318182	0.401868	0.181818	0.644867	0.572727	0.114807
A0A0G2K1N9	Selenoo	Selenoprotein O	A0A0G2K1N9_RAT	-0.545455	0.134991	-0.774489	0.0260881	-0.436364	0.240905	0.218182	0.574121	0.581818	0.108434
A0A0G2K1V7	Sgcb	Beta-sarcoglycan	A0A0G2K1V7_RAT	-0.863636	0.0098348	-0.646927	0.0706811	-0.654545	0.0668233	0.618182	0.0853642	0.863636	0.0098348
A0A0G2K261	Iars2	Isoleucyl-tRNA synthetase	A0A0G2K261_RAT	-0.872727	0.00847567	-0.583145	0.108434	-0.627273	0.0805637	0.609091	0.0896813	0.809091	0.0181535
A0A0G2K2C7	Usp9x	USP domain-containing protein	A0A0G2K2C7_RAT	0.890909	0.00649421	0.656038	0.0668233	0.663636	0.0625511	-0.609091	0.0896813	-0.836364	0.0140747
A0A0G2K2Q2	Gcat	Aminotran_1_2 domain-containing protein	A0A0G2K2Q2_RAT	-0.918182	0.00370609	-0.505696	0.168189	-0.845455	0.0127643	0.790909	0.0221417	0.9	0.00539134
A0A0G2K302	Ap3s2	Clat_adaptor_s domain-containing protein	A0A0G2K302_RAT	0.754545	0.0306405	0.382689	0.309635	0.536364	0.141398	-0.472727	0.199561	-0.672727	0.0583659
A0A0G2K309	Slc25a15	Mitochondrial ornithine transporter 1	ORNT1_RAT	-0.0454545	0.911858	0.364466	0.335479	-0.345455	0.361149	0.327273	0.387733	0.136364	0.73213
A0A0G2K3I9	Dusp3	Dual specificity protein phosphatase	A0A0G2K3I9_RAT	0.645455	0.0706811	0.0637815	0.87552	0.772727	0.0260881	-0.763636	0.0282259	-0.745455	0.0335604
A0A0G2K3W1	Vwa8	AAA_5 domain-containing protein	A0A0G2K3W1_RAT	-0.881818	0.00737097	-0.55581	0.128242	-0.827273	0.0153869	0.781818	0.0238274	0.927273	0.0035713
A0A0G2K3Z9;Q63716	ENSRNOG00000017695;Prdx1	Peroxiredoxin-1	A0A0G2K3Z9_RAT;PRDX1_RAT	0.763636	0.0282259	0.255126	0.507359	0.727273	0.0386169	-0.736364	0.0362364	-0.709091	0.0444681
A0A0G2K427	Ivns1abp	BTB domain-containing protein	A0A0G2K427_RAT	0.736364	0.0362364	0.769934	0.0272509	0.545455	0.134991	-0.409091	0.272698	-0.772727	0.0260881
A0A0G2K5P5	Myom1	Myomesin 1	A0A0G2K5P5_RAT	-0.890909	0.00649421	-0.601368	0.0959047	-0.818182	0.0167081	0.754545	0.0306405	0.936364	0.00286658
A0A0G2K6R8	Ehbp1l1	EH domain-binding protein 1-like 1	A0A0G2K6R8_RAT	0.418182	0.26163	-0.332575	0.380504	0.281818	0.460988	-0.363636	0.335479	-0.418182	0.26163
A0A0G2K743;D3Z8D7;P62856	RGD1562415;LOC100361854;Rps26	40S ribosomal protein S26	A0A0G2K743_RAT;D3Z8D7_RAT;RS26_RAT	0.0181818	0.964288	-0.519364	0.156324	0.163636	0.679961	-0.163636	0.679961	0.0181818	0.964288
A0A0G2K7B6	Dysf	Dysferlin	A0A0G2K7B6_RAT	-0.763636	0.0282259	-0.259682	0.500125	-0.545455	0.134991	0.645455	0.0706811	0.772727	0.0260881
A0A0G2K865	Tpd52	Tumor protein D52	A0A0G2K865_RAT	0.227273	0.558412	0.706152	0.0461458	0.327273	0.387733	-0.109091	0.785829	-0.427273	0.251322
A0A0G2K918	LOC100909784	Leiomodin-2-like	A0A0G2K918_RAT	0.609091	0.0896813	-0.00455582	0.990524	0.336364	0.37404	-0.4	0.28447	-0.609091	0.0896813
A0A0G2K9B4	Mrpl15	39S ribosomal protein L15, mitochondrial	A0A0G2K9B4_RAT	-0.754545	0.0306405	-0.514808	0.159882	-0.936364	0.00286658	0.836364	0.0140747	0.827273	0.0153869
A0A0G2K9F2	ENSRNOG00000056128	NFACT-R_1 domain-containing protein	A0A0G2K9F2_RAT	-0.0545455	0.893587	-0.683373	0.0543558	-0.0909091	0.821791	-0.00909091	0.981637	0.127273	0.748734
A0A0G2K9Z7	Tcap	Uncharacterized protein	A0A0G2K9Z7_RAT	0.736364	0.0362364	0.697041	0.0493032	0.736364	0.0362364	-0.609091	0.0896813	-0.836364	0.0140747
A0A0G2KAD4	Lbh	Protein LBH	A0A0G2KAD4_RAT	-0.836364	0.0140747	-0.287017	0.453161	-0.809091	0.0181535	0.863636	0.0098348	0.827273	0.0153869
A0A0G2KBB9	Ank2	Ankyrin 2	A0A0G2KBB9_RAT	-0.963636	0.00129828	-0.528475	0.148605	-0.872727	0.00847567	0.790909	0.0221417	0.909091	0.00430354
A0A0G2QC02	Skiv2l	Ski2-like RNA helicase	A0A0G2QC02_RAT	-0.609091	0.0896813	-0.432803	0.245496	-0.781818	0.0238274	0.681818	0.0543558	0.827273	0.0153869
A0A0G2QC38	Srsf11	RRM domain-containing protein	A0A0G2QC38_RAT	0.272727	0.477336	0.687929	0.0527009	0.254545	0.507359	-0.127273	0.748734	-0.245455	0.524203
A0A0U1RS25	Upf1	UPF1, RNA helicase and ATPase	A0A0U1RS25_RAT	-0.363636	0.335479	-0.788157	0.0232269	-0.154545	0.697816	0.0545455	0.893587	0.327273	0.387733
A0A140UHX6	Sptb	Spectrin beta chain	A0A140UHX6_RAT	-0.763636	0.0282259	-0.373577	0.322424	-0.527273	0.148605	0.572727	0.114807	0.790909	0.0221417
A0A1W2Q678	FAM120C	Uncharacterized protein	A0A1W2Q678_RAT	-0.718182	0.0414244	-0.373577	0.322424	-0.590909	0.101932	0.563636	0.121015	0.654545	0.0668233
A1L1J8	Rab5b	RAB5B, member RAS oncogene family	A1L1J8_RAT	-0.827273	0.0153869	-0.578589	0.111471	-0.745455	0.0335604	0.645455	0.0706811	0.881818	0.00737097
A2IBE0	Ca14	Alpha-carbonic anhydrase domain-containing protein	A2IBE0_RAT	-0.836364	0.0140747	-0.373577	0.322424	-0.690909	0.0509557	0.681818	0.0543558	0.745455	0.0335604
A6ZIQ8	Tmem38a	Trimeric intracellular cation channel type A	TM38A_RAT	-0.727273	0.0386169	-0.432803	0.245496	-0.736364	0.0362364	0.6	0.0959047	0.718182	0.0414244
B0BMX3	S100a16	EF-hand domain-containing protein	B0BMX3_RAT	0.518182	0.156324	0.615036	0.0876619	0.618182	0.0853642	-0.390909	0.296988	-0.672727	0.0583659
B0BN30	Mtch1	Mitochondrial carrier 1	B0BN30_RAT	0.218182	0.574121	0.774489	0.0260881	0.309091	0.416597	-0.136364	0.73213	-0.354545	0.347925
B0BN83	Armc1	Armadillo repeat-containing protein 1	B0BN83_RAT	0.872727	0.00847567	0.651482	0.0687288	0.754545	0.0306405	-0.681818	0.0543558	-0.890909	0.00649421
B0BN86	Tmem11	Transmembrane protein 11, mitochondrial	TMM11_RAT	0.463636	0.209303	0.952166	0.00182685	0.372727	0.322507	-0.154545	0.697816	-0.518182	0.156324
B0BNC4	Phykpl	5-phosphohydroxy-L-lysine phospho-lyase	B0BNC4_RAT	0.436364	0.240905	0.760822	0.0292609	0.418182	0.26163	-0.290909	0.446178	-0.390909	0.296988
B0BNE6	Ndufs8	Complex I-23kD	B0BNE6_RAT	0.127273	0.748734	0.738043	0.0362364	0.1	0.803816	0.0818182	0.83974	-0.181818	0.644867
B0BNF6	2022-03-05	RING-CH-type domain-containing protein	B0BNF6_RAT	-0.790909	0.0221417	-0.701596	0.04783	-0.863636	0.0098348	0.745455	0.0335604	0.9	0.00539134
B0BNI6	Slc25a35	Similar to solute carrier family 25, member 35, isoform CRA_a	B0BNI6_RAT	-0.690909	0.0509557	-0.150342	0.707275	-0.790909	0.0221417	0.709091	0.0444681	0.627273	0.0805637
B0BNL2	Pin1	Peptidyl-prolyl cis-trans isomerase	B0BNL2_RAT	0.790909	0.0221417	0.30524	0.423608	0.718182	0.0414244	-0.627273	0.0805637	-0.827273	0.0153869
B0K010	Txndc17	Thioredoxin domain-containing protein 17	B0K010_RAT	0.381818	0.309635	0.624147	0.0829215	0.354545	0.347925	-0.163636	0.679961	-0.527273	0.148605
B0LPN4	Ryr2	Ryanodine receptor 2	RYR2_RAT	-0.654545	0.0668233	-0.400912	0.28447	-0.363636	0.335479	0.281818	0.460988	0.627273	0.0805637
B1PLB1	Cd34	CD34 antigen (Predicted)	B1PLB1_RAT	0.690909	0.0509557	0.701596	0.04783	0.490909	0.180296	-0.336364	0.37404	-0.709091	0.0444681
B1PRL5	Cavin4	Caveolae-associated protein 4	CAVN4_RAT	0.709091	0.0444681	0.738043	0.0362364	0.545455	0.134991	-0.372727	0.322507	-0.672727	0.0583659
B1WC02	Ctps1	CTP synthase	B1WC02_RAT	0.727273	0.0386169	0.564922	0.121015	0.663636	0.0625511	-0.590909	0.101932	-0.781818	0.0238274
B1WC37	Trmu	Mitochondrial tRNA-specific 2-thiouridylase 1	MTU1_RAT	-0.818182	0.0167081	-0.66515	0.0625511	-0.545455	0.134991	0.463636	0.209303	0.763636	0.0282259
B1WC61	Acad9	Complex I assembly factor ACAD9, mitochondrial	ACAD9_RAT	-0.527273	0.148605	-0.728931	0.0386169	-0.4	0.28447	0.336364	0.37404	0.490909	0.180296
B2GUX5	Nt5c3a	5'-nucleotidase	B2GUX5_RAT	0.336364	0.37404	0.80638	0.0190308	0.245455	0.524203	-0.109091	0.785829	-0.281818	0.460988
B2GUZ6	Rtn4ip1	PKS_ER domain-containing protein	B2GUZ6_RAT	-0.9	0.00539134	-0.596812	0.0986502	-0.745455	0.0335604	0.727273	0.0386169	0.918182	0.00370609
B2GV38	Ubl4a	Ubiquitin-like protein 4A	UBL4A_RAT	-0.672727	0.0583659	-0.815492	0.0175749	-0.7	0.04783	0.527273	0.148605	0.681818	0.0543558
B2RYG6	Otub1	Ubiquitin thioesterase OTUB1	OTUB1_RAT	0.718182	0.0414244	0.419135	0.26163	0.763636	0.0282259	-0.690909	0.0509557	-0.809091	0.0181535
B2RYJ3	Cul4a	CULLIN_2 domain-containing protein	B2RYJ3_RAT	0.527273	0.148605	0.810936	0.0181535	0.490909	0.180296	-0.336364	0.37404	-0.609091	0.0896813
B2RYN3	Eef1e1	GST C-terminal domain-containing protein	B2RYN3_RAT	0.745455	0.0335604	0.350798	0.354129	0.681818	0.0543558	-0.663636	0.0625511	-0.690909	0.0509557
B2RYP4	Snx2	Sorting nexin-2	B2RYP4_RAT	0.745455	0.0335604	0.432803	0.245496	0.563636	0.121015	-0.490909	0.180296	-0.618182	0.0853642
B2RYP8	Tubgcp2	Gamma-tubulin complex component	B2RYP8_RAT	-0.127273	0.748734	-0.733487	0.0375978	-0.136364	0.73213	-0.00909091	0.981637	0.209091	0.590084
B2RYW3	Ndufb9	Complex I-B22	B2RYW3_RAT	0.409091	0.272698	0.911164	0.00430354	0.327273	0.387733	-0.163636	0.679961	-0.436364	0.240905
B2RYW4	Mrpl53	39S ribosomal protein L53, mitochondrial	B2RYW4_RAT	0.536364	0.141398	0.911164	0.00430354	0.354545	0.347925	-0.181818	0.644867	-0.509091	0.164653
B2RYW9	Fahd2	Fumarylacetoacetate hydrolase domain-containing protein 2	FAHD2_RAT	-0.890909	0.00649421	-0.410024	0.272698	-0.727273	0.0386169	0.663636	0.0625511	0.818182	0.0167081
B2RZ27	Sh3bgrl3	Glutaredoxin domain-containing protein	B2RZ27_RAT	0.781818	0.0238274	0.596812	0.0986502	0.509091	0.164653	-0.427273	0.251322	-0.809091	0.0181535
B2RZ68	Dcaf7	WD_REPEATS_REGION domain-containing protein	B2RZ68_RAT	-0.818182	0.0167081	-0.44647	0.230586	-0.7	0.04783	0.627273	0.0805637	0.727273	0.0386169
B2RZD6	Ndufa4	NDUFA4, mitochondrial complex-associated	B2RZD6_RAT	-0.790909	0.0221417	-0.742599	0.0349315	-0.536364	0.141398	0.436364	0.240905	0.663636	0.0625511
B4F7E8	Niban2	Protein Niban 2	NIBA2_RAT	0.645455	0.0706811	-0.00455582	0.990524	0.827273	0.0153869	-0.881818	0.00737097	-0.745455	0.0335604
B5DEH2	Erlin2	Erlin-2	ERLN2_RAT	0.618182	0.0853642	0.624147	0.0829215	0.6	0.0959047	-0.463636	0.209303	-0.654545	0.0668233
B5DEN5	Eef1b2	Elongation factor 1-beta	B5DEN5_RAT	0.754545	0.0306405	0.364466	0.335479	0.709091	0.0444681	-0.545455	0.134991	-0.781818	0.0238274
B5DF51	Mmgt1	Membrane magnesium transporter 1	MMGT1_RAT	-0.872727	0.00847567	-0.701596	0.04783	-0.845455	0.0127643	0.736364	0.0362364	0.909091	0.00430354
B5DFL0	Snta1	Snta1 protein	B5DFL0_RAT	-0.763636	0.0282259	-0.619592	0.0853642	-0.654545	0.0668233	0.563636	0.121015	0.863636	0.0098348
D3Z8E6	Camsap1	Calmodulin-regulated spectrin-associated protein 1	CAMP1_RAT	-0.0454545	0.911858	-0.642371	0.072705	0.0272727	0.946551	-0.127273	0.748734	-0.0454545	0.911858
D3Z9Z0	Ank1	Ankyrin 1	D3Z9Z0_RAT	-0.763636	0.0282259	-0.46925	0.203719	-0.572727	0.114807	0.4	0.28447	0.727273	0.0386169
D3ZA84	Tln2	Talin 2	D3ZA84_RAT	-0.763636	0.0282259	-0.546698	0.134991	-0.572727	0.114807	0.518182	0.156324	0.845455	0.0127643
D3ZAI6	Nt5dc3	5'-nucleotidase domain-containing 3	D3ZAI6_RAT	-0.545455	0.134991	-0.742599	0.0349315	-0.509091	0.164653	0.390909	0.296988	0.609091	0.0896813
D3ZAN3	Ganab	Gal_mutarotas_2 domain-containing protein	D3ZAN3_RAT	-0.563636	0.121015	-0.697041	0.0493032	-0.527273	0.148605	0.345455	0.361149	0.6	0.0959047
D3ZAW2	Pisd	Phosphatidylserine decarboxylase proenzyme, mitochondrial	PISD_RAT	-0.518182	0.156324	-0.801824	0.0200038	-0.4	0.28447	0.3	0.430515	0.463636	0.209303
D3ZBL6	Nup160	Nucleoporin 160	D3ZBL6_RAT	-0.272727	0.477336	-0.760822	0.0292609	-0.145455	0.714856	0.00909091	0.981637	0.254545	0.507359
D3ZC56	Dst	Dystonin	D3ZC56_RAT	-0.581818	0.108434	-0.733487	0.0375978	-0.345455	0.361149	0.227273	0.558412	0.636364	0.0750036
D3ZCF8	Abca8a	ATP-binding cassette, subfamily A (ABC1), member 8a	D3ZCF8_RAT	-0.709091	0.0444681	-0.223235	0.566955	-0.490909	0.180296	0.409091	0.272698	0.645455	0.0706811
D3ZCQ9	Mlf1	Myeloid leukemia factor 1	D3ZCQ9_RAT	-0.645455	0.0706811	-0.779045	0.024998	-0.509091	0.164653	0.427273	0.251322	0.6	0.0959047
D3ZCZ9	LOC100912599	NADH dehydrogenase [ubiquinone] iron-sulfur protein 6, mitochondrial	D3ZCZ9_RAT	0.209091	0.590084	0.715264	0.0427536	0.3	0.430515	-0.136364	0.73213	-0.363636	0.335479
D3ZDI7	Ppp2r5a	Serine/threonine-protein phosphatase 2A 56 kDa regulatory subunit	D3ZDI7_RAT	-0.836364	0.0140747	-0.583145	0.108434	-0.645455	0.0706811	0.545455	0.134991	0.772727	0.0260881
D3ZDP2	Mrpl58	RF_PROK_I domain-containing protein	D3ZDP2_RAT	-0.872727	0.00847567	-0.546698	0.134991	-0.790909	0.0221417	0.7	0.04783	0.854545	0.0112645
D3ZDQ9	Sgca	CADG domain-containing protein	D3ZDQ9_RAT	-0.790909	0.0221417	-0.601368	0.0959047	-0.690909	0.0509557	0.590909	0.101932	0.809091	0.0181535
D3ZDU2	Rptor	WD_REPEATS_REGION domain-containing protein	D3ZDU2_RAT	-0.718182	0.0414244	-0.478361	0.194463	-0.872727	0.00847567	0.763636	0.0282259	0.8	0.0200038
D3ZE63;P30904	ENSRNOG00000034106;Mif	Uncharacterized protein;Macrophage migration inhibitory factor	D3ZE63_RAT;MIF_RAT	0.818182	0.0167081	0.715264	0.0427536	0.8	0.0200038	-0.7	0.04783	-0.863636	0.0098348
D3ZEH2	Foxred1	DAO domain-containing protein	D3ZEH2_RAT	-0.918182	0.00370609	-0.460138	0.213758	-0.7	0.04783	0.618182	0.0853642	0.8	0.0200038
D3ZEH6	Nudt8	Nudix hydrolase domain-containing protein	D3ZEH6_RAT	-0.8	0.0200038	-0.678817	0.0560919	-0.445455	0.230586	0.409091	0.272698	0.718182	0.0414244
D3ZF13	Ndufab1	Acyl carrier protein	D3ZF13_RAT	0.163636	0.679961	0.80638	0.0190308	0.127273	0.748734	0.1	0.803816	-0.281818	0.460988
D3ZF99	Mrpl55	Mitochondrial ribosomal protein L55	D3ZF99_RAT	-0.572727	0.114807	-0.792713	0.0221417	-0.418182	0.26163	0.309091	0.416597	0.6	0.0959047
D3ZFF4	Lclat1	PlsC domain-containing protein	D3ZFF4_RAT	0.7	0.04783	-0.0455582	0.911858	0.709091	0.0444681	-0.818182	0.0167081	-0.618182	0.0853642
D3ZFQ8	Cyc1	Cytochrome c domain-containing protein	D3ZFQ8_RAT	-0.8	0.0200038	-0.318907	0.401868	-0.590909	0.101932	0.536364	0.141398	0.845455	0.0127643
D3ZFR9	Rdh13	Retinol dehydrogenase 13	D3ZFR9_RAT	-0.572727	0.114807	-0.760822	0.0292609	-0.363636	0.335479	0.354545	0.347925	0.590909	0.101932
D3ZGN0	Tbc1d4	TBC1 domain family, member 4	D3ZGN0_RAT	-0.872727	0.00847567	-0.551254	0.131566	-0.781818	0.0238274	0.663636	0.0625511	0.872727	0.00847567
D3ZGP9	Dhrs7c	Dehydrogenase/reductase 7C	D3ZGP9_RAT	-0.836364	0.0140747	-0.378133	0.315539	-0.690909	0.0509557	0.681818	0.0543558	0.745455	0.0335604
D3ZH23;Q5BJX1	RGD1560917;Mrpl41	Similar to mitochondrial ribosomal protein L41;39S ribosomal protein L41, mitochondrial	D3ZH23_RAT;RM41_RAT	-0.754545	0.0306405	-0.542143	0.137848	-0.609091	0.0896813	0.609091	0.0896813	0.681818	0.0543558
D3ZH76	Perm1	PPARGC1 and ESRR-induced regulator, muscle 1	D3ZH76_RAT	-0.8	0.0200038	-0.350798	0.354129	-0.7	0.04783	0.618182	0.0853642	0.754545	0.0306405
D3ZHA0	Flnc	Filamin-C	FLNC_RAT	0.890909	0.00649421	0.455582	0.220116	0.709091	0.0444681	-0.645455	0.0706811	-0.818182	0.0167081
D3ZHF8	Guf1	Translation factor GUF1, mitochondrial	D3ZHF8_RAT	-0.8	0.0200038	-0.523919	0.152049	-0.509091	0.164653	0.454545	0.220294	0.7	0.04783
D3ZHV2	Macf1	Microtubule-actin cross-linking factor 1	MACF1_RAT	-0.145455	0.714856	-0.628703	0.0805637	-0.254545	0.507359	0.127273	0.748734	0.263636	0.492291
D3ZIC4	Ppp1r12b	Protein phosphatase 1 regulatory subunit	D3ZIC4_RAT	0.727273	0.0386169	0.355354	0.347925	0.654545	0.0668233	-0.654545	0.0668233	-0.654545	0.0668233
D3ZIL6	Echdc2	Enoyl CoA hydratase domain-containing 2	D3ZIL6_RAT	-0.563636	0.121015	-0.0637815	0.87552	-0.345455	0.361149	0.309091	0.416597	0.554545	0.128242
D3ZIP8	ENSRNOG00000024757	Uncharacterized protein	D3ZIP8_RAT	0.418182	0.26163	-0.246014	0.524203	0.618182	0.0853642	-0.663636	0.0625511	-0.336364	0.37404
D3ZJH2	Sugp2	SURP and G patch domain-containing 2	D3ZJH2_RAT	-0.690909	0.0509557	-0.587701	0.104682	-0.627273	0.0805637	0.527273	0.148605	0.572727	0.114807
D3ZJZ0	Tmem205	Transmembrane protein 205	D3ZJZ0_RAT	0.881818	0.00737097	0.441915	0.235511	0.845455	0.0127643	-0.827273	0.0153869	-0.845455	0.0127643
D3ZKC6	Vps13d	UBA domain-containing protein	D3ZKC6_RAT	-0.854545	0.0112645	-0.692485	0.0509557	-0.818182	0.0167081	0.7	0.04783	0.918182	0.00370609
D3ZKG1	Mmut	Methylmalonyl-CoA isomerase	D3ZKG1_RAT	-0.881818	0.00737097	-0.432803	0.245496	-0.754545	0.0306405	0.709091	0.0444681	0.8	0.0200038
D3ZKH6	Rabgap1l	RAB GTPase-activating protein 1-like	D3ZKH6_RAT	0.363636	0.335479	-0.460138	0.213758	0.381818	0.309635	-0.490909	0.180296	-0.409091	0.272698
D3ZKN0	Ccdc9b	Coiled-coil domain containing 9B	D3ZKN0_RAT	0.318182	0.401868	-0.227791	0.558412	0.4	0.28447	-0.418182	0.26163	-0.427273	0.251322
D3ZKU6	Gbp1	GB1/RHD3-type G domain-containing protein	D3ZKU6_RAT	-0.527273	0.148605	0.291573	0.446178	-0.590909	0.101932	0.736364	0.0362364	0.554545	0.128242
D3ZL10	Col6a6	Collagen type VI alpha 6 chain	D3ZL10_RAT	-0.709091	0.0444681	-0.41458	0.266355	-0.527273	0.148605	0.518182	0.156324	0.8	0.0200038
D3ZL85	Hccs	Cytochrome c heme lyase	D3ZL85_RAT	-0.845455	0.0127643	-0.642371	0.072705	-0.563636	0.121015	0.490909	0.180296	0.736364	0.0362364
D3ZLA3	Cpne3	Copine 3	D3ZLA3_RAT	-0.809091	0.0181535	-0.605924	0.0922032	-0.590909	0.101932	0.5	0.172034	0.727273	0.0386169
D3ZLC1	Lmnb2	Lamin B2	D3ZLC1_RAT	0.609091	0.0896813	0.678817	0.0560919	0.609091	0.0896813	-0.463636	0.209303	-0.745455	0.0335604
D3ZLD7	Ppp2r3a	Protein phosphatase 2 (Formerly 2A), regulatory subunit B'', alpha, isoform CRA_a	D3ZLD7_RAT	-0.181818	0.644867	-0.656038	0.0668233	0.0272727	0.946551	-0.209091	0.590084	0.309091	0.416597
D3ZLT1	Ndufb7	Complex I-B18	D3ZLT1_RAT	-0.745455	0.0335604	-0.514808	0.159882	-0.772727	0.0260881	0.690909	0.0509557	0.9	0.00539134
D3ZM07	Mcrip2	MAPK-regulated co-repressor-interacting protein 2	D3ZM07_RAT	0.727273	0.0386169	0.528475	0.148605	0.572727	0.114807	-0.545455	0.134991	-0.7	0.04783
D3ZML4	Trabd	Similar to RIKEN cDNA 5730502D15 gene (Predicted)	D3ZML4_RAT	-0.927273	0.0035713	-0.542143	0.137848	-0.872727	0.00847567	0.818182	0.0167081	0.963636	0.00129828
D3ZMY7	Nt5c2	5'-nucleotidase, cytosolic II	D3ZMY7_RAT	0.527273	0.148605	-0.118451	0.767611	0.463636	0.209303	-0.554545	0.128242	-0.463636	0.209303
D3ZNQ6	Ube2m	UBC core domain-containing protein	D3ZNQ6_RAT	0.645455	0.0706811	0.760822	0.0292609	0.645455	0.0706811	-0.427273	0.251322	-0.754545	0.0306405
D3ZNY3	Mmaa	AAA domain-containing protein	D3ZNY3_RAT	0.309091	0.416597	0.669706	0.0602734	0.218182	0.574121	-0.0454545	0.911858	-0.327273	0.387733
D3ZQ02	Wdr37	WD repeat domain 37	D3ZQ02_RAT	-0.881818	0.00737097	-0.50114	0.172034	-0.872727	0.00847567	0.854545	0.0112645	0.927273	0.0035713
D3ZQC6	Ubr1	E3 ubiquitin-protein ligase	D3ZQC6_RAT	-0.781818	0.0238274	-0.514808	0.159882	-0.745455	0.0335604	0.718182	0.0414244	0.818182	0.0167081
D3ZRE7	Swap70	PH domain-containing protein	D3ZRE7_RAT	-0.536364	0.141398	-0.815492	0.0175749	-0.381818	0.309635	0.209091	0.590084	0.445455	0.230586
D3ZRH1	Oxa1l	OXA1L, mitochondrial inner membrane protein	D3ZRH1_RAT	0.254545	0.507359	0.656038	0.0668233	0.3	0.430515	-0.0818182	0.83974	-0.436364	0.240905
D3ZRL3	Dusp23	TYR_PHOSPHATASE_2 domain-containing protein	D3ZRL3_RAT	0.754545	0.0306405	0.601368	0.0959047	0.709091	0.0444681	-0.590909	0.101932	-0.809091	0.0181535
D3ZSD8	Tmem143	Transmembrane protein 143	D3ZSD8_RAT	-0.890909	0.00649421	-0.460138	0.213758	-0.781818	0.0238274	0.7	0.04783	0.909091	0.00430354
D3ZSG3	Tmod4	Tropomodulin 4	D3ZSG3_RAT	-0.836364	0.0140747	-0.496584	0.175813	-0.572727	0.114807	0.5	0.172034	0.772727	0.0260881
D3ZTR1	Mrps17	Mitochondrial ribosomal protein S17	D3ZTR1_RAT	-0.736364	0.0362364	-0.678817	0.0560919	-0.654545	0.0668233	0.518182	0.156324	0.781818	0.0238274
D3ZTW8	Mrpl27	Mitochondrial ribosomal protein L27	D3ZTW8_RAT	0.745455	0.0335604	0.46925	0.203719	0.709091	0.0444681	-0.654545	0.0668233	-0.718182	0.0414244
D3ZTX0	Tmed7	Transmembrane emp24 domain-containing protein 7	TMED7_RAT	0.745455	0.0335604	0.50114	0.172034	0.554545	0.128242	-0.563636	0.121015	-0.690909	0.0509557
D3ZU20	Sh3bgr	SH3 domain-binding glutamate-rich protein	D3ZU20_RAT	0.581818	0.108434	0.66515	0.0625511	0.672727	0.0583659	-0.509091	0.164653	-0.718182	0.0414244
D3ZUC9	Oxsr1	Non-specific serine/threonine protein kinase	D3ZUC9_RAT	-0.418182	0.26163	-0.533031	0.144733	-0.5	0.172034	0.427273	0.251322	0.590909	0.101932
D3ZUP5	Brk1	BRICK1 subunit of SCAR/WAVE actin nucleating complex	D3ZUP5_RAT	0.754545	0.0306405	0.569478	0.117841	0.781818	0.0238274	-0.636364	0.0750036	-0.854545	0.0112645
D3ZUX7	Acsf3	Acyl-CoA synthetase family member 3	D3ZUX7_RAT	-0.781818	0.0238274	-0.350798	0.354129	-0.736364	0.0362364	0.818182	0.0167081	0.736364	0.0362364
D3ZUY0	Rdh14	Retinol dehydrogenase 14	D3ZUY0_RAT	-0.6	0.0959047	-0.75171	0.0319683	-0.436364	0.240905	0.290909	0.446178	0.618182	0.0853642
D3ZUY8	Ap2a1	AP-2 complex subunit alpha	D3ZUY8_RAT	-0.663636	0.0625511	-0.851938	0.0121057	-0.472727	0.199561	0.290909	0.446178	0.681818	0.0543558
D3ZV91	L3hypdh	Trans-3-hydroxy-L-proline dehydratase	D3ZV91_RAT	-0.836364	0.0140747	-0.646927	0.0706811	-0.736364	0.0362364	0.663636	0.0625511	0.790909	0.0221417
D3ZVD3	Nt5c1a	5'-nucleotidase, cytosolic IA	D3ZVD3_RAT	-0.845455	0.0127643	-0.583145	0.108434	-0.563636	0.121015	0.545455	0.134991	0.736364	0.0362364
D3ZVN7	Ppox	Protoporphyrinogen oxidase	D3ZVN7_RAT	-0.881818	0.00737097	-0.487473	0.184416	-0.645455	0.0706811	0.636364	0.0750036	0.818182	0.0167081
D3ZVR7	Prxl2b	Prostamide/prostaglandin F synthase	PXL2B_RAT	0.181818	0.644867	0.697041	0.0493032	0.0727273	0.858412	0.2	0.608957	-0.263636	0.492291
D3ZVR9	Pgm5	Phosphoglucomutase 5	D3ZVR9_RAT	-0.527273	0.148605	-0.687929	0.0527009	-0.472727	0.199561	0.4	0.28447	0.6	0.0959047
D3ZVS2	L2hgdh	DAO domain-containing protein	D3ZVS2_RAT	-0.681818	0.0543558	-0.264238	0.492291	-0.5	0.172034	0.490909	0.180296	0.718182	0.0414244
D3ZW08	Adsl	Adenylosuccinate lyase	D3ZW08_RAT	-0.745455	0.0335604	-0.432803	0.245496	-0.609091	0.0896813	0.563636	0.121015	0.690909	0.0509557
D3ZWT2	Fitm2	Fat storage-inducing transmembrane protein 2	D3ZWT2_RAT	0.827273	0.0153869	0.747155	0.0335604	0.681818	0.0543558	-0.563636	0.121015	-0.845455	0.0127643
D3ZXA6	Pdpr	Pyruvate dehydrogenase phosphatase regulatory subunit	D3ZXA6_RAT	-0.863636	0.0098348	-0.460138	0.213758	-0.609091	0.0896813	0.618182	0.0853642	0.781818	0.0238274
D3ZXF8	Mrpl43	L51_S25_CI-B8 domain-containing protein	D3ZXF8_RAT	0.681818	0.0543558	0.268793	0.484732	0.409091	0.272698	-0.4	0.28447	-0.645455	0.0706811
D3ZY44	Mrps2	Mitochondrial ribosomal protein S2	D3ZY44_RAT	-0.790909	0.0221417	-0.560366	0.124153	-0.681818	0.0543558	0.563636	0.121015	0.781818	0.0238274
D3ZYM7	Lyrm4	LYR motif-containing 4	D3ZYM7_RAT	0.745455	0.0335604	0.337131	0.37404	0.8	0.0200038	-0.645455	0.0706811	-0.736364	0.0362364
D3ZYV4	Dmpk	Non-specific serine/threonine protein kinase	D3ZYV4_RAT	-0.209091	0.590084	-0.683373	0.0543558	0.0272727	0.946551	-0.118182	0.767611	0.0545455	0.893587
D3ZZ21	Ndufb6	Complex I-B17	D3ZZ21_RAT	-0.727273	0.0386169	-0.75171	0.0319683	-0.545455	0.134991	0.454545	0.220294	0.727273	0.0386169
D3ZZ68	Synpo2l	PDZ domain-containing protein	D3ZZ68_RAT	0.836364	0.0140747	0.373577	0.322424	0.918182	0.00370609	-0.881818	0.00737097	-0.845455	0.0127643
D3ZZ80	Obsl1	Obscurin-like protein 1	OBSL1_RAT	0.854545	0.0112645	0.519364	0.156324	0.781818	0.0238274	-0.772727	0.0260881	-0.854545	0.0112645
D3ZZA8	Sec24a	SEC24 homolog A, COPII coat complex component	D3ZZA8_RAT	-0.209091	0.590084	-0.733487	0.0375978	-0.1	0.803816	0.0454545	0.911858	0.181818	0.644867
D3ZZC3	Klhl22	Kelch-like protein 22	KLH22_RAT	-0.0272727	0.946551	-0.50114	0.172034	-0.136364	0.73213	-0.0727273	0.858412	0.0909091	0.821791
D3ZZN3	Acss1	Acetyl-coenzyme A synthetase	D3ZZN3_RAT	-0.645455	0.0706811	-0.50114	0.172034	-0.4	0.28447	0.327273	0.387733	0.563636	0.121015
D3ZZT9	Col14a1	Collagen type XIV alpha 1 chain	D3ZZT9_RAT	-0.690909	0.0509557	-0.797269	0.0210189	-0.5	0.172034	0.372727	0.322507	0.763636	0.0282259
D4A040	Mrps11	Mitochondrial ribosomal protein S11	D4A040_RAT	-0.9	0.00539134	-0.651482	0.0687288	-0.572727	0.114807	0.518182	0.156324	0.763636	0.0282259
D4A131	Mrpl4	Mitochondrial ribosomal protein L4	D4A131_RAT	-0.690909	0.0509557	-0.633259	0.0772486	-0.636364	0.0750036	0.472727	0.199561	0.727273	0.0386169
D4A133	Atp6v1a	H(+)-transporting two-sector ATPase	D4A133_RAT	-0.690909	0.0509557	-0.651482	0.0687288	-0.518182	0.156324	0.427273	0.251322	0.763636	0.0282259
D4A1Q9	Ttll12	Tubulin tyrosine ligase-like 12	D4A1Q9_RAT	-0.572727	0.114807	-0.765378	0.0282259	-0.590909	0.101932	0.363636	0.335479	0.727273	0.0386169
D4A1T7	Fam173a	Adenine nucleotide translocase lysine methyltransferase	D4A1T7_RAT	-0.445455	0.230586	-0.628703	0.0805637	-0.245455	0.524203	0.145455	0.714856	0.318182	0.401868
D4A1U4	Cdan1	Codanin-1_C domain-containing protein	D4A1U4_RAT	-0.736364	0.0362364	-0.706152	0.0461458	-0.618182	0.0853642	0.536364	0.141398	0.736364	0.0362364
D4A264	Zadh2	PKS_ER domain-containing protein	D4A264_RAT	-0.836364	0.0140747	-0.423691	0.25613	-0.727273	0.0386169	0.609091	0.0896813	0.745455	0.0335604
D4A2G9	Ranbp1	RanBD1 domain-containing protein	D4A2G9_RAT	0.490909	0.180296	0.528475	0.148605	0.554545	0.128242	-0.436364	0.240905	-0.690909	0.0509557
D4A3D2	Smyd1	RCG56113, isoform CRA_a	D4A3D2_RAT	-0.818182	0.0167081	-0.651482	0.0687288	-0.618182	0.0853642	0.509091	0.164653	0.772727	0.0260881
D4A3E3	Arid1a	ARID domain-containing protein	D4A3E3_RAT	-0.318182	0.401868	-0.701596	0.04783	-0.363636	0.335479	0.254545	0.507359	0.363636	0.335479
D4A3E8	Mrps27	Mitochondrial ribosomal protein S27	D4A3E8_RAT	-0.836364	0.0140747	-0.318907	0.401868	-0.781818	0.0238274	0.827273	0.0153869	0.818182	0.0167081
D4A3V6	Bloc1s3	Biogenesis of lysosome-related organelles complex 1 subunit 3	D4A3V6_RAT	0.636364	0.0750036	-0.0546698	0.893587	0.563636	0.121015	-0.645455	0.0706811	-0.627273	0.0805637
D4A465	Lamtor2	Robl_LC7 domain-containing protein	D4A465_RAT	0.527273	0.148605	0.560366	0.124153	0.545455	0.134991	-0.454545	0.220294	-0.672727	0.0583659
D4A520	Pptc7	Protein phosphatase	D4A520_RAT	-0.909091	0.00430354	-0.646927	0.0706811	-0.727273	0.0386169	0.681818	0.0543558	0.890909	0.00649421
D4A568	Cox18	Cytochrome c oxidase assembly factor COX18	D4A568_RAT	0.263636	0.492291	0.788157	0.0232269	0.190909	0.626851	0.0363636	0.930332	-0.418182	0.26163
D4A5G8	Pdha1l1	Pyruvate dehydrogenase E1 component subunit alpha	D4A5G8_RAT	-0.818182	0.0167081	-0.41458	0.266355	-0.581818	0.108434	0.518182	0.156324	0.781818	0.0238274
D4A6D7	Ttc19	Tetratricopeptide repeat protein 19, mitochondrial	TTC19_RAT	-0.772727	0.0260881	-0.687929	0.0527009	-0.763636	0.0282259	0.6	0.0959047	0.818182	0.0167081
D4A6X4	Acyp1	Acylphosphatase	D4A6X4_RAT	0.636364	0.0750036	0.145786	0.714856	0.509091	0.164653	-0.518182	0.156324	-0.554545	0.128242
D4A746	Gmppb	NTP_transferase domain-containing protein	D4A746_RAT	-0.718182	0.0414244	-0.656038	0.0668233	-0.754545	0.0306405	0.7	0.04783	0.8	0.0200038
D4A7K0	Tmem242	Transmembrane protein 242	D4A7K0_RAT	0.245455	0.524203	0.783601	0.0238274	0.00909091	0.981637	0.245455	0.524203	-0.254545	0.507359
D4A7L4	Ndufb11	Complex I-ESSS	D4A7L4_RAT	-0.763636	0.0282259	-0.273349	0.477336	-0.563636	0.121015	0.536364	0.141398	0.690909	0.0509557
D4A7W8	LOC102553715	Fibrinogen C-terminal domain-containing protein	D4A7W8_RAT	-0.590909	0.101932	0.0136675	0.974581	-0.436364	0.240905	0.536364	0.141398	0.536364	0.141398
D4A830	Ppa2	Inorganic diphosphatase	D4A830_RAT	-0.927273	0.0035713	-0.487473	0.184416	-0.809091	0.0181535	0.809091	0.0181535	0.881818	0.00737097
D4A899	Vps13a	Vacuolar protein sorting 13 homolog A	D4A899_RAT	-0.890909	0.00649421	-0.601368	0.0959047	-0.809091	0.0181535	0.736364	0.0362364	0.9	0.00539134
D4A8N2	Fdx2	2Fe-2S ferredoxin-type domain-containing protein	D4A8N2_RAT	0.690909	0.0509557	0.537587	0.141398	0.672727	0.0583659	-0.545455	0.134991	-0.7	0.04783
D4A9G1	Rpl3l	Ribosomal protein L3-like	D4A9G1_RAT	-0.927273	0.0035713	-0.451026	0.224638	-0.818182	0.0167081	0.772727	0.0260881	0.890909	0.00649421
D4A9N5	Trim25	Tripartite motif-containing 25	D4A9N5_RAT	-0.618182	0.0853642	-0.601368	0.0959047	-0.654545	0.0668233	0.609091	0.0896813	0.709091	0.0444681
D4A9P7	Bola2	BolA family member 2	D4A9P7_RAT	0.763636	0.0282259	0.287017	0.453161	0.581818	0.108434	-0.5	0.172034	-0.663636	0.0625511
D4A9Z6	Mrps35	MRP-S28 domain-containing protein	D4A9Z6_RAT	-0.881818	0.00737097	-0.482917	0.19022	-0.781818	0.0238274	0.727273	0.0386169	0.863636	0.0098348
D4AAH6	Psmg1	Proteasome assembly chaperone 1	D4AAH6_RAT	-0.418182	0.26163	-0.551254	0.131566	-0.345455	0.361149	0.227273	0.558412	0.336364	0.37404
D4AAM0	Tnpo3	Xpo1 domain-containing protein	D4AAM0_RAT	-0.445455	0.230586	-0.715264	0.0427536	-0.490909	0.180296	0.4	0.28447	0.554545	0.128242
D4AAT7	Naxd	ATP-dependent (S)-NAD(P)H-hydrate dehydratase	NNRD_RAT	-0.254545	0.507359	-0.633259	0.0772486	0.0363636	0.930332	-0.0454545	0.911858	0.0909091	0.821791
D4AB01	Hint2	HIT domain-containing protein	D4AB01_RAT	-0.727273	0.0386169	-0.487473	0.184416	-0.490909	0.180296	0.481818	0.190426	0.581818	0.108434
D4ABY2	Copg2	Coatomer subunit gamma-2	COPG2_RAT	-0.827273	0.0153869	-0.660594	0.0645486	-0.645455	0.0706811	0.563636	0.121015	0.881818	0.00737097
D4AD58	Etfrf1	Electron transfer flavoprotein regulatory factor 1	D4AD58_RAT	-0.745455	0.0335604	-0.578589	0.111471	-0.7	0.04783	0.545455	0.134991	0.763636	0.0282259
D4AE17	Map3k20	Protein kinase domain-containing protein	D4AE17_RAT	-0.381818	0.309635	-0.660594	0.0645486	-0.372727	0.322507	0.272727	0.477336	0.463636	0.209303
D4AE56	Ptges2	Microsomal prostaglandin E synthase 2	D4AE56_RAT	-0.818182	0.0167081	-0.328019	0.387733	-0.7	0.04783	0.7	0.04783	0.8	0.0200038
D4AEH9	Agl	4-alpha-glucanotransferase	D4AEH9_RAT	-0.918182	0.00370609	-0.460138	0.213758	-0.827273	0.0153869	0.781818	0.0238274	0.909091	0.00430354
E9PTR4	Ubap2l	UBA domain-containing protein	E9PTR4_RAT	-0.818182	0.0167081	-0.341687	0.367361	-0.7	0.04783	0.727273	0.0386169	0.672727	0.0583659
E9PTV9	ENSRNOG00000048704	Glyceraldehyde-3-phosphate dehydrogenase	E9PTV9_RAT	-0.7	0.04783	-0.605924	0.0922032	-0.363636	0.335479	0.345455	0.361149	0.609091	0.0896813
F1LM47	Sucla2	Succinate--CoA ligase [ADP-forming] subunit beta, mitochondrial	F1LM47_RAT	-0.845455	0.0127643	-0.218679	0.574121	-0.763636	0.0282259	0.863636	0.0098348	0.818182	0.0167081
F1LM55	Ccar2	DBC1 domain-containing protein	F1LM55_RAT	-0.772727	0.0260881	-0.71982	0.0414244	-0.6	0.0959047	0.545455	0.134991	0.809091	0.0181535
F1LM66	Eftud2	116 kDa U5 small nuclear ribonucleoprotein component	F1LM66_RAT	-0.145455	0.714856	-0.61048	0.0896813	-0.1	0.803816	-0.0363636	0.930332	0.154545	0.697816
F1LPG5	Ndufb4	Complex I-B15	F1LPG5_RAT	-0.809091	0.0181535	-0.651482	0.0687288	-0.536364	0.141398	0.436364	0.240905	0.790909	0.0221417
F1LPJ1	Ptprm	Protein-tyrosine-phosphatase	F1LPJ1_RAT	-0.745455	0.0335604	-0.815492	0.0175749	-0.727273	0.0386169	0.563636	0.121015	0.781818	0.0238274
F1LQ22	Use1	USE1-like protein	F1LQ22_RAT	0.809091	0.0181535	0.136675	0.73213	0.881818	0.00737097	-0.945455	0.00195983	-0.754545	0.0306405
F1LQI6	Zer1	Zyg-11-related, cell cycle regulator	F1LQI6_RAT	-0.845455	0.0127643	-0.41458	0.266355	-0.590909	0.101932	0.527273	0.148605	0.763636	0.0282259
F1LR42	Rufy1	RUN and FYVE domain-containing 1	F1LR42_RAT	-0.00909091	0.981637	-0.596812	0.0986502	-0.0545455	0.893587	-0.0545455	0.893587	0.0727273	0.858412
F1LRL4	Tbc1d9b	Similar to TBC1 domain family, member 8; BUB2-like protein 1; vascular Rab-GAP/TBC-containing (Predicted), isoform CRA_a	F1LRL4_RAT	0.863636	0.0098348	0.478361	0.194463	0.790909	0.0221417	-0.654545	0.0668233	-0.827273	0.0153869
F1LSK5	Heatr5a	HEAT repeat-containing 5A	F1LSK5_RAT	-0.690909	0.0509557	-0.833715	0.015023	-0.618182	0.0853642	0.5	0.172034	0.727273	0.0386169
F1LSP2	Acad10	Acyl-CoA dehydrogenase family, member 10	F1LSP2_RAT	-0.654545	0.0668233	-0.760822	0.0292609	-0.672727	0.0583659	0.581818	0.108434	0.709091	0.0444681
F1LT49	Lrrc47	B3_4 domain-containing protein	F1LT49_RAT	-0.818182	0.0167081	-0.273349	0.477336	-0.8	0.0200038	0.827273	0.0153869	0.754545	0.0306405
F1LTR1	Wdr26	WD repeat-containing protein 26	WDR26_RAT	-0.654545	0.0668233	-0.451026	0.224638	-0.481818	0.190426	0.4	0.28447	0.5	0.172034
F1LU71	Auh	Methylglutaconyl-CoA hydratase, mitochondrial	AUHM_RAT	-0.563636	0.121015	0.246014	0.524203	-0.563636	0.121015	0.636364	0.0750036	0.554545	0.128242
F1LVY9	Pdf	Peptide deformylase	F1LVY9_RAT	-0.727273	0.0386169	-0.683373	0.0543558	-0.536364	0.141398	0.518182	0.156324	0.636364	0.0750036
F1LWK9	Ntng1	Netrin G1	F1LWK9_RAT	0.472727	0.199561	0.815492	0.0175749	0.481818	0.190426	-0.309091	0.416597	-0.527273	0.148605
F1LX07	Slc25a12	Solute carrier family 25 member 12	F1LX07_RAT	-0.863636	0.0098348	-0.496584	0.175813	-0.818182	0.0167081	0.745455	0.0335604	0.954545	0.00158964
F1LXA0	Ndufa12	NADH dehydrogenase [ubiquinone] 1 alpha subcomplex subunit 12	F1LXA0_RAT	-0.809091	0.0181535	-0.683373	0.0543558	-0.827273	0.0153869	0.727273	0.0386169	0.918182	0.00370609
F1LXQ1	Fbxo40	F-box protein 40	F1LXQ1_RAT	-0.345455	0.361149	-0.637815	0.0750036	-0.145455	0.714856	-0.0636364	0.87552	0.263636	0.492291
F1LXQ7	Arhgap21	Rho GTPase-activating protein 21	F1LXQ7_RAT	-0.645455	0.0706811	-0.44647	0.230586	-0.527273	0.148605	0.563636	0.121015	0.672727	0.0583659
F1LZW6	Slc25a13	Solute carrier family 25 member 13	F1LZW6_RAT	-0.918182	0.00370609	-0.523919	0.152049	-0.690909	0.0509557	0.654545	0.0668233	0.9	0.00539134
F1M0R1	Rnf213	RING-type domain-containing protein	F1M0R1_RAT	0.354545	0.347925	0.879273	0.00798008	0.181818	0.644867	0.0181818	0.964288	-0.445455	0.230586
F1M0R2	Abi3bp	ABI family member 3-binding protein	F1M0R2_RAT	-0.618182	0.0853642	-0.300684	0.430515	-0.472727	0.199561	0.490909	0.180296	0.627273	0.0805637
F1M155	Svil	HP domain-containing protein	F1M155_RAT	0.672727	0.0583659	0.0774489	0.84954	0.590909	0.101932	-0.636364	0.0750036	-0.727273	0.0386169
F1M2K6	Pkp4	Plakophilin 4	F1M2K6_RAT	-0.654545	0.0668233	-0.80638	0.0190308	-0.654545	0.0668233	0.490909	0.180296	0.736364	0.0362364
F1M3J4	Abcc4	ATP-binding cassette subfamily C member 4	F1M3J4_RAT	-0.845455	0.0127643	-0.546698	0.134991	-0.563636	0.121015	0.572727	0.114807	0.781818	0.0238274
F1M471	Epm2aip1	EPM2A-interacting protein 1	F1M471_RAT	-0.436364	0.240905	-0.715264	0.0427536	-0.309091	0.416597	0.263636	0.492291	0.4	0.28447
F1M614	Lama2	Laminin subunit alpha 2	F1M614_RAT	-0.718182	0.0414244	-0.687929	0.0527009	-0.509091	0.164653	0.418182	0.26163	0.8	0.0200038
F1M8U2	Ablim3	Actin-binding LIM protein family, member 3	F1M8U2_RAT	-0.727273	0.0386169	-0.633259	0.0772486	-0.590909	0.101932	0.481818	0.190426	0.7	0.04783
F1M943	Armc8	Armadillo repeat-containing protein 8	F1M943_RAT	-0.4	0.28447	0.0227791	0.956549	-0.5	0.172034	0.445455	0.230586	0.409091	0.272698
F1M9C9	Hars2	Histidine--tRNA ligase	F1M9C9_RAT	-0.863636	0.0098348	-0.624147	0.0829215	-0.845455	0.0127643	0.781818	0.0238274	0.890909	0.00649421
F1M9Y9	Rbpms	RRM domain-containing protein	F1M9Y9_RAT	0.872727	0.00847567	0.619592	0.0853642	0.645455	0.0706811	-0.554545	0.128242	-0.763636	0.0282259
F1MA59	Col4a1	Collagen IV NC1 domain-containing protein	F1MA59_RAT	0.490909	0.180296	0.701596	0.04783	0.272727	0.477336	-0.0909091	0.821791	-0.327273	0.387733
F1MA87	Cdk6	Protein kinase domain-containing protein	F1MA87_RAT	-0.563636	0.121015	-0.61048	0.0896813	-0.372727	0.322507	0.4	0.28447	0.563636	0.121015
F1MA89	Ccny	CYCLIN domain-containing protein	F1MA89_RAT	-0.890909	0.00649421	-0.683373	0.0543558	-0.572727	0.114807	0.554545	0.128242	0.809091	0.0181535
F1MAA3	Ppp2r5d	Serine/threonine-protein phosphatase 2A 56 kDa regulatory subunit	F1MAA3_RAT	-0.3	0.430515	0.10934	0.785829	-0.281818	0.460988	0.263636	0.492291	0.354545	0.347925
F6PUQ7	Nmd3	60S ribosomal export protein NMD3	F6PUQ7_RAT	-0.618182	0.0853642	-0.0683373	0.868522	-0.590909	0.101932	0.636364	0.0750036	0.536364	0.141398
F6Q5K7	Mrps18b	28S ribosomal protein S18-2, mitochondrial	F6Q5K7_RAT	-0.863636	0.0098348	-0.473805	0.199561	-0.772727	0.0260881	0.727273	0.0386169	0.854545	0.0112645
F7EMK8	LOC100910708	Aldo_ket_red domain-containing protein	F7EMK8_RAT	-0.681818	0.0543558	-0.546698	0.134991	-0.354545	0.347925	0.254545	0.507359	0.527273	0.148605
F7EUU4	Cops5	MPN domain-containing protein	F7EUU4_RAT	-0.636364	0.0750036	-0.605924	0.0922032	-0.527273	0.148605	0.409091	0.272698	0.536364	0.141398
F7FDM3	Mtif2	Tr-type G domain-containing protein	F7FDM3_RAT	-0.654545	0.0668233	-0.0182233	0.964288	-0.572727	0.114807	0.645455	0.0706811	0.590909	0.101932
F7FFR1	Rars2	Arginyl-tRNA synthetase	F7FFR1_RAT	-0.681818	0.0543558	-0.774489	0.0260881	-0.609091	0.0896813	0.490909	0.180296	0.772727	0.0260881
F7FHT4	Sema3c	Semaphorin-3C	F7FHT4_RAT	-0.854545	0.0112645	-0.61048	0.0896813	-0.845455	0.0127643	0.772727	0.0260881	0.881818	0.00737097
G3V624	Coro1c	Coronin	G3V624_RAT	0.8	0.0200038	0.592257	0.101932	0.581818	0.108434	-0.418182	0.26163	-0.763636	0.0282259
G3V6A2	Slain2	SLAIN motif family, member 2	G3V6A2_RAT	0.872727	0.00847567	0.44647	0.230586	0.636364	0.0750036	-0.627273	0.0805637	-0.818182	0.0167081
G3V6K6	Egfr	Receptor protein-tyrosine kinase	G3V6K6_RAT	-0.772727	0.0260881	-0.760822	0.0292609	-0.672727	0.0583659	0.609091	0.0896813	0.8	0.0200038
G3V7I3	Atp13a1	Cation-transporting ATPase	G3V7I3_RAT	-0.709091	0.0444681	-0.492029	0.180296	-0.4	0.28447	0.418182	0.26163	0.609091	0.0896813
G3V8A5	Vps35	Vacuolar protein sorting-associated protein 35	G3V8A5_RAT	0.790909	0.0221417	0.75171	0.0319683	0.827273	0.0153869	-0.7	0.04783	-0.854545	0.0112645
G3V9G5	Synm	IF rod domain-containing protein	G3V9G5_RAT	0.736364	0.0362364	0.437359	0.240905	0.690909	0.0509557	-0.545455	0.134991	-0.827273	0.0153869
G3V9Q4	Stk38	Serine/threonine kinase 38	G3V9Q4_RAT	-0.772727	0.0260881	-0.387245	0.302851	-0.709091	0.0444681	0.754545	0.0306405	0.690909	0.0509557
M0R557	Cmya5	Cardiomyopathy-associated 5	M0R557_RAT	-0.727273	0.0386169	-0.441915	0.235511	-0.545455	0.134991	0.490909	0.180296	0.618182	0.0853642
M0R5H1	Etl4	Enhancer trap locus 4	M0R5H1_RAT	-0.654545	0.0668233	-0.41458	0.266355	-0.681818	0.0543558	0.636364	0.0750036	0.736364	0.0362364
M0R5K3	LOC687508	Cytochrome c oxidase subunit 7A1	M0R5K3_RAT	0.0272727	0.946551	0.615036	0.0876619	-0.0545455	0.893587	0.172727	0.663198	-0.1	0.803816
M0R5M7;Q5U3Y8	ENSRNOG00000031864;Btf3	Transcription factor BTF3	M0R5M7_RAT;Q5U3Y8_RAT	-0.327273	0.387733	-0.715264	0.0427536	-0.245455	0.524203	0.218182	0.574121	0.390909	0.296988
M0R629	Adssl1	Adenylosuccinate synthetase isozyme 1	M0R629_RAT	-0.845455	0.0127643	-0.537587	0.141398	-0.781818	0.0238274	0.709091	0.0444681	0.836364	0.0140747
M0R6J0	Mrpl39	Mitochondrial ribosomal protein L39	M0R6J0_RAT	-0.581818	0.108434	0.0273349	0.946551	-0.672727	0.0583659	0.590909	0.101932	0.636364	0.0750036
M0R6T1	Tatdn1	TatD DNase domain-containing 1	M0R6T1_RAT	0.127273	0.748734	0.80638	0.0190308	0.0636364	0.87552	0.172727	0.663198	-0.227273	0.558412
M0R7E6	ENSRNOG00000048277	Arsenite-resistance protein 2	M0R7E6_RAT	-0.209091	0.590084	-0.687929	0.0527009	-0.145455	0.714856	0.0181818	0.964288	0.172727	0.663198
M0R7S5	Plin4	Perilipin 4	M0R7S5_RAT	-0.763636	0.0282259	-0.492029	0.180296	-0.690909	0.0509557	0.636364	0.0750036	0.772727	0.0260881
M0R907	Snrpd3	Small nuclear ribonucleoprotein Sm D3	M0R907_RAT	-0.554545	0.128242	-0.615036	0.0876619	-0.5	0.172034	0.381818	0.309635	0.545455	0.134991
M0R919	Vbp1	Prefoldin subunit 3	M0R919_RAT	0.763636	0.0282259	0.0865606	0.83129	0.845455	0.0127643	-0.9	0.00539134	-0.718182	0.0414244
M0R9L0	Naca	NAC-A/B domain-containing protein	M0R9L0_RAT	-0.790909	0.0221417	-0.451026	0.224638	-0.563636	0.121015	0.536364	0.141398	0.690909	0.0509557
M0RBJ0	Gng2	Guanine nucleotide-binding protein subunit gamma	M0RBJ0_RAT	0.463636	0.209303	-0.209568	0.590084	0.527273	0.148605	-0.509091	0.164653	-0.545455	0.134991
M0RBM9	Arhgef10l	DH domain-containing protein	M0RBM9_RAT	-0.527273	0.148605	-0.801824	0.0200038	-0.390909	0.296988	0.318182	0.401868	0.527273	0.148605
M0RCX0	Pcbd2	4a-hydroxytetrahydrobiopterin dehydratase	M0RCX0_RAT	0.5	0.172034	0.715264	0.0427536	0.490909	0.180296	-0.372727	0.322507	-0.581818	0.108434
M0RD54	CEFIP	Cardiac-enriched FHL2-interacting protein	CEFIP_RAT	0.790909	0.0221417	0.30524	0.423608	0.736364	0.0362364	-0.745455	0.0335604	-0.8	0.0200038
M0RDI5	Mcu	Calcium uniporter protein	M0RDI5_RAT	0.545455	0.134991	0.792713	0.0221417	0.5	0.172034	-0.345455	0.361149	-0.590909	0.101932
O08557	Ddah1	N(G),N(G)-dimethylarginine dimethylaminohydrolase 1	DDAH1_RAT	0.3	0.430515	-0.287017	0.453161	0.163636	0.679961	-0.145455	0.714856	-0.318182	0.401868
O35077	Gpd1	Glycerol-3-phosphate dehydrogenase [NAD(+)], cytoplasmic	GPDA_RAT	0.363636	0.335479	0.815492	0.0175749	0.254545	0.507359	-0.127273	0.748734	-0.345455	0.361149
O35094	Timm44	Mitochondrial import inner membrane translocase subunit TIM44	TIM44_RAT	-0.836364	0.0140747	-0.642371	0.072705	-0.718182	0.0414244	0.590909	0.101932	0.872727	0.00847567
O35115	Fhl2	Four and a half LIM domains protein 2	FHL2_RAT	-0.463636	0.209303	0.332575	0.380504	-0.572727	0.114807	0.618182	0.0853642	0.490909	0.180296
O35244	Prdx6	Peroxiredoxin-6	PRDX6_RAT	0.745455	0.0335604	0.505696	0.168189	0.763636	0.0282259	-0.681818	0.0543558	-0.9	0.00539134
O35303	Dnm1l	Dynamin-1-like protein	DNM1L_RAT	-0.8	0.0200038	-0.697041	0.0493032	-0.645455	0.0706811	0.563636	0.121015	0.8	0.0200038
O35413	Sorbs2	Sorbin and SH3 domain-containing protein 2	SRBS2_RAT	0.863636	0.0098348	0.423691	0.25613	0.781818	0.0238274	-0.718182	0.0414244	-0.827273	0.0153869
O35567	Atic	Bifunctional purine biosynthesis protein ATIC	PUR9_RAT	-0.572727	0.114807	-0.687929	0.0527009	-0.472727	0.199561	0.445455	0.230586	0.681818	0.0543558
O35763	Msn	Moesin	MOES_RAT	-0.218182	0.574121	-0.724375	0.0400356	-0.190909	0.626851	0.0909091	0.821791	0.309091	0.416597
O35878	Hspb2	Heat shock protein beta-2	HSPB2_RAT	0.5	0.172034	0.0728931	0.858412	0.663636	0.0625511	-0.554545	0.128242	-0.527273	0.148605
O54783	Chkb	Choline/ethanolamine kinase	CHKB_RAT	-0.327273	0.387733	-0.683373	0.0543558	-0.318182	0.401868	0.227273	0.558412	0.318182	0.401868
O55096	Dpp3	Dipeptidyl peptidase 3	DPP3_RAT	-0.190909	0.626851	-0.674261	0.0583659	-0.209091	0.590084	0.1	0.803816	0.290909	0.446178
O70351	Hsd17b10	3-hydroxyacyl-CoA dehydrogenase type-2	HCD2_RAT	-0.736364	0.0362364	-0.656038	0.0668233	-0.481818	0.190426	0.381818	0.309635	0.663636	0.0625511
O70511	Ank3	Ankyrin-3	ANK3_RAT	-0.881818	0.00737097	-0.583145	0.108434	-0.8	0.0200038	0.745455	0.0335604	0.918182	0.00370609
O70513	Lgals3bp	Galectin-3-binding protein	LG3BP_RAT	0.654545	0.0668233	-0.00911164	0.981637	0.409091	0.272698	-0.5	0.172034	-0.627273	0.0805637
O88506	Stk39	STE20/SPS1-related proline-alanine-rich protein kinase	STK39_RAT	0.718182	0.0414244	0.628703	0.0805637	0.636364	0.0750036	-0.590909	0.101932	-0.672727	0.0583659
O88656	Arpc1b	Actin-related protein 2/3 complex subunit 1B	ARC1B_RAT	0.5	0.172034	0.86105	0.0105639	0.236364	0.542263	0	1	-0.472727	0.199561
O88884	Akap1	A-kinase anchor protein 1, mitochondrial	AKAP1_RAT	0.354545	0.347925	0.820048	0.0167081	0.145455	0.714856	-0.0818182	0.83974	-0.3	0.430515
O88989	Mdh1	Malate dehydrogenase, cytoplasmic	MDHC_RAT	-0.890909	0.00649421	-0.533031	0.144733	-0.627273	0.0805637	0.554545	0.128242	0.836364	0.0140747
O89049	Txnrd1	Thioredoxin reductase 1, cytoplasmic	TRXR1_RAT	0.809091	0.0181535	0.173121	0.663198	0.818182	0.0167081	-0.872727	0.00847567	-0.763636	0.0282259
P00406	Mtco2	Cytochrome c oxidase subunit 2	COX2_RAT	-0.872727	0.00847567	-0.519364	0.156324	-0.727273	0.0386169	0.645455	0.0706811	0.881818	0.00737097
P01026	C3	Complement C3	CO3_RAT	-0.772727	0.0260881	-0.646927	0.0706811	-0.427273	0.251322	0.381818	0.309635	0.663636	0.0625511
P01041	Cstb	Cystatin-B	CYTB_RAT	0.363636	0.335479	0.0774489	0.84954	0.363636	0.335479	-0.218182	0.574121	-0.409091	0.272698
P02091	Hbb	Hemoglobin subunit beta-1	HBB1_RAT	-0.454545	0.220294	-0.478361	0.194463	-0.00909091	0.981637	-0.0363636	0.930332	0.309091	0.416597
P02600	Myl1	Myosin light chain 1/3, skeletal muscle isoform	MYL1_RAT	0.945455	0.00195983	0.505696	0.168189	0.8	0.0200038	-0.718182	0.0414244	-0.890909	0.00649421
P04166	Cyb5b	Cytochrome b5 type B	CYB5B_RAT	-0.563636	0.121015	-0.154898	0.697816	-0.227273	0.558412	0.254545	0.507359	0.4	0.28447
P04785	P4hb	Protein disulfide-isomerase	PDIA1_RAT	0.636364	0.0750036	0.0592257	0.885668	0.681818	0.0543558	-0.581818	0.108434	-0.709091	0.0444681
P04797	Gapdh	Glyceraldehyde-3-phosphate dehydrogenase	G3P_RAT	-0.781818	0.0238274	-0.168565	0.67205	-0.854545	0.0112645	0.918182	0.00370609	0.754545	0.0306405
P05065	Aldoa	Fructose-bisphosphate aldolase A	ALDOA_RAT	0.454545	0.220294	0.651482	0.0687288	0.490909	0.180296	-0.336364	0.37404	-0.618182	0.0853642
P05943	S100a10	Protein S100-A10	S10AA_RAT	0.663636	0.0625511	0.428247	0.251322	0.5	0.172034	-0.390909	0.296988	-0.609091	0.0896813
P05982	Nqo1	NAD(P)H dehydrogenase [quinone] 1	NQO1_RAT	0.409091	0.272698	-0.177677	0.654016	0.563636	0.121015	-0.7	0.04783	-0.472727	0.199561
P06685	Atp1a1	Sodium/potassium-transporting ATPase subunit alpha-1	AT1A1_RAT	-0.9	0.00539134	-0.46925	0.203719	-0.690909	0.0509557	0.681818	0.0543558	0.818182	0.0167081
P07633	Pccb	Propionyl-CoA carboxylase beta chain, mitochondrial	PCCB_RAT	-0.754545	0.0306405	-0.615036	0.0876619	-0.754545	0.0306405	0.554545	0.128242	0.763636	0.0282259
P07896	Ehhadh	Peroxisomal bifunctional enzyme	ECHP_RAT	-0.6	0.0959047	-0.154898	0.697816	-0.536364	0.141398	0.454545	0.220294	0.563636	0.121015
P08461	Dlat	Dihydrolipoyllysine-residue acetyltransferase component of pyruvate dehydrogenase complex, mitochondrial	ODP2_RAT	-0.709091	0.0444681	-0.00455582	0.990524	-0.618182	0.0853642	0.672727	0.0583659	0.709091	0.0444681
P08934	Kng1	Kininogen-1	KNG1_RAT	0.809091	0.0181535	0.364466	0.335479	0.918182	0.00370609	-0.909091	0.00430354	-0.881818	0.00737097
P09006	Serpina3n	Serine protease inhibitor A3N	SPA3N_RAT	0.909091	0.00430354	0.496584	0.175813	0.745455	0.0335604	-0.690909	0.0509557	-0.872727	0.00847567
P09216	Prkce	Protein kinase C epsilon type	KPCE_RAT	-0.872727	0.00847567	-0.50114	0.172034	-0.581818	0.108434	0.554545	0.128242	0.8	0.0200038
P09456	Prkar1a	cAMP-dependent protein kinase type I-alpha regulatory subunit	KAP0_RAT	-0.918182	0.00370609	-0.514808	0.159882	-0.754545	0.0306405	0.690909	0.0509557	0.836364	0.0140747
P09605	Ckmt2	Creatine kinase S-type, mitochondrial	KCRS_RAT	-0.736364	0.0362364	-0.346242	0.361149	-0.472727	0.199561	0.509091	0.164653	0.609091	0.0896813
P0C089	Ptpmt1	Phosphatidylglycerophosphatase and protein-tyrosine phosphatase 1	PTPM1_RAT	-0.927273	0.0035713	-0.505696	0.168189	-0.818182	0.0167081	0.754545	0.0306405	0.918182	0.00370609
P0C219	Slmap	Sarcolemmal membrane-associated protein	SLMAP_RAT	0.772727	0.0260881	0.123007	0.75797	0.618182	0.0853642	-0.645455	0.0706811	-0.681818	0.0543558
P0C5W1	Map1s	Microtubule-associated protein 1S	MAP1S_RAT	-0.227273	0.558412	-0.742599	0.0349315	-0.1	0.803816	0.0636364	0.87552	0.254545	0.507359
P0DP29;P0DP30;P0DP31	Calm1;Calm2;Calm3	Calmodulin-1;Calmodulin-2;Calmodulin-3	CALM1_RAT;CALM2_RAT;CALM3_RAT	0.736364	0.0362364	0.615036	0.0876619	0.636364	0.0750036	-0.509091	0.164653	-0.718182	0.0414244
P10111	Ppia	Peptidyl-prolyl cis-trans isomerase A	PPIA_RAT	0.763636	0.0282259	0.669706	0.0602734	0.663636	0.0625511	-0.527273	0.148605	-0.845455	0.0127643
P10686	Plcg1	1-phosphatidylinositol 4,5-bisphosphate phosphodiesterase gamma-1	PLCG1_RAT	-0.781818	0.0238274	-0.701596	0.04783	-0.690909	0.0509557	0.627273	0.0805637	0.790909	0.0221417
P11167	Slc2a1	Solute carrier family 2, facilitated glucose transporter member 1	GTR1_RAT	0.890909	0.00649421	0.505696	0.168189	0.718182	0.0414244	-0.645455	0.0706811	-0.8	0.0200038
P11240	Cox5a	Cytochrome c oxidase subunit 5A, mitochondrial	COX5A_RAT	-0.872727	0.00847567	-0.378133	0.315539	-0.854545	0.0112645	0.854545	0.0112645	0.927273	0.0035713
P11348	Qdpr	Dihydropteridine reductase	DHPR_RAT	-0.718182	0.0414244	-0.733487	0.0375978	-0.727273	0.0386169	0.581818	0.108434	0.827273	0.0153869
P11497	Acaca	Acetyl-CoA carboxylase 1	ACACA_RAT	-0.718182	0.0414244	-0.523919	0.152049	-0.490909	0.180296	0.418182	0.26163	0.763636	0.0282259
P11517	ENSRNOG00000047098	Hemoglobin subunit beta-2	HBB2_RAT	-0.463636	0.209303	-0.637815	0.0750036	-0.0545455	0.893587	-0.0181818	0.964288	0.3	0.430515
P11530	Dmd	Dystrophin	DMD_RAT	-0.881818	0.00737097	-0.510252	0.164653	-0.736364	0.0362364	0.672727	0.0583659	0.854545	0.0112645
P11661	Mtnd5	NADH-ubiquinone oxidoreductase chain 5	NU5M_RAT	-0.7	0.04783	-0.587701	0.104682	-0.472727	0.199561	0.454545	0.220294	0.663636	0.0625511
P11730	Camk2g	Calcium/calmodulin-dependent protein kinase type II subunit gamma	KCC2G_RAT	-0.545455	0.134991	-0.838271	0.0140747	-0.354545	0.347925	0.227273	0.558412	0.590909	0.101932
P11762	Lgals1	Galectin-1	LEG1_RAT	0.536364	0.141398	0.697041	0.0493032	0.563636	0.121015	-0.336364	0.37404	-0.609091	0.0896813
P12007	Ivd	Isovaleryl-CoA dehydrogenase, mitochondrial	IVD_RAT	-0.863636	0.0098348	-0.605924	0.0922032	-0.809091	0.0181535	0.709091	0.0444681	0.836364	0.0140747
P12368	Prkar2a	cAMP-dependent protein kinase type II-alpha regulatory subunit	KAP2_RAT	-0.954545	0.00158964	-0.523919	0.152049	-0.809091	0.0181535	0.781818	0.0238274	0.945455	0.00195983
P12847	Myh3	Myosin-3	MYH3_RAT	-0.790909	0.0221417	-0.423691	0.25613	-0.609091	0.0896813	0.554545	0.128242	0.681818	0.0543558
P13596	Ncam1	Neural cell adhesion molecule 1	NCAM1_RAT	0.836364	0.0140747	0.328019	0.387733	0.672727	0.0583659	-0.609091	0.0896813	-0.781818	0.0238274
P13803	Etfa	Electron transfer flavoprotein subunit alpha, mitochondrial	ETFA_RAT	-0.7	0.04783	-0.232347	0.550683	-0.5	0.172034	0.418182	0.26163	0.663636	0.0625511
P13832	Rlc-a	Myosin regulatory light chain RLC-A	MRLCA_RAT	0.0727273	0.858412	-0.419135	0.26163	0.209091	0.590084	-0.190909	0.626851	-0.190909	0.626851
P14480	Fgb	Fibrinogen beta chain	FIBB_RAT	0.654545	0.0668233	0.218679	0.574121	0.663636	0.0625511	-0.690909	0.0509557	-0.636364	0.0750036
P14604	Echs1	Enoyl-CoA hydratase, mitochondrial	ECHM_RAT	-0.836364	0.0140747	-0.323463	0.394598	-0.7	0.04783	0.718182	0.0414244	0.754545	0.0306405
P14668	Anxa5	Annexin A5	ANXA5_RAT	0.736364	0.0362364	0.337131	0.37404	0.736364	0.0362364	-0.709091	0.0444681	-0.727273	0.0386169
P14925	Pam	Peptidylglycine alpha-amidating monooxygenase	AMD_RAT	0.545455	0.134991	0.0227791	0.956549	0.7	0.04783	-0.690909	0.0509557	-0.463636	0.209303
P15205	Map1b	Microtubule-associated protein 1B	MAP1B_RAT	0.636364	0.0750036	0.00455582	0.990524	0.590909	0.101932	-0.581818	0.108434	-0.663636	0.0625511
P15429	Eno3	Beta-enolase	ENOB_RAT	-0.827273	0.0153869	-0.496584	0.175813	-0.663636	0.0625511	0.590909	0.101932	0.763636	0.0282259
P15943	Aplp2	Amyloid-like protein 2	APLP2_RAT	0.1	0.803816	-0.423691	0.25613	0.290909	0.446178	-0.309091	0.416597	-0.109091	0.785829
P16036	Slc25a3	Phosphate carrier protein, mitochondrial	MPCP_RAT	-0.790909	0.0221417	-0.464694	0.209303	-0.672727	0.0583659	0.636364	0.0750036	0.881818	0.00737097
P16290	Pgam2	Phosphoglycerate mutase 2	PGAM2_RAT	0	1	0.71982	0.0414244	0.0818182	0.83974	0.127273	0.748734	-0.172727	0.663198
P17136;P63164	Snrpb;Snrpn	Small nuclear ribonucleoprotein-associated protein B;Small nuclear ribonucleoprotein-associated protein N	RSMB_RAT;RSMN_RAT	0.518182	0.156324	0.678817	0.0560919	0.509091	0.164653	-0.227273	0.558412	-0.536364	0.141398
P17220	Psma2	Proteasome subunit alpha type-2	PSA2_RAT	0.172727	0.663198	0.715264	0.0427536	0.0636364	0.87552	0	1	-0.154545	0.697816
P17764	Acat1	Acetyl-CoA acetyltransferase, mitochondrial	THIL_RAT	-0.845455	0.0127643	-0.44647	0.230586	-0.7	0.04783	0.654545	0.0668233	0.836364	0.0140747
P18163	Acsl1	Long-chain-fatty-acid--CoA ligase 1	ACSL1_RAT	-0.827273	0.0153869	-0.569478	0.117841	-0.781818	0.0238274	0.736364	0.0362364	0.881818	0.00737097
P18297	Spr	Sepiapterin reductase	SPRE_RAT	-0.790909	0.0221417	-0.738043	0.0362364	-0.645455	0.0706811	0.581818	0.108434	0.8	0.0200038
P18886	Cpt2	Carnitine O-palmitoyltransferase 2, mitochondrial	CPT2_RAT	-0.827273	0.0153869	-0.35991	0.341316	-0.754545	0.0306405	0.672727	0.0583659	0.781818	0.0238274
P19234	Ndufv2	NADH dehydrogenase [ubiquinone] flavoprotein 2, mitochondrial	NDUV2_RAT	-0.745455	0.0335604	-0.268793	0.484732	-0.663636	0.0625511	0.7	0.04783	0.690909	0.0509557
P19836	Pcyt1a	Choline-phosphate cytidylyltransferase A	PCY1A_RAT	-0.636364	0.0750036	-0.341687	0.367361	-0.527273	0.148605	0.572727	0.114807	0.6	0.0959047
P20595	Gucy1b1	Guanylate cyclase soluble subunit beta-1	GCYB1_RAT	-0.809091	0.0181535	-0.400912	0.28447	-0.754545	0.0306405	0.609091	0.0896813	0.754545	0.0306405
P20788	Uqcrfs1	Cytochrome b-c1 complex subunit Rieske, mitochondrial	UCRI_RAT	0.263636	0.492291	0.810936	0.0181535	0.127273	0.748734	0.0272727	0.946551	-0.336364	0.37404
P21139	Man2c1	Alpha-mannosidase 2C1	MA2C1_RAT	-0.618182	0.0853642	-0.697041	0.0493032	-0.672727	0.0583659	0.481818	0.190426	0.672727	0.0583659
P21571	Atp5pf	ATP synthase-coupling factor 6, mitochondrial	ATP5J_RAT	0.436364	0.240905	0.651482	0.0687288	0.545455	0.134991	-0.427273	0.251322	-0.590909	0.101932
P21913	Sdhb	Succinate dehydrogenase [ubiquinone] iron-sulfur subunit, mitochondrial	SDHB_RAT	-0.836364	0.0140747	-0.592257	0.101932	-0.763636	0.0282259	0.727273	0.0386169	0.818182	0.0167081
P21961	Cpa3	Mast cell carboxypeptidase A	CBPA3_RAT	-0.409091	0.272698	-0.373577	0.322424	-0.354545	0.347925	0.218182	0.574121	0.390909	0.296988
P23358	Rpl12	60S ribosomal protein L12	RL12_RAT	-0.545455	0.134991	-0.810936	0.0181535	-0.545455	0.134991	0.4	0.28447	0.636364	0.0750036
P23693	Tnni3	Troponin I, cardiac muscle	TNNI3_RAT	0.1	0.803816	0.574033	0.114807	0.236364	0.542263	-0.0363636	0.930332	-0.336364	0.37404
P23764	Gpx3	Glutathione peroxidase 3	GPX3_RAT	-0.327273	0.387733	-0.728931	0.0386169	-0.1	0.803816	0.0454545	0.911858	0.272727	0.477336
P23965	Eci1	Enoyl-CoA delta isomerase 1, mitochondrial	ECI1_RAT	-0.872727	0.00847567	-0.523919	0.152049	-0.781818	0.0238274	0.645455	0.0706811	0.854545	0.0112645
P24054	Sparcl1	SPARC-like protein 1	SPRL1_RAT	0.636364	0.0750036	0.533031	0.144733	0.636364	0.0750036	-0.445455	0.230586	-0.672727	0.0583659
P24268	Ctsd	Cathepsin D	CATD_RAT	-0.527273	0.148605	-0.788157	0.0232269	-0.263636	0.492291	0.118182	0.767611	0.6	0.0959047
P24329	Tst	Thiosulfate sulfurtransferase	THTR_RAT	0.818182	0.0167081	0.642371	0.072705	0.563636	0.121015	-0.481818	0.190426	-0.772727	0.0260881
P24473	Gstk1	Glutathione S-transferase kappa 1	GSTK1_RAT	-0.690909	0.0509557	-0.191344	0.626851	-0.563636	0.121015	0.490909	0.180296	0.727273	0.0386169
P27008	Parp1	Poly [ADP-ribose] polymerase 1	PARP1_RAT	-0.763636	0.0282259	-0.628703	0.0805637	-0.7	0.04783	0.627273	0.0805637	0.854545	0.0112645
P27653	Mthfd1	C-1-tetrahydrofolate synthase, cytoplasmic	C1TC_RAT	-0.727273	0.0386169	-0.674261	0.0583659	-0.672727	0.0583659	0.572727	0.114807	0.818182	0.0167081
P28023	Dctn1	Dynactin subunit 1	DCTN1_RAT	-0.781818	0.0238274	-0.46925	0.203719	-0.718182	0.0414244	0.727273	0.0386169	0.8	0.0200038
P28064	Psmb8	Proteasome subunit beta type-8	PSB8_RAT	0.209091	0.590084	0.546698	0.134991	0.118182	0.767611	0.145455	0.714856	-0.181818	0.644867
P29995	Itpr2	Inositol 1,4,5-trisphosphate receptor type 2	ITPR2_RAT	-0.627273	0.0805637	-0.733487	0.0375978	-0.472727	0.199561	0.390909	0.296988	0.709091	0.0444681
P30349	Lta4h	Leukotriene A-4 hydrolase	LKHA4_RAT	-0.3	0.430515	-0.824604	0.0163761	-0.318182	0.401868	0.181818	0.644867	0.418182	0.26163
P30713	Gstt2	Glutathione S-transferase theta-2	GSTT2_RAT	-0.572727	0.114807	-0.842827	0.0135737	-0.427273	0.251322	0.272727	0.477336	0.545455	0.134991
P34926	Map1a	Microtubule-associated protein 1A	MAP1A_RAT	0.827273	0.0153869	0.41458	0.266355	0.654545	0.0668233	-0.527273	0.148605	-0.809091	0.0181535
P35284	Rab12	Ras-related protein Rab-12	RAB12_RAT	0.645455	0.0706811	0.615036	0.0876619	0.654545	0.0668233	-0.536364	0.141398	-0.609091	0.0896813
P35427	Rpl13a	60S ribosomal protein L13a	RL13A_RAT	0.536364	0.141398	0.660594	0.0645486	0.490909	0.180296	-0.3	0.430515	-0.690909	0.0509557
P35435	Atp5f1c	ATP synthase subunit gamma, mitochondrial	ATPG_RAT	-0.809091	0.0181535	-0.624147	0.0829215	-0.727273	0.0386169	0.590909	0.101932	0.736364	0.0362364
P35571	Gpd2	Glycerol-3-phosphate dehydrogenase, mitochondrial	GPDM_RAT	-0.6	0.0959047	0.0410024	0.92182	-0.572727	0.114807	0.709091	0.0444681	0.472727	0.199561
P36202	Pdlim4	PDZ and LIM domain protein 4	PDLI4_RAT	0.9	0.00539134	0.523919	0.152049	0.754545	0.0306405	-0.645455	0.0706811	-0.890909	0.00649421
P37996	Arl3	ADP-ribosylation factor-like protein 3	ARL3_RAT	0.472727	0.199561	-0.309796	0.416597	0.472727	0.199561	-0.518182	0.156324	-0.436364	0.240905
P38062	Metap2	Methionine aminopeptidase 2	MAP2_RAT	0.672727	0.0583659	0.400912	0.28447	0.381818	0.309635	-0.3	0.430515	-0.554545	0.128242
P38718	Mpc2	Mitochondrial pyruvate carrier 2	MPC2_RAT	0.736364	0.0362364	0.61048	0.0896813	0.645455	0.0706811	-0.527273	0.148605	-0.754545	0.0306405
P39069	Ak1	Adenylate kinase isoenzyme 1	KAD1_RAT	0.654545	0.0668233	0.405468	0.278154	0.536364	0.141398	-0.536364	0.141398	-0.618182	0.0853642
P41123	Rpl13	60S ribosomal protein L13	RL13_RAT	0.745455	0.0335604	0.0364466	0.930332	0.554545	0.128242	-0.609091	0.0896813	-0.590909	0.101932
P42123	Ldhb	L-lactate dehydrogenase B chain	LDHB_RAT	-0.690909	0.0509557	-0.337131	0.37404	-0.463636	0.209303	0.363636	0.335479	0.563636	0.121015
P42930	Hspb1	Heat shock protein beta-1	HSPB1_RAT	0.790909	0.0221417	0.332575	0.380504	0.654545	0.0668233	-0.536364	0.141398	-0.818182	0.0167081
P43244	Matr3	Matrin-3	MATR3_RAT	-0.572727	0.114807	-0.774489	0.0260881	-0.590909	0.101932	0.418182	0.26163	0.636364	0.0750036
P43278	H1-0	Histone H1.0	H10_RAT	-0.636364	0.0750036	-0.514808	0.159882	-0.518182	0.156324	0.445455	0.230586	0.618182	0.0853642
P45953	Acadvl	Very long-chain specific acyl-CoA dehydrogenase, mitochondrial	ACADV_RAT	-0.754545	0.0306405	-0.382689	0.309635	-0.672727	0.0583659	0.6	0.0959047	0.845455	0.0127643
P46413	Gss	Glutathione synthetase	GSHB_RAT	-0.7	0.04783	-0.282461	0.460988	-0.472727	0.199561	0.463636	0.209303	0.618182	0.0853642
P47196	Akt1	RAC-alpha serine/threonine-protein kinase	AKT1_RAT	-0.581818	0.108434	-0.779045	0.024998	-0.518182	0.156324	0.372727	0.322507	0.654545	0.0668233
P47858	Pfkm	ATP-dependent 6-phosphofructokinase, muscle type	PFKAM_RAT	-0.927273	0.0035713	-0.478361	0.194463	-0.918182	0.00370609	0.836364	0.0140747	0.881818	0.00737097
P48199	Crp	C-reactive protein	CRP_RAT	-0.136364	0.73213	-0.624147	0.0829215	0.0272727	0.946551	-0.127273	0.748734	0.227273	0.558412
P49242	Rps3a	40S ribosomal protein S3a	RS3A_RAT	0.636364	0.0750036	0.797269	0.0210189	0.463636	0.209303	-0.3	0.430515	-0.754545	0.0306405
P49432	Pdhb	Pyruvate dehydrogenase E1 component subunit beta, mitochondrial	ODPB_RAT	-0.863636	0.0098348	-0.533031	0.144733	-0.636364	0.0750036	0.618182	0.0853642	0.790909	0.0221417
P50115	S100a8	Protein S100-A8	S10A8_RAT	0.5	0.172034	0.0410024	0.92182	0.509091	0.164653	-0.354545	0.347925	-0.5	0.172034
P50398	Gdi1	Rab GDP dissociation inhibitor alpha	GDIA_RAT	-0.118182	0.767611	-0.669706	0.0602734	-0.0272727	0.946551	-0.0818182	0.83974	0.0909091	0.821791
P50408	Atp6v1f	V-type proton ATPase subunit F	VATF_RAT	0.845455	0.0127643	0.646927	0.0706811	0.718182	0.0414244	-0.609091	0.0896813	-0.763636	0.0282259
P50463	Csrp3	Cysteine and glycine-rich protein 3	CSRP3_RAT	0.718182	0.0414244	0.0865606	0.83129	0.609091	0.0896813	-0.645455	0.0706811	-0.763636	0.0282259
P50503	St13	Hsc70-interacting protein	F10A1_RAT	0.390909	0.296988	0.296128	0.437506	0.136364	0.73213	-0.127273	0.748734	-0.354545	0.347925
P50753	Tnnt2	Troponin T, cardiac muscle	TNNT2_RAT	0.809091	0.0181535	0.478361	0.194463	0.718182	0.0414244	-0.690909	0.0509557	-0.809091	0.0181535
P51607	Renbp	N-acylglucosamine 2-epimerase	RENBP_RAT	0.1	0.803816	-0.542143	0.137848	0.154545	0.697816	-0.272727	0.477336	0.0272727	0.946551
P51635	Akr1a1	Aldo-keto reductase family 1 member A1	AK1A1_RAT	0.163636	0.679961	-0.523919	0.152049	0.2	0.608957	-0.3	0.430515	-0.0727273	0.858412
P51886	Lum	Lumican	LUM_RAT	0.809091	0.0181535	0.30524	0.423608	0.818182	0.0167081	-0.8	0.0200038	-0.772727	0.0260881
P52481	Cap2	Adenylyl cyclase-associated protein 2	CAP2_RAT	0.827273	0.0153869	0.200456	0.60871	0.818182	0.0167081	-0.863636	0.0098348	-0.763636	0.0282259
P52631	Stat3	Signal transducer and activator of transcription 3	STAT3_RAT	0.772727	0.0260881	0.209568	0.590084	0.727273	0.0386169	-0.672727	0.0583659	-0.745455	0.0335604
P52873	Pc	Pyruvate carboxylase, mitochondrial	PYC_RAT	-0.727273	0.0386169	-0.296128	0.437506	-0.427273	0.251322	0.427273	0.251322	0.645455	0.0706811
P53534	Pygb	Glycogen phosphorylase, brain form	PYGB_RAT	-0.790909	0.0221417	-0.309796	0.416597	-0.636364	0.0750036	0.563636	0.121015	0.709091	0.0444681
P53812	Pitpnb	Phosphatidylinositol transfer protein beta isoform	PIPNB_RAT	0.781818	0.0238274	0.678817	0.0560919	0.563636	0.121015	-0.427273	0.251322	-0.718182	0.0414244
P54290	Cacna2d1	Voltage-dependent calcium channel subunit alpha-2/delta-1	CA2D1_RAT	-0.609091	0.0896813	-0.774489	0.0260881	-0.418182	0.26163	0.336364	0.37404	0.672727	0.0583659
P54311	Gnb1	Guanine nucleotide-binding protein G(I)/G(S)/G(T) subunit beta-1	GBB1_RAT	0.518182	0.156324	0.801824	0.0200038	0.554545	0.128242	-0.345455	0.361149	-0.572727	0.114807
P54921	Napa	Alpha-soluble NSF attachment protein	SNAA_RAT	0.3	0.430515	0.697041	0.0493032	0.218182	0.574121	-0.0727273	0.858412	-0.409091	0.272698
P56522	Fdxr	NADPH:adrenodoxin oxidoreductase, mitochondrial	ADRO_RAT	-0.672727	0.0583659	-0.646927	0.0706811	-0.718182	0.0414244	0.645455	0.0706811	0.745455	0.0335604
P56558	Ogt	UDP-N-acetylglucosamine--peptide N-acetylglucosaminyltransferase 110 kDa subunit	OGT1_RAT	-0.827273	0.0153869	-0.642371	0.072705	-0.709091	0.0444681	0.581818	0.108434	0.736364	0.0362364
P56571	RGD:1303003	ES1 protein homolog, mitochondrial	ES1_RAT	-0.790909	0.0221417	-0.437359	0.240905	-0.763636	0.0282259	0.690909	0.0509557	0.827273	0.0153869
P60522	Gabarapl2	Gamma-aminobutyric acid receptor-associated protein-like 2	GBRL2_RAT	0.572727	0.114807	-0.0546698	0.893587	0.463636	0.209303	-0.481818	0.190426	-0.609091	0.0896813
P60825	Cirbp	Cold-inducible RNA-binding protein	CIRBP_RAT	-0.0818182	0.83974	-0.396356	0.290176	0.1	0.803816	-0.209091	0.590084	-0.109091	0.785829
P61078;P62839	Ube2d3;Ube2d2	Ubiquitin-conjugating enzyme E2 D3;Ubiquitin-conjugating enzyme E2 D2	UB2D3_RAT;UB2D2_RAT	0.309091	0.416597	0.747155	0.0335604	0.154545	0.697816	-0.0272727	0.946551	-0.390909	0.296988
P61203	Cops2	COP9 signalosome complex subunit 2	CSN2_RAT	-0.618182	0.0853642	-0.432803	0.245496	-0.536364	0.141398	0.509091	0.164653	0.672727	0.0583659
P61212	Arl1	ADP-ribosylation factor-like protein 1	ARL1_RAT	-0.209091	0.590084	-0.71982	0.0414244	-0.118182	0.767611	-0.0636364	0.87552	0.118182	0.767611
P61589	Rhoa	Transforming protein RhoA	RHOA_RAT	0.727273	0.0386169	0.642371	0.072705	0.763636	0.0282259	-0.681818	0.0543558	-0.836364	0.0140747
P61805	Dad1	Dolichyl-diphosphooligosaccharide--protein glycosyltransferase subunit DAD1	DAD1_RAT	0.663636	0.0625511	0.332575	0.380504	0.609091	0.0896813	-0.463636	0.209303	-0.763636	0.0282259
P61972	Nutf2	Nuclear transport factor 2	NTF2_RAT	0.281818	0.460988	0.674261	0.0583659	0.436364	0.240905	-0.218182	0.574121	-0.5	0.172034
P62074	Timm10	Mitochondrial import inner membrane translocase subunit Tim10	TIM10_RAT	0.518182	0.156324	0.678817	0.0560919	0.618182	0.0853642	-0.472727	0.199561	-0.618182	0.0853642
P62083	Rps7	40S ribosomal protein S7	RS7_RAT	-0.790909	0.0221417	-0.423691	0.25613	-0.663636	0.0625511	0.563636	0.121015	0.727273	0.0386169
P62142	Ppp1cb	Serine/threonine-protein phosphatase PP1-beta catalytic subunit	PP1B_RAT	0.5	0.172034	0.701596	0.04783	0.5	0.172034	-0.318182	0.401868	-0.663636	0.0625511
P62193	Psmc1	26S proteasome regulatory subunit 4	PRS4_RAT	-0.727273	0.0386169	-0.419135	0.26163	-0.509091	0.164653	0.5	0.172034	0.690909	0.0509557
P62260	Ywhae	14-3-3 protein epsilon	1433E_RAT	0.672727	0.0583659	0.428247	0.251322	0.927273	0.0035713	-0.836364	0.0140747	-0.8	0.0200038
P62282	Rps11	40S ribosomal protein S11	RS11_RAT	0.509091	0.164653	0.842827	0.0135737	0.3	0.430515	-0.127273	0.748734	-0.509091	0.164653
P62634	Cnbp	Cellular nucleic acid-binding protein	CNBP_RAT	0.236364	0.542263	0.710708	0.0444681	0.318182	0.401868	-0.0909091	0.821791	-0.381818	0.309635
P62718	Rpl18a	60S ribosomal protein L18a	RL18A_RAT	0.772727	0.0260881	0.80638	0.0190308	0.636364	0.0750036	-0.5	0.172034	-0.818182	0.0167081
P62828	Ran	GTP-binding nuclear protein Ran	RAN_RAT	0.527273	0.148605	0.678817	0.0560919	0.463636	0.209303	-0.345455	0.361149	-0.681818	0.0543558
P62890	Rpl30	60S ribosomal protein L30	RL30_RAT	0.754545	0.0306405	0.879273	0.00798008	0.509091	0.164653	-0.418182	0.26163	-0.745455	0.0335604
P62944	Ap2b1	AP-2 complex subunit beta	AP2B1_RAT	0.681818	0.0543558	0.0865606	0.83129	0.736364	0.0362364	-0.736364	0.0362364	-0.745455	0.0335604
P62994	Grb2	Growth factor receptor-bound protein 2	GRB2_RAT	0.581818	0.108434	0.287017	0.453161	0.454545	0.220294	-0.345455	0.361149	-0.545455	0.134991
P63012	Rab3a	Ras-related protein Rab-3A	RAB3A_RAT	-0.909091	0.00430354	-0.451026	0.224638	-0.709091	0.0444681	0.663636	0.0625511	0.9	0.00539134
P63088	Ppp1cc	Serine/threonine-protein phosphatase PP1-gamma catalytic subunit	PP1G_RAT	0.9	0.00539134	0.437359	0.240905	0.809091	0.0181535	-0.781818	0.0238274	-0.890909	0.00649421
P63322	Rala	Ras-related protein Ral-A	RALA_RAT	-0.554545	0.128242	-0.86105	0.0105639	-0.418182	0.26163	0.327273	0.387733	0.654545	0.0668233
P68182	Prkacb	cAMP-dependent protein kinase catalytic subunit beta	KAPCB_RAT	0.818182	0.0167081	0.560366	0.124153	0.6	0.0959047	-0.554545	0.128242	-0.709091	0.0444681
P70645	Blmh	Bleomycin hydrolase	BLMH_RAT	-0.763636	0.0282259	-0.656038	0.0668233	-0.709091	0.0444681	0.654545	0.0668233	0.809091	0.0181535
P70673	Kcnj11	ATP-sensitive inward rectifier potassium channel 11	KCJ11_RAT	-0.890909	0.00649421	-0.423691	0.25613	-0.827273	0.0153869	0.781818	0.0238274	0.881818	0.00737097
P80385	Prkag1	5'-AMP-activated protein kinase subunit gamma-1	AAKG1_RAT	-0.845455	0.0127643	-0.387245	0.302851	-0.745455	0.0335604	0.645455	0.0706811	0.763636	0.0282259
P83953	Kpna1	Importin subunit alpha-5	IMA5_RAT	0.781818	0.0238274	0.779045	0.024998	0.763636	0.0282259	-0.654545	0.0668233	-0.863636	0.0098348
P84083	Arf5	ADP-ribosylation factor 5	ARF5_RAT	0.736364	0.0362364	0.697041	0.0493032	0.809091	0.0181535	-0.663636	0.0625511	-0.863636	0.0098348
P84092	Ap2m1	AP-2 complex subunit mu	AP2M1_RAT	-0.254545	0.507359	-0.788157	0.0232269	-0.127273	0.748734	0.0181818	0.964288	0.254545	0.507359
P84903	Stim1	Stromal interaction molecule 1	STIM1_RAT	-0.718182	0.0414244	-0.227791	0.558412	-0.690909	0.0509557	0.672727	0.0583659	0.809091	0.0181535
P85834	Tufm	Elongation factor Tu, mitochondrial	EFTU_RAT	-0.909091	0.00430354	-0.410024	0.272698	-0.881818	0.00737097	0.845455	0.0127643	0.918182	0.00370609
P85973	Pnp	Purine nucleoside phosphorylase	PNPH_RAT	0.263636	0.492291	-0.428247	0.251322	0.272727	0.477336	-0.309091	0.416597	-0.218182	0.574121
P97519	Hmgcl	Hydroxymethylglutaryl-CoA lyase, mitochondrial	HMGCL_RAT	-0.763636	0.0282259	-0.227791	0.558412	-0.709091	0.0444681	0.754545	0.0306405	0.754545	0.0306405
P97532	Mpst	3-mercaptopyruvate sulfurtransferase	THTM_RAT	-0.609091	0.0896813	-0.801824	0.0200038	-0.309091	0.416597	0.245455	0.524203	0.5	0.172034
P97541	Hspb6	Heat shock protein beta-6	HSPB6_RAT	0.536364	0.141398	0.546698	0.134991	0.572727	0.114807	-0.481818	0.190426	-0.7	0.04783
P97608	Oplah	5-oxoprolinase	OPLA_RAT	-0.881818	0.00737097	-0.587701	0.104682	-0.718182	0.0414244	0.618182	0.0853642	0.790909	0.0221417
P97633	Csnk1a1	Casein kinase I isoform alpha	KC1A_RAT	-0.0909091	0.821791	-0.633259	0.0772486	0.0545455	0.893587	-0.190909	0.626851	0.0909091	0.821791
Q00972	Bckdk	[3-methyl-2-oxobutanoate dehydrogenase [lipoamide]] kinase, mitochondrial	BCKD_RAT	-0.9	0.00539134	-0.396356	0.290176	-0.818182	0.0167081	0.781818	0.0238274	0.818182	0.0167081
Q01205	Dlst	Dihydrolipoyllysine-residue succinyltransferase component of 2-oxoglutarate dehydrogenase complex, mitochondrial	ODO2_RAT	0.563636	0.121015	0.391801	0.296988	0.436364	0.240905	-0.436364	0.240905	-0.472727	0.199561
Q03346	Pmpcb	Mitochondrial-processing peptidase subunit beta	MPPB_RAT	-0.754545	0.0306405	-0.328019	0.387733	-0.6	0.0959047	0.627273	0.0805637	0.681818	0.0543558
Q03348	Ptpra	Receptor-type tyrosine-protein phosphatase alpha	PTPRA_RAT	-0.845455	0.0127643	-0.706152	0.0461458	-0.672727	0.0583659	0.618182	0.0853642	0.881818	0.00737097
Q03555	Gphn	Gephyrin	GEPH_RAT	0.845455	0.0127643	0.496584	0.175813	0.827273	0.0153869	-0.718182	0.0414244	-0.863636	0.0098348
Q04400	Adcy5	Adenylate cyclase type 5	ADCY5_RAT	-0.5	0.172034	-0.742599	0.0349315	-0.345455	0.361149	0.136364	0.73213	0.572727	0.114807
Q05096	Myo1b	Unconventional myosin-Ib	MYO1B_RAT	0.663636	0.0625511	0.592257	0.101932	0.5	0.172034	-0.345455	0.361149	-0.7	0.04783
Q05962	Slc25a4	ADP/ATP translocase 1	ADT1_RAT	-0.836364	0.0140747	-0.587701	0.104682	-0.790909	0.0221417	0.736364	0.0362364	0.809091	0.0181535
Q06000	Lpl	Lipoprotein lipase	LIPL_RAT	0.190909	0.626851	-0.496584	0.175813	0.327273	0.387733	-0.418182	0.26163	-0.136364	0.73213
Q07009	Capn2	Calpain-2 catalytic subunit	CAN2_RAT	0.745455	0.0335604	0.651482	0.0687288	0.654545	0.0668233	-0.509091	0.164653	-0.836364	0.0140747
Q07969	Cd36	Platelet glycoprotein 4	CD36_RAT	-0.627273	0.0805637	-0.405468	0.278154	-0.554545	0.128242	0.490909	0.180296	0.7	0.04783
Q08415	Kyat1	Kynurenine--oxoglutarate transaminase 1, mitochondrial	KAT1_RAT	-0.845455	0.0127643	-0.423691	0.25613	-0.745455	0.0335604	0.645455	0.0706811	0.881818	0.00737097
Q09073	Slc25a5	ADP/ATP translocase 2	ADT2_RAT	-0.645455	0.0706811	-0.710708	0.0444681	-0.463636	0.209303	0.381818	0.309635	0.781818	0.0238274
Q0ZHH6	Atl3	Atlastin-3	ATLA3_RAT	0.909091	0.00430354	0.478361	0.194463	0.781818	0.0238274	-0.727273	0.0386169	-0.918182	0.00370609
Q10743	Adam10	Disintegrin and metalloproteinase domain-containing protein 10	ADA10_RAT	-0.727273	0.0386169	-0.651482	0.0687288	-0.381818	0.309635	0.281818	0.460988	0.709091	0.0444681
Q1H5H1	Selenot	Thioredoxin reductase-like selenoprotein T	SELT_RAT	0.918182	0.00370609	0.542143	0.137848	0.636364	0.0750036	-0.609091	0.0896813	-0.854545	0.0112645
Q1HCL7	Nadk2	NAD kinase 2, mitochondrial	NAKD2_RAT	-0.8	0.0200038	-0.451026	0.224638	-0.718182	0.0414244	0.663636	0.0625511	0.772727	0.0260881
Q32PX9	Afg1l	AFG1-like ATPase	AFG1L_RAT	-0.963636	0.00129828	-0.514808	0.159882	-0.845455	0.0127643	0.809091	0.0181535	0.936364	0.00286658
Q32Q06	Ap1m1	AP-1 complex subunit mu-1	AP1M1_RAT	0.272727	0.477336	-0.546698	0.134991	0.263636	0.492291	-0.445455	0.230586	-0.281818	0.460988
Q3B7D0	Cpox	Oxygen-dependent coproporphyrinogen-III oxidase, mitochondrial	HEM6_RAT	-0.718182	0.0414244	-0.656038	0.0668233	-0.627273	0.0805637	0.527273	0.148605	0.836364	0.0140747
Q3B8N7	Tsc22d4	TSC22 domain family protein 4	T22D4_RAT	-0.772727	0.0260881	-0.560366	0.124153	-0.745455	0.0335604	0.681818	0.0543558	0.809091	0.0181535
Q3B8P0	Parl	Presenilins-associated rhomboid-like protein, mitochondrial	PARL_RAT	-0.772727	0.0260881	-0.328019	0.387733	-0.609091	0.0896813	0.572727	0.114807	0.645455	0.0706811
Q3KRE2	Mettl7a	Methyltransf_11 domain-containing protein	Q3KRE2_RAT	-0.818182	0.0167081	-0.282461	0.460988	-0.718182	0.0414244	0.754545	0.0306405	0.763636	0.0282259
Q3MIE4	Vat1	Synaptic vesicle membrane protein VAT-1 homolog	VAT1_RAT	0.909091	0.00430354	0.341687	0.367361	0.827273	0.0153869	-0.836364	0.0140747	-0.863636	0.0098348
Q3T1J1	Eif5a	Eukaryotic translation initiation factor 5A-1	IF5A1_RAT	0.781818	0.0238274	0.637815	0.0750036	0.709091	0.0444681	-0.636364	0.0750036	-0.818182	0.0167081
Q3V5X8	Endog	Endonuclease	Q3V5X8_RAT	-0.718182	0.0414244	-0.892941	0.00649421	-0.545455	0.134991	0.436364	0.240905	0.7	0.04783
Q498E0	Txndc12	Thioredoxin domain-containing protein 12	TXD12_RAT	0.854545	0.0112645	0.259682	0.500125	0.772727	0.0260881	-0.809091	0.0181535	-0.772727	0.0260881
Q499N5	Acsf2	Medium-chain acyl-CoA ligase ACSF2, mitochondrial	ACSF2_RAT	-0.827273	0.0153869	-0.41458	0.266355	-0.736364	0.0362364	0.672727	0.0583659	0.909091	0.00430354
Q4FZU1	Coq4	Ubiquinone biosynthesis protein COQ4 homolog, mitochondrial	COQ4_RAT	0.690909	0.0509557	0.25057	0.515478	0.781818	0.0238274	-0.718182	0.0414244	-0.645455	0.0706811
Q4FZY0	Efhd2	EF-hand domain-containing protein D2	EFHD2_RAT	0.918182	0.00370609	0.505696	0.168189	0.854545	0.0112645	-0.772727	0.0260881	-0.927273	0.0035713
Q4G069	Rmdn1	Regulator of microtubule dynamics protein 1	RMD1_RAT	-0.863636	0.0098348	-0.46925	0.203719	-0.645455	0.0706811	0.618182	0.0853642	0.781818	0.0238274
Q4KLL0	Tcea1	Transcription elongation factor A protein 1	TCEA1_RAT	-0.763636	0.0282259	-0.410024	0.272698	-0.518182	0.156324	0.536364	0.141398	0.709091	0.0444681
Q4KLZ1	Tmem186	Transmembrane protein 186	TM186_RAT	-0.636364	0.0750036	-0.633259	0.0772486	-0.527273	0.148605	0.481818	0.190426	0.790909	0.0221417
Q4KM49	Yars1	Tyrosine--tRNA ligase, cytoplasmic	SYYC_RAT	-0.154545	0.697816	-0.642371	0.072705	-0.154545	0.697816	0.0818182	0.83974	0.145455	0.714856
Q4KM93	Tmem177	Transmembrane protein 177	TM177_RAT	-0.645455	0.0706811	-0.624147	0.0829215	-0.690909	0.0509557	0.618182	0.0853642	0.763636	0.0282259
Q4KM98	Mff	Mitochondrial fission factor	MFF_RAT	-0.945455	0.00195983	-0.587701	0.104682	-0.845455	0.0127643	0.754545	0.0306405	0.945455	0.00195983
Q4KMA2	Rad23b	UV excision repair protein RAD23 homolog B	RD23B_RAT	-0.490909	0.180296	-0.669706	0.0602734	-0.472727	0.199561	0.336364	0.37404	0.5	0.172034
Q4QQV3	Fam162a	Protein FAM162A	F162A_RAT	-0.290909	0.446178	-0.842827	0.0135737	-0.209091	0.590084	0.0454545	0.911858	0.445455	0.230586
Q4QR80	Mrps25	28S ribosomal protein S25, mitochondrial	RT25_RAT	-0.945455	0.00195983	-0.560366	0.124153	-0.854545	0.0112645	0.809091	0.0181535	0.972727	0.000901167
Q4QRB4	Tubb3	Tubulin beta-3 chain	TBB3_RAT	0.536364	0.141398	0.615036	0.0876619	0.472727	0.199561	-0.4	0.28447	-0.527273	0.148605
Q4V7F3	Osgepl1	Probable tRNA N6-adenosine threonylcarbamoyltransferase, mitochondrial	OSGP2_RAT	-0.645455	0.0706811	-0.0637815	0.87552	-0.472727	0.199561	0.463636	0.209303	0.436364	0.240905
Q4V888	Pip4p2	Type 2 phosphatidylinositol 4,5-bisphosphate 4-phosphatase	PP4P2_RAT	-0.863636	0.0098348	-0.551254	0.131566	-0.536364	0.141398	0.5	0.172034	0.718182	0.0414244
Q4V8C3	Eml1	Echinoderm microtubule-associated protein-like 1	EMAL1_RAT	-0.927273	0.0035713	-0.574033	0.114807	-0.7	0.04783	0.681818	0.0543558	0.863636	0.0098348
Q4V8C8	Cdc73	Parafibromin	CDC73_RAT	-0.772727	0.0260881	-0.760822	0.0292609	-0.736364	0.0362364	0.618182	0.0853642	0.790909	0.0221417
Q4V8F9	Hsdl2	Hydroxysteroid dehydrogenase-like protein 2	HSDL2_RAT	-0.909091	0.00430354	-0.382689	0.309635	-0.772727	0.0260881	0.809091	0.0181535	0.872727	0.00847567
Q561S0	Ndufa10	NADH dehydrogenase [ubiquinone] 1 alpha subcomplex subunit 10, mitochondrial	NDUAA_RAT	-0.754545	0.0306405	-0.0455582	0.911858	-0.627273	0.0805637	0.727273	0.0386169	0.745455	0.0335604
Q569B7	Rwdd4	RWD domain-containing protein 4	RWDD4_RAT	0.718182	0.0414244	0.373577	0.322424	0.627273	0.0805637	-0.581818	0.108434	-0.709091	0.0444681
Q58FK9	Kyat3	Kynurenine--oxoglutarate transaminase 3	KAT3_RAT	-0.645455	0.0706811	-0.0273349	0.946551	-0.527273	0.148605	0.481818	0.190426	0.636364	0.0750036
Q5BJP4	Rbm39	RNA binding motif protein 39	Q5BJP4_RAT	-0.7	0.04783	-0.537587	0.141398	-0.654545	0.0668233	0.654545	0.0668233	0.772727	0.0260881
Q5BJP6	Gfm2	Ribosome-releasing factor 2, mitochondrial	RRF2M_RAT	0.00909091	0.981637	-0.61048	0.0896813	0.218182	0.574121	-0.272727	0.477336	0.0818182	0.83974
Q5BJQ0	Coq8a	Atypical kinase COQ8A, mitochondrial	COQ8A_RAT	-0.672727	0.0583659	-0.0364466	0.930332	-0.518182	0.156324	0.490909	0.180296	0.654545	0.0668233
Q5BK56	Gstm4	Glutathione S-transferase Mu 4	GSTM4_RAT	-0.527273	0.148605	-0.346242	0.361149	-0.518182	0.156324	0.509091	0.164653	0.5	0.172034
Q5BK63	Ndufa9	NADH dehydrogenase [ubiquinone] 1 alpha subcomplex subunit 9, mitochondrial	NDUA9_RAT	-0.827273	0.0153869	-0.519364	0.156324	-0.590909	0.101932	0.581818	0.108434	0.854545	0.0112645
Q5EB62	Slc25a46	Solute carrier family 25 member 46	S2546_RAT	-0.818182	0.0167081	-0.769934	0.0272509	-0.636364	0.0750036	0.590909	0.101932	0.845455	0.0127643
Q5EB94	Myzap	Myocardial zonula adherens protein	MYZAP_RAT	0.845455	0.0127643	0.697041	0.0493032	0.763636	0.0282259	-0.709091	0.0444681	-0.909091	0.00430354
Q5EBA1	Supv3l1	ATP-dependent RNA helicase SUPV3L1, mitochondrial	SUV3_RAT	-0.827273	0.0153869	-0.46925	0.203719	-0.572727	0.114807	0.6	0.0959047	0.754545	0.0306405
Q5FVF3	Gga1	Golgi-associated, gamma adaptin ear-containing, ARF-binding protein 1	Q5FVF3_RAT	-0.190909	0.626851	-0.728931	0.0386169	-0.181818	0.644867	-0.00909091	0.981637	0.254545	0.507359
Q5FVI3	Lrrc57	Leucine-rich repeat-containing protein 57	LRC57_RAT	-0.681818	0.0543558	-0.669706	0.0602734	-0.327273	0.387733	0.336364	0.37404	0.609091	0.0896813
Q5FVL2	Emc8	ER membrane protein complex subunit 8	EMC8_RAT	-0.1	0.803816	0.441915	0.235511	-0.336364	0.37404	0.336364	0.37404	0.0818182	0.83974
Q5FVM4	Nono	Non-POU domain-containing octamer-binding protein	NONO_RAT	-0.636364	0.0750036	-0.674261	0.0583659	-0.390909	0.296988	0.290909	0.446178	0.627273	0.0805637
Q5FVN8	Wdsub1	WD repeat, SAM and U-box domain-containing protein 1	WSDU1_RAT	-0.409091	0.272698	-0.451026	0.224638	-0.427273	0.251322	0.390909	0.296988	0.518182	0.156324
Q5FVQ4	Mlec	Malectin	MLEC_RAT	0.3	0.430515	-0.41458	0.266355	0.381818	0.309635	-0.381818	0.309635	-0.227273	0.558412
Q5FVQ8	Nlrx1	NLR family member X1	NLRX1_RAT	-0.936364	0.00286658	-0.451026	0.224638	-0.736364	0.0362364	0.727273	0.0386169	0.836364	0.0140747
Q5FWT5	Qrsl1	Glutamyl-tRNA(Gln) amidotransferase subunit A, mitochondrial	GATA_RAT	-0.581818	0.108434	-0.186789	0.635881	-0.436364	0.240905	0.390909	0.296988	0.581818	0.108434
Q5HZA9	Tmem126a	Transmembrane protein 126A	T126A_RAT	-0.890909	0.00649421	-0.61048	0.0896813	-0.827273	0.0153869	0.772727	0.0260881	0.918182	0.00370609
Q5HZE2	Tmem120a	Ion channel TACAN	TACAN_RAT	0.772727	0.0260881	0.323463	0.394598	0.654545	0.0668233	-0.7	0.04783	-0.654545	0.0668233
Q5I0K8	Mrps7	28S ribosomal protein S7, mitochondrial	RT07_RAT	0.681818	0.0543558	0.637815	0.0750036	0.463636	0.209303	-0.354545	0.347925	-0.618182	0.0853642
Q5I0L3	Yars2	Tyrosine--tRNA ligase, mitochondrial	SYYM_RAT	-0.709091	0.0444681	-0.0273349	0.946551	-0.490909	0.180296	0.645455	0.0706811	0.563636	0.121015
Q5M7T9	Thnsl2	Threonine synthase-like 2	THNS2_RAT	-0.363636	0.335479	-0.769934	0.0272509	-0.309091	0.416597	0.163636	0.679961	0.345455	0.361149
Q5M7W7	Pars2	Probable proline--tRNA ligase, mitochondrial	SYPM_RAT	-0.854545	0.0112645	-0.674261	0.0583659	-0.672727	0.0583659	0.636364	0.0750036	0.9	0.00539134
Q5M818	Mrpl16	39S ribosomal protein L16, mitochondrial	RM16_RAT	-0.781818	0.0238274	-0.268793	0.484732	-0.681818	0.0543558	0.7	0.04783	0.781818	0.0238274
Q5M9F7	Actr10	ARP10 actin-related protein 10 homolog (S. cerevisiae)	Q5M9F7_RAT	0.7	0.04783	0.797269	0.0210189	0.781818	0.0238274	-0.609091	0.0896813	-0.818182	0.0167081
Q5M9G8	Dcaf11	DDB1- and CUL4-associated factor 11	DCA11_RAT	0.0636364	0.87552	0.35991	0.341316	-0.190909	0.626851	0.227273	0.558412	-0.0909091	0.821791
Q5M9G9	Tbrg4	FAST kinase domain-containing protein 4	FAKD4_RAT	-0.918182	0.00370609	-0.660594	0.0645486	-0.745455	0.0335604	0.690909	0.0509557	0.909091	0.00430354
Q5PQK2	Fus	FUS RNA-binding protein	Q5PQK2_RAT	-0.781818	0.0238274	-0.810936	0.0181535	-0.690909	0.0509557	0.536364	0.141398	0.790909	0.0221417
Q5RJK6	Inpp1	Inositol polyphosphate-1-phosphatase	Q5RJK6_RAT	-0.6	0.0959047	-0.710708	0.0444681	-0.554545	0.128242	0.445455	0.230586	0.690909	0.0509557
Q5RJK8	Acbd6	Acyl-CoA-binding domain-containing protein 6	ACBD6_RAT	0.418182	0.26163	-0.132119	0.741754	0.636364	0.0750036	-0.681818	0.0543558	-0.609091	0.0896813
Q5RJQ4	Sirt2	NAD-dependent protein deacetylase sirtuin-2	SIR2_RAT	-0.736364	0.0362364	-0.451026	0.224638	-0.7	0.04783	0.609091	0.0896813	0.790909	0.0221417
Q5RKH2	Galk1	Galactokinase 1	Q5RKH2_RAT	-0.154545	0.697816	-0.733487	0.0375978	-0.0636364	0.87552	-0.1	0.803816	0.0818182	0.83974
Q5RKH5	Phkb	Phosphorylase b kinase regulatory subunit	Q5RKH5_RAT	-0.681818	0.0543558	-0.492029	0.180296	-0.590909	0.101932	0.454545	0.220294	0.690909	0.0509557
Q5RKI8	Abcb8	Mitochondrial potassium channel ATP-binding subunit	MITOS_RAT	-0.872727	0.00847567	-0.592257	0.101932	-0.618182	0.0853642	0.554545	0.128242	0.790909	0.0221417
Q5SGE0	Lrpprc	Leucine-rich PPR motif-containing protein, mitochondrial	LPPRC_RAT	-0.918182	0.00370609	-0.473805	0.199561	-0.709091	0.0444681	0.709091	0.0444681	0.863636	0.0098348
Q5U1W6	Apool	MICOS complex subunit	Q5U1W6_RAT	-0.209091	0.590084	0.35991	0.341316	-0.272727	0.477336	0.3	0.430515	0.218182	0.574121
Q5U2M6	Dcaf8	DDB1- and CUL4-associated factor 8	DCAF8_RAT	-0.354545	0.347925	-0.838271	0.0140747	-0.218182	0.574121	0.0909091	0.821791	0.427273	0.251322
Q5U2Q5	Rrm1	Ribonucleoside-diphosphate reductase	Q5U2Q5_RAT	-0.663636	0.0625511	-0.35991	0.341316	-0.518182	0.156324	0.436364	0.240905	0.727273	0.0386169
Q5U2T9	Fkbp5	Peptidylprolyl isomerase	Q5U2T9_RAT	0.781818	0.0238274	0.10934	0.785829	0.754545	0.0306405	-0.854545	0.0112645	-0.690909	0.0509557
Q5U2V4	Plbd1	Phospholipase B-like 1	PLBL1_RAT	-0.8	0.0200038	-0.578589	0.111471	-0.7	0.04783	0.663636	0.0625511	0.827273	0.0153869
Q5U2V8	Emc3	ER membrane protein complex subunit 3	EMC3_RAT	-0.154545	0.697816	-0.564922	0.121015	-0.281818	0.460988	-0.00909091	0.981637	0.209091	0.590084
Q5U300	Uba1	Ubiquitin-like modifier-activating enzyme 1	UBA1_RAT	-0.445455	0.230586	-0.738043	0.0362364	-0.372727	0.322507	0.263636	0.492291	0.472727	0.199561
Q5XI07	Lpp	Lipoma-preferred partner homolog	LPP_RAT	0.936364	0.00286658	0.505696	0.168189	0.818182	0.0167081	-0.763636	0.0282259	-0.881818	0.00737097
Q5XI26	Stat2	Signal transducer and activator of transcription	Q5XI26_RAT	-0.772727	0.0260881	-0.715264	0.0427536	-0.636364	0.0750036	0.5	0.172034	0.754545	0.0306405
Q5XI29	Cpsf7	Cleavage and polyadenylation specificity factor subunit 7	CPSF7_RAT	-0.0454545	0.911858	-0.615036	0.0876619	-0.163636	0.679961	0	1	0.0818182	0.83974
Q5XI31	Pigs	GPI transamidase component PIG-S	PIGS_RAT	-0.627273	0.0805637	-0.633259	0.0772486	-0.645455	0.0706811	0.563636	0.121015	0.709091	0.0444681
Q5XI72	Eif4h	Eukaryotic translation initiation factor 4H	IF4H_RAT	0.590909	0.101932	0.683373	0.0543558	0.609091	0.0896813	-0.390909	0.296988	-0.7	0.04783
Q5XIC0	Eci2	Enoyl-CoA delta isomerase 2	ECI2_RAT	-0.845455	0.0127643	-0.41458	0.266355	-0.809091	0.0181535	0.754545	0.0306405	0.881818	0.00737097
Q5XIH6	Trim54	Tripartite motif-containing protein 54	TRI54_RAT	-0.536364	0.141398	-0.314352	0.409012	-0.263636	0.492291	0.281818	0.460988	0.509091	0.164653
Q5XII0	Epdr1	Mammalian ependymin-related protein 1	EPDR1_RAT	-0.809091	0.0181535	-0.738043	0.0362364	-0.754545	0.0306405	0.654545	0.0668233	0.927273	0.0035713
Q5XIJ4	Fam210a	Protein FAM210A	F210A_RAT	-0.9	0.00539134	-0.514808	0.159882	-0.890909	0.00649421	0.836364	0.0140747	0.936364	0.00286658
Q5XIJ7	Cab39l	Calcium-binding protein 39-like	Q5XIJ7_RAT	-0.281818	0.460988	-0.710708	0.0444681	-0.263636	0.492291	0.0636364	0.87552	0.445455	0.230586
Q5XIK2	Tmx2	Thioredoxin-related transmembrane protein 2	TMX2_RAT	-0.827273	0.0153869	-0.473805	0.199561	-0.7	0.04783	0.581818	0.108434	0.872727	0.00847567
Q5XIL4	Sorbs3	Sorbin and SH3 domain containing 3, isoform CRA_b	Q5XIL4_RAT	-0.845455	0.0127643	-0.61048	0.0896813	-0.618182	0.0853642	0.6	0.0959047	0.763636	0.0282259
Q5XIM4	Dmac2l	ATP synthase subunit s, mitochondrial	ATP5S_RAT	-0.763636	0.0282259	-0.287017	0.453161	-0.509091	0.164653	0.536364	0.141398	0.636364	0.0750036
Q5XIT9	Mccc2	Methylcrotonoyl-CoA carboxylase beta chain, mitochondrial	MCCB_RAT	-0.945455	0.00195983	-0.546698	0.134991	-0.736364	0.0362364	0.7	0.04783	0.909091	0.00430354
Q5XIW8	Sart1	U4/U6.U5 tri-snRNP-associated protein 1	SNUT1_RAT	-0.190909	0.626851	-0.760822	0.0292609	-0.0636364	0.87552	-0.0272727	0.946551	0.3	0.430515
Q60587	Hadhb	Trifunctional enzyme subunit beta, mitochondrial	ECHB_RAT	-0.736364	0.0362364	-0.619592	0.0853642	-0.636364	0.0750036	0.518182	0.156324	0.827273	0.0153869
Q62638	Glg1	Golgi apparatus protein 1	GSLG1_RAT	-0.0636364	0.87552	-0.637815	0.0750036	-0.109091	0.785829	-0.0363636	0.930332	0.145455	0.714856
Q62658	Fkbp1a	Peptidyl-prolyl cis-trans isomerase FKBP1A	FKB1A_RAT	0.490909	0.180296	-0.10934	0.785829	0.581818	0.108434	-0.7	0.04783	-0.472727	0.199561
Q62696	Dlg1	Disks large homolog 1	DLG1_RAT	-0.872727	0.00847567	-0.546698	0.134991	-0.663636	0.0625511	0.609091	0.0896813	0.827273	0.0153869
Q62826	Hnrnpm	Heterogeneous nuclear ribonucleoprotein M	HNRPM_RAT	-0.281818	0.460988	-0.660594	0.0645486	-0.190909	0.626851	0.163636	0.679961	0.327273	0.387733
Q62876	Syngr1	Synaptogyrin-1	SNG1_RAT	-0.654545	0.0668233	-0.564922	0.121015	-0.7	0.04783	0.681818	0.0543558	0.763636	0.0282259
Q62920	Pdlim5	PDZ and LIM domain protein 5	PDLI5_RAT	-0.163636	0.679961	-0.683373	0.0543558	0.00909091	0.981637	-0.163636	0.679961	0.163636	0.679961
Q63065	Pdk1	[Pyruvate dehydrogenase (acetyl-transferring)] kinase isozyme 1, mitochondrial	PDK1_RAT	-0.909091	0.00430354	-0.542143	0.137848	-0.645455	0.0706811	0.609091	0.0896813	0.827273	0.0153869
Q63210	Gna12	Guanine nucleotide-binding protein subunit alpha-12	GNA12_RAT	-0.354545	0.347925	-0.642371	0.072705	-0.381818	0.309635	0.290909	0.446178	0.390909	0.296988
Q63258	Itga7	Integrin alpha-7	ITA7_RAT	0.727273	0.0386169	0.615036	0.0876619	0.545455	0.134991	-0.454545	0.220294	-0.672727	0.0583659
Q63312	Phldb1	Pleckstrin homology-like domain family B member 1	PHLB1_RAT	-0.863636	0.0098348	-0.569478	0.117841	-0.681818	0.0543558	0.618182	0.0853642	0.836364	0.0140747
Q63362	Ndufa5	NADH dehydrogenase [ubiquinone] 1 alpha subcomplex subunit 5	NDUA5_RAT	0.218182	0.574121	0.564922	0.121015	0.136364	0.73213	0.0272727	0.946551	-0.381818	0.309635
Q63514	C4bpa	C4b-binding protein alpha chain	C4BPA_RAT	0.572727	0.114807	-0.168565	0.67205	0.590909	0.101932	-0.654545	0.0668233	-0.481818	0.190426
Q63524	Tmed2	Transmembrane emp24 domain-containing protein 2	TMED2_RAT	0.127273	0.748734	-0.341687	0.367361	0.436364	0.240905	-0.454545	0.220294	-0.245455	0.524203
Q63538	Mapk12	Mitogen-activated protein kinase 12	MK12_RAT	0.8	0.0200038	0.724375	0.0400356	0.5	0.172034	-0.381818	0.309635	-0.809091	0.0181535
Q63737	Pdcl	Phosducin-like protein	PHLP_RAT	-0.163636	0.679961	-0.542143	0.137848	0.145455	0.714856	-0.236364	0.542263	0.0727273	0.858412
Q63750	Mrpl23	39S ribosomal protein L23, mitochondrial	RM23_RAT	-0.536364	0.141398	-0.318907	0.401868	-0.409091	0.272698	0.354545	0.347925	0.572727	0.114807
Q63910	Hba-a3	GLOBIN domain-containing protein	Q63910_RAT	-0.554545	0.128242	-0.505696	0.168189	-0.0727273	0.858412	0.0363636	0.930332	0.418182	0.26163
Q63945	Set	Protein SET	SET_RAT	0.727273	0.0386169	0.350798	0.354129	0.745455	0.0335604	-0.763636	0.0282259	-0.818182	0.0167081
Q64057	Aldh7a1	Alpha-aminoadipic semialdehyde dehydrogenase	AL7A1_RAT	-0.518182	0.156324	-0.646927	0.0706811	-0.318182	0.401868	0.3	0.430515	0.6	0.0959047
Q64194	Lipa	Lysosomal acid lipase/cholesteryl ester hydrolase	LICH_RAT	-0.527273	0.148605	-0.756266	0.0306405	-0.472727	0.199561	0.445455	0.230586	0.545455	0.134991
Q641X3	Hexa	Beta-hexosaminidase subunit alpha	HEXA_RAT	-0.509091	0.164653	-0.728931	0.0386169	-0.309091	0.416597	0.245455	0.524203	0.436364	0.240905
Q641X8	Eif3e	Eukaryotic translation initiation factor 3 subunit E	EIF3E_RAT	-0.0545455	0.893587	-0.651482	0.0687288	-0.00909091	0.981637	-0.145455	0.714856	0.109091	0.785829
Q641X9	Mrpl9	39S ribosomal protein L9, mitochondrial	RM09_RAT	-0.863636	0.0098348	-0.46925	0.203719	-0.8	0.0200038	0.736364	0.0362364	0.854545	0.0112645
Q641Y2	Ndufs2	NADH dehydrogenase [ubiquinone] iron-sulfur protein 2, mitochondrial	NDUS2_RAT	-0.836364	0.0140747	-0.619592	0.0853642	-0.609091	0.0896813	0.572727	0.114807	0.854545	0.0112645
Q641Z6	Ehd1	EH domain-containing protein 1	EHD1_RAT	0.854545	0.0112645	0.50114	0.172034	0.845455	0.0127643	-0.754545	0.0306405	-0.918182	0.00370609
Q642A4	RGD:1359663	UPF0598 protein C8orf82 homolog	CH082_RAT	0.427273	0.251322	0.80638	0.0190308	0.581818	0.108434	-0.390909	0.296988	-0.527273	0.148605
Q64428	Hadha	Trifunctional enzyme subunit alpha, mitochondrial	ECHA_RAT	-0.818182	0.0167081	-0.437359	0.240905	-0.709091	0.0444681	0.663636	0.0625511	0.827273	0.0153869
Q64536	Pdk2	[Pyruvate dehydrogenase (acetyl-transferring)] kinase isozyme 2, mitochondrial	PDK2_RAT	-0.945455	0.00195983	-0.492029	0.180296	-0.736364	0.0362364	0.718182	0.0414244	0.881818	0.00737097
Q64559	Acot7	Cytosolic acyl coenzyme A thioester hydrolase	BACH_RAT	-0.645455	0.0706811	-0.605924	0.0922032	-0.663636	0.0625511	0.563636	0.121015	0.727273	0.0386169
Q64591	Decr1	2,4-dienoyl-CoA reductase, mitochondrial	DECR_RAT	-0.818182	0.0167081	-0.542143	0.137848	-0.672727	0.0583659	0.627273	0.0805637	0.8	0.0200038
Q64620	Ppp6c	Serine/threonine-protein phosphatase 6 catalytic subunit	PPP6_RAT	-0.772727	0.0260881	-0.683373	0.0543558	-0.854545	0.0112645	0.727273	0.0386169	0.890909	0.00649421
Q66H12	Naga	Alpha-N-acetylgalactosaminidase	NAGAB_RAT	-0.418182	0.26163	-0.710708	0.0444681	-0.2	0.608957	0.136364	0.73213	0.4	0.28447
Q66HA8	Hsph1	Heat shock protein 105 kDa	HS105_RAT	-0.445455	0.230586	-0.642371	0.072705	-0.254545	0.507359	0.236364	0.542263	0.4	0.28447
Q66HF1	Ndufs1	NADH-ubiquinone oxidoreductase 75 kDa subunit, mitochondrial	NDUS1_RAT	-0.836364	0.0140747	-0.628703	0.0805637	-0.663636	0.0625511	0.590909	0.101932	0.836364	0.0140747
Q68FU7	Coq6	Ubiquinone biosynthesis monooxygenase COQ6, mitochondrial	COQ6_RAT	-0.8	0.0200038	-0.296128	0.437506	-0.7	0.04783	0.681818	0.0543558	0.872727	0.00847567
Q6AXQ4	Mtm1	Myotubularin	MTM1_RAT	-0.872727	0.00847567	-0.542143	0.137848	-0.663636	0.0625511	0.609091	0.0896813	0.827273	0.0153869
Q6AXR4	Hexb	Beta-hexosaminidase subunit beta	HEXB_RAT	0.663636	0.0625511	0.678817	0.0560919	0.618182	0.0853642	-0.436364	0.240905	-0.590909	0.101932
Q6AXU6	JPT1	Jupiter microtubule associated homolog 1	JUPI1_RAT	0.827273	0.0153869	0.542143	0.137848	0.663636	0.0625511	-0.518182	0.156324	-0.8	0.0200038
Q6AXU7	Mif4gd	MIF4G domain-containing protein	MI4GD_RAT	0.827273	0.0153869	0.241458	0.532467	0.690909	0.0509557	-0.709091	0.0444681	-0.718182	0.0414244
Q6AXV4	Samm50	Sorting and assembly machinery component 50 homolog	SAM50_RAT	0.281818	0.460988	0.769934	0.0272509	0.172727	0.663198	-0.0272727	0.946551	-0.336364	0.37404
Q6AXW1	Glrx2	Glutaredoxin-2, mitochondrial	GLRX2_RAT	0.372727	0.322507	0.66515	0.0625511	0.145455	0.714856	-0.0909091	0.821791	-0.336364	0.37404
Q6AXW2	Tmod3	RCG25684, isoform CRA_a	Q6AXW2_RAT	-0.781818	0.0238274	-0.660594	0.0645486	-0.718182	0.0414244	0.6	0.0959047	0.854545	0.0112645
Q6AY20	M6pr	Cation-dependent mannose-6-phosphate receptor	MPRD_RAT	-0.690909	0.0509557	-0.706152	0.0461458	-0.545455	0.134991	0.5	0.172034	0.709091	0.0444681
Q6AY21	G3bp2	G3BP stress granule assembly factor 2	Q6AY21_RAT	-0.763636	0.0282259	-0.724375	0.0400356	-0.781818	0.0238274	0.618182	0.0853642	0.827273	0.0153869
Q6AY30	Sccpdh	Saccharopine dehydrogenase-like oxidoreductase	SCPDL_RAT	-0.772727	0.0260881	-0.669706	0.0602734	-0.609091	0.0896813	0.536364	0.141398	0.827273	0.0153869
Q6AY48	Pcbp3	Poly(rC)-binding protein 3	Q6AY48_RAT	0.427273	0.251322	-0.400912	0.28447	0.445455	0.230586	-0.5	0.172034	-0.390909	0.296988
Q6AY53	Dhps	Deoxyhypusine synthase	DHYS_RAT	-0.690909	0.0509557	-0.341687	0.367361	-0.609091	0.0896813	0.518182	0.156324	0.618182	0.0853642
Q6AYA6	Cybc1	Cytochrome b-245 chaperone 1	CYBC1_RAT	0.790909	0.0221417	0.646927	0.0706811	0.609091	0.0896813	-0.554545	0.128242	-0.754545	0.0306405
Q6AYB4	Hspa14	Heat shock 70 kDa protein 14	HSP7E_RAT	0.663636	0.0625511	-0.136675	0.73213	0.518182	0.156324	-0.627273	0.0805637	-0.554545	0.128242
Q6AYD3	Pa2g4	Proliferation-associated protein 2G4	PA2G4_RAT	0.818182	0.0167081	0.437359	0.240905	0.663636	0.0625511	-0.536364	0.141398	-0.781818	0.0238274
Q6AYE2	Sh3glb1	Endophilin-B1	SHLB1_RAT	0.136364	0.73213	0.432803	0.245496	0.263636	0.492291	-0.109091	0.785829	-0.209091	0.590084
Q6AYQ1	Golga7	Golgin subfamily A member 7	GOGA7_RAT	-0.590909	0.101932	-0.296128	0.437506	-0.618182	0.0853642	0.590909	0.101932	0.545455	0.134991
Q6AYQ3	Fars2	Phenylalanine--tRNA ligase, mitochondrial	SYFM_RAT	-0.836364	0.0140747	-0.291573	0.446178	-0.727273	0.0386169	0.772727	0.0260881	0.754545	0.0306405
Q6AYR8	Scrn2	Secernin-2	SCRN2_RAT	-0.572727	0.114807	0.136675	0.73213	-0.454545	0.220294	0.554545	0.128242	0.618182	0.0853642
Q6AYT3	Rtcb	RNA-splicing ligase RtcB homolog	RTCB_RAT	0.345455	0.361149	-0.492029	0.180296	0.354545	0.347925	-0.5	0.172034	-0.372727	0.322507
Q6DGG1	Abhd14b	Protein ABHD14B	ABHEB_RAT	-0.809091	0.0181535	-0.268793	0.484732	-0.7	0.04783	0.727273	0.0386169	0.681818	0.0543558
Q6KC51	Ablim2	Actin-binding LIM protein 2	ABLM2_RAT	-0.872727	0.00847567	-0.41458	0.266355	-0.745455	0.0335604	0.718182	0.0414244	0.818182	0.0167081
Q6MFY6	Ppp1r11	E3 ubiquitin-protein ligase PPP1R11	PP1RB_RAT	0.690909	0.0509557	0.10934	0.785829	0.736364	0.0362364	-0.745455	0.0335604	-0.827273	0.0153869
Q6MG12	RGD:1302996	Uncharacterized protein C6orf136 homolog	CF136_RAT	-0.8	0.0200038	-0.75171	0.0319683	-0.636364	0.0750036	0.563636	0.121015	0.818182	0.0167081
Q6MG51	G4	Uncharacterized protein C6orf47 homolog	CF047_RAT	-0.772727	0.0260881	-0.596812	0.0986502	-0.527273	0.148605	0.427273	0.251322	0.690909	0.0509557
Q6NYB7	Rab1A	Ras-related protein Rab-1A	RAB1A_RAT	-0.681818	0.0543558	-0.71982	0.0414244	-0.518182	0.156324	0.363636	0.335479	0.663636	0.0625511
Q6P4Z6	Lcmt1	Leucine carboxyl methyltransferase 1	LCMT1_RAT	-0.809091	0.0181535	-0.628703	0.0805637	-0.6	0.0959047	0.536364	0.141398	0.809091	0.0181535
Q6P503	Atp6v1d	V-type proton ATPase subunit D	Q6P503_RAT	0.318182	0.401868	-0.487473	0.184416	0.318182	0.401868	-0.427273	0.251322	-0.363636	0.335479
Q6P6V0	Gpi	Glucose-6-phosphate isomerase	G6PI_RAT	-0.672727	0.0583659	-0.760822	0.0292609	-0.481818	0.190426	0.418182	0.26163	0.681818	0.0543558
Q6P722	Popdc2	Popeye domain-containing 2	Q6P722_RAT	-0.663636	0.0625511	-0.255126	0.507359	-0.490909	0.180296	0.490909	0.180296	0.609091	0.0896813
Q6P734	Serping1	Plasma protease C1 inhibitor	IC1_RAT	0.654545	0.0668233	0.168565	0.67205	0.718182	0.0414244	-0.618182	0.0853642	-0.790909	0.0221417
Q6P747	Hp1bp3	Heterochromatin protein 1-binding protein 3	HP1B3_RAT	-0.809091	0.0181535	-0.656038	0.0668233	-0.727273	0.0386169	0.645455	0.0706811	0.863636	0.0098348
Q6P7Q1	Babam2	BRISC and BRCA1-A complex member 2	BABA2_RAT	-0.681818	0.0543558	-0.410024	0.272698	-0.454545	0.220294	0.454545	0.220294	0.627273	0.0805637
Q6P9T8	Tubb4b	Tubulin beta-4B chain	TBB4B_RAT	0.590909	0.101932	0.728931	0.0386169	0.618182	0.0853642	-0.481818	0.190426	-0.681818	0.0543558
Q6P9U0	Serpinb6a	SERPIN domain-containing protein	Q6P9U0_RAT	-0.409091	0.272698	-0.61048	0.0896813	-0.127273	0.748734	0.0181818	0.964288	0.354545	0.347925
Q6Q7Y5	Gna13	Guanine nucleotide-binding protein subunit alpha-13	GNA13_RAT	-0.636364	0.0750036	-0.546698	0.134991	-0.536364	0.141398	0.5	0.172034	0.554545	0.128242
Q6U6G5	Zc3h15	Zinc finger CCCH domain-containing protein 15	ZC3HF_RAT	-0.681818	0.0543558	-0.742599	0.0349315	-0.618182	0.0853642	0.545455	0.134991	0.672727	0.0583659
Q704S8	Crat	Carnitine O-acetyltransferase	CACP_RAT	-0.736364	0.0362364	-0.123007	0.75797	-0.627273	0.0805637	0.709091	0.0444681	0.709091	0.0444681
Q71LX6	Xirp2	Xin actin-binding repeat-containing protein 2	XIRP2_RAT	0.827273	0.0153869	0.328019	0.387733	0.645455	0.0706811	-0.6	0.0959047	-0.763636	0.0282259
Q75Q40	Tomm40	Mitochondrial import receptor subunit TOM40 homolog	TOM40_RAT	-0.818182	0.0167081	-0.715264	0.0427536	-0.681818	0.0543558	0.627273	0.0805637	0.872727	0.00847567
Q794F9	Slc3a2	4F2 cell-surface antigen heavy chain	4F2_RAT	0.781818	0.0238274	0.218679	0.574121	0.645455	0.0706811	-0.618182	0.0853642	-0.681818	0.0543558
Q7M0E3	Dstn	Destrin	DEST_RAT	0.590909	0.101932	-0.0546698	0.893587	0.509091	0.164653	-0.472727	0.199561	-0.609091	0.0896813
Q7TP48	Apmap	Adipocyte plasma membrane-associated protein	APMAP_RAT	-0.572727	0.114807	-0.724375	0.0400356	-0.536364	0.141398	0.354545	0.347925	0.636364	0.0750036
Q7TP52	Cmbl	Carboxymethylenebutenolidase homolog	CMBL_RAT	-0.827273	0.0153869	-0.569478	0.117841	-0.681818	0.0543558	0.518182	0.156324	0.781818	0.0238274
Q7TP91	Surf4	Surfeit locus protein 1	Q7TP91_RAT	0.6	0.0959047	0.692485	0.0509557	0.609091	0.0896813	-0.409091	0.272698	-0.690909	0.0509557
Q7TPJ4	Ldhd	FAD-binding PCMH-type domain-containing protein	Q7TPJ4_RAT	-0.463636	0.209303	0.113896	0.777394	-0.645455	0.0706811	0.772727	0.0260881	0.427273	0.251322
Q7TQ16	Uqcrq	Cytochrome b-c1 complex subunit 8	QCR8_RAT	-0.754545	0.0306405	-0.551254	0.131566	-0.718182	0.0414244	0.6	0.0959047	0.909091	0.00430354
Q7TQP6	Tnni3k	Serine/threonine-protein kinase TNNI3K	TNI3K_RAT	-0.781818	0.0238274	-0.255126	0.507359	-0.727273	0.0386169	0.681818	0.0543558	0.854545	0.0112645
Q7TS56	Cbr4	Carbonyl reductase family member 4	CBR4_RAT	-0.818182	0.0167081	-0.574033	0.114807	-0.672727	0.0583659	0.572727	0.114807	0.781818	0.0238274
Q80W89	Ndufa11	NADH dehydrogenase [ubiquinone] 1 alpha subcomplex subunit 11	NDUAB_RAT	-0.718182	0.0414244	-0.432803	0.245496	-0.418182	0.26163	0.381818	0.309635	0.572727	0.114807
Q80W96	Isca1	Iron-sulfur cluster assembly 1 homolog, mitochondrial	ISCA1_RAT	-0.427273	0.251322	-0.628703	0.0805637	-0.209091	0.590084	0.0636364	0.87552	0.309091	0.416597
Q80Z29	Nampt	Nicotinamide phosphoribosyltransferase	NAMPT_RAT	0.790909	0.0221417	0.145786	0.714856	0.8	0.0200038	-0.918182	0.00370609	-0.709091	0.0444681
Q80ZA3	Serpinf1	SERPIN domain-containing protein	Q80ZA3_RAT	-0.509091	0.164653	-0.728931	0.0386169	-0.345455	0.361149	0.336364	0.37404	0.481818	0.190426
Q811U3	Erc1	ELKS/Rab6-interacting/CAST family member 1	RB6I2_RAT	0.736364	0.0362364	0.44647	0.230586	0.609091	0.0896813	-0.581818	0.108434	-0.654545	0.0668233
Q811X6	Cryl1	Lambda-crystallin homolog	CRYL1_RAT	-0.745455	0.0335604	-0.373577	0.322424	-0.581818	0.108434	0.445455	0.230586	0.690909	0.0509557
Q8CG09	Abcc1	Multidrug resistance-associated protein 1	MRP1_RAT	-0.890909	0.00649421	-0.574033	0.114807	-0.609091	0.0896813	0.563636	0.121015	0.809091	0.0181535
Q8K3K9	Gimap4	GTPase IMAP family member 4	GIMA4_RAT	0.263636	0.492291	0.760822	0.0292609	0.236364	0.542263	-0.0272727	0.946551	-0.372727	0.322507
Q8K4F7	Dcps	m7GpppX diphosphatase	DCPS_RAT	-0.0636364	0.87552	-0.528475	0.148605	0.0909091	0.821791	-0.172727	0.663198	-0.0181818	0.964288
Q8K4G6	Macrod1	ADP-ribose glycohydrolase MACROD1	MACD1_RAT	-0.218182	0.574121	0.478361	0.194463	-0.281818	0.460988	0.463636	0.209303	0.136364	0.73213
Q8K4M9	Osbpl1a	Oxysterol-binding protein-related protein 1	OSBL1_RAT	-0.527273	0.148605	-0.369021	0.328793	-0.509091	0.164653	0.463636	0.209303	0.727273	0.0386169
Q8R2H7	Trak2	Trafficking kinesin-binding protein 2	TRAK2_RAT	-0.854545	0.0112645	-0.533031	0.144733	-0.727273	0.0386169	0.663636	0.0625511	0.881818	0.00737097
Q8R3Z7	Ehd4	EH-domain-containing 4	Q8R3Z7_RAT	0.681818	0.0543558	0.0318907	0.940599	0.618182	0.0853642	-0.636364	0.0750036	-0.736364	0.0362364
Q8R424	Stambp	STAM-binding protein	STABP_RAT	0.536364	0.141398	-0.205012	0.598845	0.536364	0.141398	-0.581818	0.108434	-0.545455	0.134991
Q8R431	Mgll	Monoglyceride lipase	MGLL_RAT	-0.790909	0.0221417	-0.437359	0.240905	-0.690909	0.0509557	0.618182	0.0853642	0.790909	0.0221417
Q8R478	Wbp2	WW domain-binding protein 2	WBP2_RAT	0.0454545	0.911858	-0.546698	0.134991	0.218182	0.574121	-0.227273	0.558412	-0.127273	0.748734
Q8R4R9	Ppp1r14c	Protein phosphatase 1 regulatory subunit 14C	PP14C_RAT	0.581818	0.108434	0.697041	0.0493032	0.572727	0.114807	-0.381818	0.309635	-0.718182	0.0414244
Q8R4Z9	Mfn1	Mitofusin-1	MFN1_RAT	-0.827273	0.0153869	-0.405468	0.278154	-0.809091	0.0181535	0.718182	0.0414244	0.909091	0.00430354
Q8R560	Ankrd1	Ankyrin repeat domain-containing protein 1	ANKR1_RAT	0.809091	0.0181535	0.35991	0.341316	0.563636	0.121015	-0.590909	0.101932	-0.754545	0.0306405
Q8VIF7	Selenbp1	Methanethiol oxidase	SBP1_RAT	-0.818182	0.0167081	-0.364466	0.335479	-0.654545	0.0668233	0.627273	0.0805637	0.718182	0.0414244
Q8VII6	Slc44a1	Choline transporter-like protein 1	CTL1_RAT	0.845455	0.0127643	0.318907	0.401868	0.754545	0.0306405	-0.745455	0.0335604	-0.872727	0.00847567
Q920J4	Txnl1	Thioredoxin-like protein 1	TXNL1_RAT	0.763636	0.0282259	0.264238	0.492291	0.690909	0.0509557	-0.709091	0.0444681	-0.681818	0.0543558
Q920L2	Sdha	Succinate dehydrogenase [ubiquinone] flavoprotein subunit, mitochondrial	SDHA_RAT	-0.909091	0.00430354	-0.542143	0.137848	-0.690909	0.0509557	0.645455	0.0706811	0.836364	0.0140747
Q920P6	Ada	Adenosine deaminase	ADA_RAT	0.572727	0.114807	0.246014	0.524203	0.372727	0.322507	-0.290909	0.446178	-0.618182	0.0853642
Q923S8	Pank4	4'-phosphopantetheine phosphatase	PANK4_RAT	-0.954545	0.00158964	-0.542143	0.137848	-0.8	0.0200038	0.709091	0.0444681	0.909091	0.00430354
Q99376	Tfrc	Transferrin receptor protein 1	TFR1_RAT	-0.781818	0.0238274	-0.300684	0.430515	-0.727273	0.0386169	0.718182	0.0414244	0.736364	0.0362364
Q99M63	Smu1	WD40 repeat-containing protein SMU1	SMU1_RAT	0.6	0.0959047	0.496584	0.175813	0.354545	0.347925	-0.3	0.430515	-0.5	0.172034
Q99MZ8	Lasp1	LIM and SH3 domain protein 1	LASP1_RAT	0.718182	0.0414244	0.510252	0.164653	0.627273	0.0805637	-0.518182	0.156324	-0.7	0.04783
Q99N27	Snx1	Sorting nexin-1	SNX1_RAT	0.663636	0.0625511	0.00455582	0.990524	0.836364	0.0140747	-0.8	0.0200038	-0.663636	0.0625511
Q99PD4	Arpc1a	Actin-related protein 2/3 complex subunit 1A	ARC1A_RAT	-0.554545	0.128242	-0.865606	0.0098348	-0.254545	0.507359	0.136364	0.73213	0.481818	0.190426
Q99PS8	Hrg	Histidine-rich glycoprotein	HRG_RAT	0.881818	0.00737097	0.533031	0.144733	0.672727	0.0583659	-0.581818	0.108434	-0.790909	0.0221417
Q99PV2	Stxbp3	Syntaxin binding protein 3, isoform CRA_a	Q99PV2_RAT	-0.681818	0.0543558	-0.765378	0.0282259	-0.563636	0.121015	0.5	0.172034	0.718182	0.0414244
Q9EPB1	Dpp7	Dipeptidyl peptidase 2	DPP2_RAT	-0.727273	0.0386169	-0.733487	0.0375978	-0.690909	0.0509557	0.563636	0.121015	0.818182	0.0167081
Q9EPX0	Hspb8	Heat shock protein beta-8	HSPB8_RAT	0.654545	0.0668233	0.71982	0.0414244	0.709091	0.0444681	-0.545455	0.134991	-0.772727	0.0260881
Q9ER30	Klhl41	Kelch-like protein 41	KLH41_RAT	0.727273	0.0386169	0.801824	0.0200038	0.636364	0.0750036	-0.490909	0.180296	-0.772727	0.0260881
Q9ERE4	Golph3	Golgi phosphoprotein 3	GOLP3_RAT	0.172727	0.663198	-0.346242	0.361149	0.390909	0.296988	-0.609091	0.0896813	-0.318182	0.401868
Q9ESW0	Ddb1	DNA damage-binding protein 1	DDB1_RAT	-0.736364	0.0362364	-0.724375	0.0400356	-0.672727	0.0583659	0.509091	0.164653	0.772727	0.0260881
Q9JHY2	Sfxn3	Sideroflexin-3	SFXN3_RAT	-0.609091	0.0896813	-0.856494	0.0112645	-0.363636	0.335479	0.254545	0.507359	0.645455	0.0706811
Q9JLH7	Cdk5rap3	CDK5 regulatory subunit-associated protein 3	CK5P3_RAT	-0.127273	0.748734	-0.533031	0.144733	0.0272727	0.946551	-0.00909091	0.981637	0.0181818	0.964288
Q9NQR8	Ndufaf4	NADH dehydrogenase [ubiquinone] 1 alpha subcomplex assembly factor 4	NDUF4_RAT	-0.418182	0.26163	0.410024	0.272698	-0.263636	0.492291	0.427273	0.251322	0.3	0.430515
Q9QUK5	Hspb7	Heat shock protein beta-7	HSPB7_RAT	0.781818	0.0238274	0.505696	0.168189	0.581818	0.108434	-0.418182	0.26163	-0.745455	0.0335604
Q9QWJ9	Nrp1	Neuropilin-1	NRP1_RAT	-0.954545	0.00158964	-0.55581	0.128242	-0.809091	0.0181535	0.745455	0.0335604	0.918182	0.00370609
Q9QYU4	Crym	Ketimine reductase mu-crystallin	CRYM_RAT	0.263636	0.492291	0.697041	0.0493032	0.163636	0.679961	-0.109091	0.785829	-0.209091	0.590084
Q9QZ81	Ago2	Protein argonaute-2	AGO2_RAT	-0.518182	0.156324	-0.902052	0.00539134	-0.336364	0.37404	0.181818	0.644867	0.536364	0.141398
Q9QZH7	Fbxl20	F-box/LRR-repeat protein 20	FXL20_RAT	-0.254545	0.507359	-0.542143	0.137848	-0.163636	0.679961	0.154545	0.697816	0.3	0.430515
Q9WTT6	Gda	Guanine deaminase	GUAD_RAT	0.6	0.0959047	-0.123007	0.75797	0.727273	0.0386169	-0.781818	0.0238274	-0.654545	0.0668233
Q9WTT7	Bzw2	Basic leucine zipper and W2 domain-containing protein 2	BZW2_RAT	-0.518182	0.156324	-0.870162	0.00918752	-0.354545	0.347925	0.209091	0.590084	0.545455	0.134991
Q9WU49	Carhsp1	Calcium-regulated heat stable protein 1	CHSP1_RAT	0.672727	0.0583659	0.692485	0.0509557	0.636364	0.0750036	-0.472727	0.199561	-0.736364	0.0362364
Q9WUC4	Atox1	Copper transport protein ATOX1	ATOX1_RAT	0.418182	0.26163	0.715264	0.0427536	0.436364	0.240905	-0.218182	0.574121	-0.536364	0.141398
Q9WV97	Timm9	Mitochondrial import inner membrane translocase subunit Tim9	TIM9_RAT	0.427273	0.251322	0.765378	0.0282259	0.436364	0.240905	-0.281818	0.460988	-0.436364	0.240905
Q9WVC0	Septin7	Septin-7	SEPT7_RAT	-0.745455	0.0335604	-0.810936	0.0181535	-0.572727	0.114807	0.472727	0.199561	0.790909	0.0221417
Q9WVK7	Hadh	Hydroxyacyl-coenzyme A dehydrogenase, mitochondrial	HCDH_RAT	-0.681818	0.0543558	-0.724375	0.0400356	-0.518182	0.156324	0.345455	0.361149	0.663636	0.0625511
Q9WVR7	Ppm1f	Protein phosphatase 1F	PPM1F_RAT	-0.827273	0.0153869	-0.605924	0.0922032	-0.781818	0.0238274	0.7	0.04783	0.836364	0.0140747
Q9WVS2	Osgep	Probable tRNA N6-adenosine threonylcarbamoyltransferase	OSGEP_RAT	-0.754545	0.0306405	-0.569478	0.117841	-0.9	0.00539134	0.772727	0.0260881	0.854545	0.0112645
Q9Z0G8	Wipf3	WAS/WASL-interacting protein family member 3	WIPF3_RAT	-0.972727	0.000901167	-0.542143	0.137848	-0.818182	0.0167081	0.8	0.0200038	0.954545	0.00158964
Q9Z0J5	Txnrd2	Thioredoxin reductase 2, mitochondrial	TRXR2_RAT	-0.718182	0.0414244	-0.173121	0.663198	-0.463636	0.209303	0.509091	0.164653	0.554545	0.128242
Q9Z1H9	Cavin3	Caveolae-associated protein 3	CAVN3_RAT	0.790909	0.0221417	0.55581	0.128242	0.763636	0.0282259	-0.636364	0.0750036	-0.772727	0.0260881
Q9Z1I6	Arhgef1	Rho guanine nucleotide exchange factor 1	ARHG1_RAT	-0.781818	0.0238274	-0.318907	0.401868	-0.645455	0.0706811	0.572727	0.114807	0.727273	0.0386169
Q9Z1P2	Actn1	Alpha-actinin-1	ACTN1_RAT	0.690909	0.0509557	0.0911164	0.821791	0.8	0.0200038	-0.781818	0.0238274	-0.681818	0.0543558
Q9Z270	Vapa	Vesicle-associated membrane protein-associated protein A	VAPA_RAT	0.790909	0.0221417	0.482917	0.19022	0.718182	0.0414244	-0.645455	0.0706811	-0.754545	0.0306405

## Sheet: metaboolites
Sheet 2: Spearman correlations between metabolites and five catheterization and echocardiography parameters. RV/BW, ratio of right ventricle weight to body weight; RVSP, right ventricular systolic pressure; RVEDP, right ventricular end-diastolic pressure; CO, cardiac output; TAPSE, tricuspid annular plane systolic excursion.
	RV/BW	p-value	RVSP	p-value	RVEDP	p-value	CO	p-value	TAPSE	p-value
(1S,2S,4R,8S)-p-Menthane-1,2,8,9-tetrol.2-glucoside	-0.972727	0.000151694	-0.505696	0.169363	-0.845455	0.00856469	0.8	0.0169922	0.890909	0.0052977
1,11-Undecanedicarboxylic.acid	0.772727	0.0240515	0.30524	0.421356	0.854545	0.00743653	-0.718182	0.0410422	-0.763636	0.0262679
Undecanedioic.acid	-0.836364	0.00983224	-0.55581	0.125625	-0.590909	0.0987639	0.518182	0.156658	0.827273	0.0115048
3-Hydroxy-5Z-octenyl.acetate	-0.918182	0.00280733	-0.451026	0.221678	-0.854545	0.00743653	0.854545	0.00743653	0.936364	0.00195377
Dioscoretine	0.818182	0.0133593	0.50114	0.172167	0.718182	0.0410422	-0.554545	0.125625	-0.809091	0.014515
Glucosylgalactosyl.hydroxylysine	0.572727	0.112414	0.0455582	0.900532	0.490909	0.179298	-0.454545	0.218717	-0.627273	0.077428
Hovenidulcioside.B2	-0.290909	0.442451	-0.596812	0.0945726	-0.0454545	0.900532	-0.0818182	0.827828	0.227273	0.560428
Mabioside.C	0.518182	0.156658	0.159454	0.686076	0.363636	0.333888	-0.245455	0.527748	-0.490909	0.179298
Tanacetol.B	-0.836364	0.00983224	-0.391801	0.295481	-0.672727	0.0573112	0.681818	0.0534665	0.781818	0.021993
5-[(6-{[(2-carboxyacetyl)oxy]methyl}-3,4,5-trihydroxyoxan-2-yl)oxy]-3-{[4,5-dihydroxy-6-(hydroxymethyl)-3-{[3,4,5-trihydroxy-6-(hydroxymethyl)oxan-2-yl]oxy}oxan-2-yl]oxy}-7-hydroxy-2-(4-hydroxyphenyl)-1璞剑锠嶇墮妤-chromen-1-ylium	-0.281818	0.458673	0.332575	0.379377	-0.490909	0.179298	0.6	0.0923065	0.327273	0.387657
6-[(1Z)-2-hydroxy-3-oxobut-1-en-1-yl]-7-methoxy-2H-chromen-2-one	-0.827273	0.0115048	-0.205012	0.595864	-0.763636	0.0262679	0.809091	0.014515	0.845455	0.00856469
4-[5-hydroxy-4-(4-hydroxyphenyl)hex-3-en-3-yl]phenol	-0.809091	0.014515	-0.46925	0.203234	-0.7	0.0467206	0.581818	0.104846	0.736364	0.035544
1-[3-(6-{2,4-dihydroxy-3-[(1E)-3-hydroxy-3-methylbut-1-en-1-yl]benzoyl}-5-(2,4-dihydroxyphenyl)-3-methylcyclohex-2-en-1-yl)-2,4-dihydroxyphenyl]-3-(2,4-dihydroxyphenyl)propan-1-one	0.836364	0.00983224	0.405468	0.275864	0.690909	0.0493395	-0.609091	0.0883028	-0.890909	0.0052977
2-(phenylmethylidene)heptane-1,3-diol	-0.709091	0.0447172	-0.41458	0.262777	-0.554545	0.125625	0.563636	0.119604	0.663636	0.0613226
Deoxycytidine	-0.0454545	0.900532	0.61048	0.0882326	0.0818182	0.827828	0.118182	0.762904	0.0818182	0.827828
Uridine.triphosphate	0.636364	0.0722893	0.214124	0.582531	0.663636	0.0613226	-0.736364	0.035544	-0.709091	0.0447172
3,4,5-trihydroxy-6-(3,4,5-trihydroxycyclohex-1-ene-1-carbonyloxy)oxane-2-carboxylic.acid	-0.463636	0.209981	0.296128	0.435665	-0.563636	0.119604	0.636364	0.0722893	0.490909	0.179298
6-{[1-(2-{[3-(3,4-dimethoxyphenyl)-1-hydroxypropylidene]amino}ethyl)-3-methoxy-4-oxocyclohexa-2,5-dien-1-yl]oxy}-3,4,5-trihydroxyoxane-2-carboxylic.acid	0.663636	0.0613226	-0.0820048	0.827828	0.581818	0.104846	-0.7	0.0467206	-0.545455	0.133235
3,4,5-trihydroxy-6-{[3,5,7-trihydroxy-4-oxo-2-(3,4,5-trihydroxyphenyl)-3,4-dihydro-2H-1-benzopyran-6-yl]oxy}oxane-2-carboxylic.acid	0.809091	0.014515	0.373577	0.322194	0.681818	0.0534665	-0.618182	0.0822251	-0.881818	0.00558798
3,4,5-trihydroxy-6-{[7-hydroxy-2-(4-hydroxy-3-methoxyphenyl)-3-{[3,4,5-trihydroxy-6-(hydroxymethyl)oxan-2-yl]oxy}-8aH-chromen-5-yl]oxy}oxane-2-carboxylic.acid	0.5	0.172167	0.660594	0.0625409	0.154545	0.694783	-0.118182	0.762904	-0.454545	0.218717
6-[5-(2-{[2-(3,4-dimethoxyphenyl)ethyl]-C-hydroxycarbonimidoyl}ethyl)-2-methoxyphenoxy]-3,4,5-trihydroxyoxane-2-carboxylic.acid	0.9	0.00471916	0.542143	0.136135	0.681818	0.0534665	-0.690909	0.0493395	-0.872727	0.00558798
6-{4-[5,6-dihydroxy-7-methoxy-4-oxo-8-(3,4,5-trihydroxyoxan-2-yl)-4H-chromen-2-yl]phenoxy}-3,4,5-trihydroxyoxane-2-carboxylic.acid	0.727273	0.0388878	0.0683373	0.856273	0.627273	0.077428	-0.654545	0.0626107	-0.736364	0.035544
Glutathione	0.6	0.0923065	0.232347	0.5516	0.454545	0.218717	-0.363636	0.333888	-0.681818	0.0534665
2-amino-4-({1-[(carboxymethyl)-C-hydroxycarbonimidoyl]-2-({2,3,6-trihydroxy-5-[(2E)-3-(4-hydroxyphenyl)prop-2-enoyl]-4-{[3,4,5-trihydroxy-6-(hydroxymethyl)oxan-2-yl]oxy}phenyl}sulfanyl)ethyl}-C-hydroxycarbonimidoyl)butanoic.acid	0.645455	0.0664016	0.177677	0.652047	0.6	0.0923065	-0.6	0.0923065	-0.790909	0.0193876
2-amino-4-({1-[(carboxymethyl)-C-hydroxycarbonimidoyl]-2-{[2-hydroxy-1-(1-oxo-1H-isochromen-3-yl)butyl]sulfanyl}ethyl}-C-hydroxycarbonimidoyl)butanoic.acid	0.536364	0.140328	0.46925	0.203234	0.127273	0.749886	-0.00909091	0.978837	-0.436364	0.239824
3'-Sialyl-3-fucosyllactose	0.718182	0.0410422	0.428247	0.247935	0.354545	0.348483	-0.336364	0.373936	-0.7	0.0467206
Vomifoliol.9-[glucosyl-(1->4)-xylosyl-(1->6)-glucoside]	0.818182	0.0133593	0.619592	0.0822251	0.7	0.0467206	-0.672727	0.0573112	-0.854545	0.00743653
(3,4,5,6-tetrahydroxyoxan-2-yl)methyl.4-hydroxybenzoate	0.672727	0.0573112	0.432803	0.242944	0.509091	0.166013	-0.318182	0.401551	-0.654545	0.0626107
Furaneol.4-(6-malonylglucoside)	-0.109091	0.78129	0.50114	0.172167	-0.390909	0.295681	0.527273	0.148378	0.118182	0.762904
Equol.4'-O-glucuronide	-0.418182	0.258376	0.350798	0.353724	-0.527273	0.148378	0.627273	0.077428	0.363636	0.333888
N-Jasmonoylisoleucine	-0.690909	0.0493395	-0.1959	0.61367	-0.7	0.0467206	0.690909	0.0493395	0.690909	0.0493395
L-2-Amino-3-methylenehexanoic.acid	0.654545	0.0626107	-0.0182233	0.960846	0.581818	0.104846	-0.627273	0.077428	-0.727273	0.0388878
[(16R)-5,11-dihydroxy-8,8,10,16-tetramethyl-3-[1-(2-methyl-1,3-thiazol-4-yl)prop-1-en-2-yl]-12-methylidene-9-oxo-17-oxa-4-azabicyclo[14.1.0]heptadec-4-en-7-yl]oxidanesulfonic.acid	-0.736364	0.035544	-0.44647	0.227169	-0.754545	0.0294274	0.781818	0.021993	0.772727	0.0240515
[(16R)-5,7-dihydroxy-8,8,12,16-tetramethyl-3-[1-(2-methyl-1,3-thiazol-4-yl)prop-1-en-2-yl]-10-methylidene-9-oxo-17-oxa-4-azabicyclo[14.1.0]heptadec-4-en-11-yl]oxidanesulfonic.acid	0.827273	0.0115048	0.451026	0.221678	0.772727	0.0240515	-0.709091	0.0447172	-0.927273	0.00195377
{3-[(E)-2-[3,5-dihydroxy-4-(3-methylbut-2-en-1-yl)phenyl]ethenyl]-2,6-dihydroxyphenyl}oxidanesulfonic.acid	0.1	0.796888	0.619592	0.0822251	-0.236364	0.545064	0.3	0.429821	-0.127273	0.749886
5-Hydroxytryptophol.glucuronide	-0.654545	0.0626107	0.100228	0.796888	-0.709091	0.0447172	0.872727	0.00558798	0.690909	0.0493395
Arginyl-Asparagine	-0.8	0.0169922	-0.514808	0.159883	-0.718182	0.0410422	0.690909	0.0493395	0.772727	0.0240515
Asp.Val.Asn.His	-0.909091	0.00346112	-0.560366	0.122305	-0.718182	0.0410422	0.663636	0.0613226	0.881818	0.00558798
Gln.Lys.His	-0.890909	0.0052977	-0.656038	0.0626107	-0.736364	0.035544	0.654545	0.0626107	0.881818	0.00558798
Glu.Trp.Gly.Thr	0.554545	0.125625	0.25057	0.518956	0.309091	0.415609	-0.218182	0.578031	-0.590909	0.0987639
Glutaminylphenylalanine	-0.7	0.0467206	-0.214124	0.582531	-0.563636	0.119604	0.618182	0.0822251	0.663636	0.0613226
Gly.Asp.Arg.Thr	0.845455	0.00856469	0.432803	0.242944	0.645455	0.0664016	-0.672727	0.0573112	-0.872727	0.00558798
His.Glu.Ile	-0.927273	0.00195377	-0.482917	0.188717	-0.718182	0.0410422	0.7	0.0467206	0.845455	0.00856469
Leucyl-Methionine	-0.872727	0.00558798	-0.341687	0.367228	-0.818182	0.0133593	0.872727	0.00558798	0.854545	0.00743653
L-Phenylalanine	0.736364	0.035544	0.127563	0.749886	0.572727	0.112414	-0.6	0.0923065	-0.772727	0.0240515
Lumichrome	-0.545455	0.133235	-0.159454	0.686076	-0.6	0.0923065	0.527273	0.148378	0.536364	0.140328
Lysyl-Glutamate	-0.736364	0.035544	-0.205012	0.595864	-0.645455	0.0664016	0.645455	0.0664016	0.654545	0.0626107
Methionyl-Valine	-0.854545	0.00743653	-0.441915	0.232727	-0.718182	0.0410422	0.754545	0.0294274	0.863636	0.00721799
Phenylalanylproline	0.6	0.0923065	0.291573	0.442451	0.427273	0.247935	-0.263636	0.493687	-0.581818	0.104846
Pro.Phe.Thr.His	-0.518182	0.156658	-0.815492	0.0139108	-0.418182	0.258376	0.318182	0.401551	0.490909	0.179298
Pro.Ser.Asp.Trp	0.618182	0.0822251	0.159454	0.686076	0.427273	0.247935	-0.363636	0.333888	-0.645455	0.0664016
Pro.Ser.Trp	0.727273	0.0388878	0.419135	0.258376	0.4	0.283389	-0.454545	0.218717	-0.654545	0.0626107
Thr.Gly.Tyr.Lys	-0.763636	0.0262679	-0.50114	0.172167	-0.536364	0.140328	0.472727	0.201392	0.672727	0.0573112
Thr.Val.Gly.Trp	0.609091	0.0883028	0.760822	0.0271944	0.309091	0.415609	-0.209091	0.591344	-0.654545	0.0626107
Trp.Glu.Phe.Glu	0.836364	0.00983224	0.378133	0.315751	0.7	0.0467206	-0.645455	0.0664016	-0.854545	0.00743653
Tyrosyl-Proline	-0.909091	0.00346112	-0.46925	0.203234	-0.790909	0.0193876	0.790909	0.0193876	0.927273	0.00195377
Pentacarboxyl.porphyrinogen.III	0.872727	0.00558798	0.660594	0.0625409	0.872727	0.00558798	-0.781818	0.021993	-0.927273	0.00195377
3-[5,7-dihydroxy-2-(3-hydroxyphenyl)-4-oxo-3,4-dihydro-2H-1-benzopyran-8-yl]-5,7-dihydroxy-2-phenyl-3,4-dihydro-2H-1-benzopyran-4-one	0.736364	0.035544	0.551254	0.128413	0.5	0.172167	-0.336364	0.373936	-0.727273	0.0388878
(N-acetylneuraminosyl(a2-6)lactosamine)	0.809091	0.014515	0.341687	0.367228	0.763636	0.0262679	-0.763636	0.0262679	-0.881818	0.00558798
