# Supplementary material for: Proteomic and Metabolomic Analyses of Right Ventricular Failure due to Pulmonary Arterial Hypertension
Source: Front Mol Biosci. 2022 Jul 5;9:834179. doi: 10.3389/fmolb.2022.834179 (PMC9294162; doi:10.3389/fmolb.2022.834179)
Supplement: Supplementary file 7 [file Table4.XLSX]

## Sheet: alteredmetabolites
Sheet 1: The information of major altered metabolites with their secondary spectrum from the Progenesis QI software.
Note: Compound is the unique identifier of the compound in the experiment based on the m/z and retention time. Compound ID is the ID from the searched database. Description indicates the the name of the identifeid compound. Adducts indicate adducts identified for this compound. Formula indicates the chemical formula of the identified compound not including any adduct. The score is given to the co…
compound	compound ID	Description	Adducts	Formula	Score	Fragmentation score	Mass Error (ppm)	Secondary spectrum
5.40_398.1942m/z	HMDB0029509	Garcinone A	M+NH4	C23H24O5	46.9	46.8	-5.37
5.60_701.2872m/z	HMDB0001957	Pentacarboxyl porphyrinogen III	M+H	C37H40N4O10	42	60.1	7.76
5.85_308.0923m/z	HMDB0000125	Glutathione	M+H	C10H17N3O6S	49.2	64.3	3.95
1.43_501.9946m/z	HMDB0000285	Uridine triphosphate	M+NH4	C9H15N2O15P3	51.9	83.9	-16.03
4.22_166.0867m/z	28	L-Phenylalanine	M+H	C9H11NO2	57.3	90.5	2.87
5.34_263.1399m/z	HMDB0011177	Phenylalanylproline	M+H	C14H18N2O3	55.4	96.1	3.22
5.62_492.2009m/z	HMDB0012634	20-COOH-leukotriene E4	M+Na	C23H35NO7S	46.3	47.9	-3.73
1.00_487.2141m/z	HMDB0000585	Glucosylgalactosyl hydroxylysine	M+H	C18H34N2O13	56.1	94.4	1.52
8.25_243.1531m/z	6622	1,11-Undecanedicarboxylic acid	M-H	C13H24O4	49.4	87.3	-28.83
5.47_340.1456m/z	HMDB0013200	5-Hydroxytryptophol glucuronide	M+H	C16H21NO7	49.9	76	19.19
5.64_298.1326m/z	HMDB0028950	Lysyl-Glutamate	M+Na	C11H21N3O5	48.7	61.7	-17.08
6.17_341.0936m/z	HMDB0000496	3-Methoxy-4-hydroxyphenylglycol glucuronide	M-H2O-H	C15H20O10	47	68.6	16.12
7.06_269.1319m/z	HMDB0028704	Arginyl-Asparagine	M-H2O-H	C10H20N6O4	51.3	75.3	-16.96
6.43_243.0884m/z	64742	Lumichrome	M+H	C12H10N4O2	52.2	78.5	2.97
6.13_229.1016m/z	HMDB0028986	Methionyl-Valine	M-H2O-H	C10H20N2O3S	52.5	70.1	-0.24
6.47_243.1170m/z	HMDB0028935	Leucyl-Methionine	M-H2O-H	C11H22N2O3S	50.9	63	-0.97
6.29_259.1115m/z	HMDB0029113	Tyrosyl-Proline	M-H2O-H	C14H18N2O4	51.3	73.3	9.5
5.67_442.1869m/z	1612	10-Hydroxydesmethylnortriptyline glucuronide	M+H	C24H27NO7	47.6	51.7	2.01
5.29_316.1231m/z	HMDB0028804	Glutaminylphenylalanine	M+Na	C14H19N3O4	50.9	83.9	-12.6
5.72_484.2284m/z	126506	Asp Val Asn His	M+H	C19H29N7O8	44.5	56.8	27.68
1.19_411.0785m/z	HMDB0060413	6-Methylthioguanosine monophosphate	M+NH4	C11H16N5O7PS	45.5	62.1	-15.51
5.29_234.1700m/z	HMDB0000888	Undecanedioic acid	M+NH4	C11H20O4	55.6	90.4	-0.14
5.36_760.2372m/z	HMDB0006606	3'-Sialyl-3-fucosyllactose	M-H2O-H	C29H49NO23	47.8	99.1	-18.58
5.05_501.2565m/z	201405	Pro Phe Thr His	M+H	C24H32N6O6	46.8	64.3	21.76

## Sheet: validation
Sheet 2: The standard validation results of altered metabolites.
Note: Compound is the unique identifier of the compound in the experiment based on the m/z and retention time. Compound ID is the ID from the searched database. Description indicates the the name of the identifeid compound. Adducts indicate adducts identified for this compound. Formula indicates the chemical formula of the identified compound not including any adduct. The score is given to the co…
Compound	Compound ID	Description	Adducts	Formula	Score	Fragmentation score	Mass Error (ppm)	Secondary spectrum
1.19_483.9673n	HMDB0000285	Uridine triphosphate	M+H,	C9H15N2O15P3	44.9	28.3	-2.45
1.21_308.0893m/z	HMDB0000125	Glutathione	M+H	C10H17N3O6S	53.4	78.5	-5.8
5.91_242.0792n	64742	Lumichrome	M+H, M	C12H10N4O2	55.7	84.9	-5.02
3.46_166.0856m/z	28	L-Phenylalanine	M+H	C9H11NO2	56.2	87.6	-3.97
4.30_263.1384m/z	HMDB0011177 ？	L-phenylalanyl-L-proline	M+H	C14H18N2O3	53.8	79.5	-2.53
5.92_289.1614m/z	HMDB0028704	Arginyl-Asparagine	M+H	C10H20N6O4	52.7	70.4	-1.67
3.27_249.1257m/z	HMDB0028986	Methionyl-Valine	M+H	C10H20N2O3S	53.9	82.3	-4.02
3.48_263.1424m/z	HMDB0028935	Leucyl-Methionine	M+H	C11H22N2O3S	50.4	53.6	-0.03
3.78_294.1452m/z	HMDB0028804	Glutaminylphenylalanine	M+H	C14H19N3O4	50.1	57.1	1.35
6.25_484.2158m/z	126506	Asp Val Asn His	M+H	C19H29N7O8	48.6	49.3	1.49
2.74_397.1974n	19919	His Glu Ile	M+H-2	C17H27N5O6	52.9	81.9	3.07
4.26_500.2376n	201405	Pro Phe Thr His	M+H,	C24H32N6O6	54.6	74.8	-1.38
8.25_243.1531m/z	6622	1,11-Undecanedicarboxylic acid	M-H	C13H24O4	49.4	87.3	-28.83
5.67_442.1869m/z	1612	10-Hydroxydesmethylnortriptyline glucuronide	M+H	C24H27NO7	47.6	51.7	2.01
