# Supplementary material for: Proteomic and Metabolomic Analyses of Right Ventricular Failure due to Pulmonary Arterial Hypertension
Source: Front Mol Biosci. 2022 Jul 5;9:834179. doi: 10.3389/fmolb.2022.834179 (PMC9294162; doi:10.3389/fmolb.2022.834179)
Supplement: Supplementary file 8 [file Table1.XLSX]

## Sheet: DIA_fill-in
Sheet 1: The DIA data of the proteome profile.
Protein Names	QC1	QC2	QC3	N1	N2	N3	N4	C1	C2	C3	D1	D2	D3	D4
Label	QC	QC	QC	nRV	nRV	nRV	nRV	cRV	cRV	cRV	dRV	dRV	dRV	dRV
A0A096MIV5	27416.2	32317.1	34094.5	46103.5	37438.6	70792.8	40069.8	34927.4	23539.4	21755.7	25280.7	29044.1	31001.7	23533.2
A0A096MIX2	140558	185199	143345	134304	97069.6	62331.2	57518.2	135943	119500	277321	284334	114136	363846	160764
A0A096MJ11	3337.04	1951.44	3328.9	3527.78	2710.74	3724.42	4498.26	5271.57	2642.5	5236.04	5876.6	3538.17	5386.1	3486.98
A0A096MJB5	126319	119747	131237	131990	145393	59457.4	122261	138069	104254	126548	152121	181732	160980	115554
A0A096MJN4	5593.55	9879.23	6778.5	9289.36	138878	52310.6	104003	92332.8	69385.6	11664.8	13661.4	8367.62	26982.3	10308.7
A0A096MJP9	3356.2	4157.07	5201.77	2032.68	3476.53	4035.42	3209.33	3776.37	4066.49	2230.07	3819.85	2346.46	2319.93	2058.97
A0A096MJZ2	10387.2	7321.71	11318.4	9810.87	10627.7	10615.2	13208.4	12459.9	10472.7	10909.9	21421.6	7256.25	17089.4	8922.37
A0A096MK47	44228.9	46683.6	53033.2	59340.3	58375.4	35599.5	116096	61107.5	56540.9	45577.1	32210.6	79616.8	34234.1	63293.2
A0A0G2JSK1	38783.1	44113.7	89881.6	101175	65913.7	78383.6	64418.7	58257.7	52843.6	64853.6	30583.2	22323.5	21021.3	107111
A0A0G2JSL0;P28073	3487.79	3579.97	3144.33	14029.2	3775.53	7543.18	4749.36	2981.84	3577.77	3317.45	2434.86	4481.75	34387.6	3523.62
A0A0G2JSV6	15320484	14732262	15555133	20924554	14278242	11918230	15640518	12008203	15105000	9324820	13026694	13504216	20135658	37418580
A0A0G2JT64	98154	99351.2	110885	128663	135588	119471	192517	164233	130444	17878.1	85173.6	90091.4	71050	116535
A0A0G2JTA1	15028.9	13699.1	13390.8	20141.2	13838	21518.2	22391.5	12678.6	9067.7	9410.98	12268.9	10633.4	11352.3	6446.27
A0A0G2JTB2	36979.4	29699.4	32120.2	35384.5	31604.5	39682.6	50218.5	31585.8	22348.4	56406.9	90866.8	32376	54377.3	50079.1
A0A0G2JTK4	12031.3	8962.05	11824.3	10026.8	11355.3	9078.21	8132.42	10463	13840.4	10203.6	13737.6	12192.9	12421.7	10296.7
A0A0G2JTN4	23733.5	19708.4	26092.6	42754.8	23089	22727.1	62836.9	19831.3	32261.6	21161.8	36752.3	13029.1	21549.2	14647.1
A0A0G2JTX2	41656.5	38683.6	43484.6	36102.7	26332	14190.6	26607	42208.3	30497.1	34071	99378.5	36948.1	63200.7	48503.3
A0A0G2JU05	7884.03	12451.8	10541.5	16229.8	7624.63	12611.9	1019.38	8320.35	6167.09	7876.9	13689.4	8488.43	17798.7	13344.5
A0A0G2JU15	103657	85955.2	90425.1	137108	121327	133712	100475	112149	91012.9	110371	107856	74325.2	63723.9	84932.2
A0A0G2JU25	43683.8	48108.2	53579.9	53915.9	47819.4	69333.3	66626.6	61866.6	50736.4	58248.7	43245.7	44784.8	39477.8	41396.6
A0A0G2JU49	61144.7	67903.3	35632.5	88455.7	87229.2	71227.1	67428.6	61206.9	73601.2	39364.5	8534.98	8438.26	15327.8	11492.1
A0A0G2JU77	20320.7	14983.9	13680.5	22867.1	23150.7	20220.3	22418.3	18278.5	13719.1	20994.9	29811.3	13802.4	15334.1	14093.1
A0A0G2JUA5	115058	127123	112234	131834	109743	101453	156751	149143	156164	130614	152174	173902	163277	191778
A0A0G2JUD2	27920.5	24948.3	23459.4	25334.2	17688.4	26999	28586.2	19395.7	24112.5	32241.3	24246.5	18428.5	63743.8	38785.7
A0A0G2JUI5	28587.1	28054.7	31124.7	30888.2	42089	39338.2	36888.6	35879.1	28832.7	27849.8	32356.4	36169.6	25559.4	30692.7
A0A0G2JUJ9	50322.1	44831.9	37951.1	44811	49864.9	73757.4	54235.4	46320.1	38633.1	39450.9	68767.6	37853.5	54936.1	31083
A0A0G2JUX4	10397.9	15601.4	11397.5	34949	14720.2	31964.8	42707.9	14414.2	10637.4	12067.8	28851.4	12240.9	29471.6	12204.7
A0A0G2JV05	7976.88	11886.3	9194.94	9089.35	14902.3	11483.6	13531.7	10491.4	10493.6	10441	8675.97	12853.9	6296.51	11858.4
A0A0G2JV12;F1LPD0	189465	192716	184683	171940	208692	269882	205649	258685	242457	148811	169623	157036	122689	143400
A0A0G2JV16	13884.7	15019	14283.8	16044.6	10252.3	1265.26	12026.7	9039.17	8998.57	16284.3	21526.2	6905.09	23049.4	18425
A0A0G2JV24	45657.7	40540.7	51557.1	237185	20731.2	13622	22221	56641.4	18790.4	22207.1	62822.6	63464.3	84819.4	25913.5
A0A0G2JVA8	93210.2	79818	87090.9	292745	44512.3	35496.7	33280.2	58460	49148.5	51531.1	159925	55531.7	68140.4	35656.4
A0A0G2JVC2	14606.9	13012.5	12155.1	13280.3	12545.8	13966.5	10637.8	16898.7	13782.6	12533.7	19011.4	10722.8	9773.84	9914.6
A0A0G2JVE0	3774.58	2976.06	3029.61	2332.15	3476.48	3407.95	3838.32	3855.56	3116.09	3987.86	3875.76	2721.86	7871.76	5259.55
A0A0G2JVM2	8140.79	10238.4	15520.3	13224.7	11971.2	12473.7	12206.4	12897.4	14920.9	6997.06	8796.77	7389.68	13865.8	8193.72
A0A0G2JVP9	42584.7	68857.4	55379.4	78963.7	75332.2	59744.7	83085.9	46181.6	50477.6	67037.7	92983.2	87704.5	38384.3	87490.1
A0A0G2JVW3	10677.3	19462.9	8657.93	7194.27	9035.44	14410.3	12163.4	9875.12	12234.1	12905.3	16331.7	10862.9	46986.6	15338
A0A0G2JVZ6	11500.1	12188	10710.8	8965.62	8361.71	17058	13168	9166.57	10959.6	8287.33	20221.2	10513.5	13738.2	11298.9
A0A0G2JW01	151325	156328	160341	150763	249008	332815	252023	118892	135539	107675	143321	197276	89856.2	159010
A0A0G2JW03	10385.4	11658.8	3843.42	5881.68	4240.75	18299.5	18198	2853.82	9481.54	10245.6	13182.8	21794	9679.88	12497.3
A0A0G2JW29	7273.26	5526.47	4888.7	6818.06	6438.81	3784.93	3994.81	6623.03	6399.63	4139.24	8533.71	6404.32	5004.87	4884.3
A0A0G2JW41	58591.9	33427.3	56955.1	29163.9	29533	22562.6	47191.4	11253.5	45256.2	44617.2	23856.1	40818.3	33017.8	37188.1
A0A0G2JW60	16076.9	18127.5	12011.9	13569.5	14538.8	16072.8	19335.3	14982.7	16410.2	12792.8	18151.6	16976.1	15245.2	16493.5
A0A0G2JW94	6880.74	7950.74	8671.61	6268.41	10232	7936.35	8619.88	7248.51	7727.63	7542.19	10032	9413.49	30484.7	10505.3
A0A0G2JWB6	84778.5	77486.9	81988.2	65339.5	66342.1	61800.7	46122.7	68404.2	69355.1	64688.5	429096	64442	97013.5	46947.7
A0A0G2JWC7	24760.7	36880	33511.9	37520.5	29290.4	45285.2	40973.7	26409.3	28929.1	26496.4	53962.9	34048.8	36824.4	33203.7
A0A0G2JWD6	17031.2	19503.3	22334.9	22454.5	23649.6	31779.9	20862.3	21686.8	15360.9	15224.3	31714.6	21960.3	18590.3	38428.1
A0A0G2JWE9	10109.7	9464.6	7408.37	7681.89	8161.51	12087.4	10948.6	10947.6	7516.23	9299.82	14297.1	9191.88	4945.59	7346.35
A0A0G2JWT6	10321.2	10431.3	9060.46	10991.6	14945.4	4856.69	7576.78	17590.9	9632.29	10023.5	16016.4	12495.3	11254	8643.25
A0A0G2JX46	11869.3	13635.6	10525.1	11064.2	8026.49	14980.3	13600.6	7620.51	10930	14622.1	9576.98	12934.5	5942.08	7067.86
A0A0G2JX93	49770.2	59462.7	69372.6	89730.1	91998.9	125851	82492.2	67478.1	56327.7	81408.5	55608.2	52959.4	95322.4	53147.2
A0A0G2JXD0;P17077	74824.9	74580.8	89419	63532.6	86633.7	78247.2	74929.5	61575.4	60010.8	69713.6	90559.6	79238	108928	58952.9
A0A0G2JXD9	1470.22	1937.57	999.68	1848.83	1939.58	1898.7	2372.23	2086.22	1134.77	2866.68	4540.15	2586.47	13704.8	1829.48
A0A0G2JXE0;A0A0G2JXI9;D3ZWM5;G3V8B3;G3V9C7;M0R4L7;Q00715	222767	264749	206509	193827	143271	169324	216661	112165	136672	556149	457124	155752	6.02724e+06	335634
A0A0G2JXJ6	12321.3	12288	11616.4	9101.03	12426.2	10050.8	5788.67	9298.21	10967.4	12233.1	13304.2	10546.3	13322.5	14445.8
A0A0G2JXN8	31953.1	15656.4	19075.4	11949.1	32275.2	11048.2	12246.9	38050.9	12025.1	15083	24472.9	20472.6	21375.7	12496
A0A0G2JXP4	20443.9	21657.3	26694.2	29086.3	22152.4	23334	44956	24355.1	16240.9	18624	34384.8	23470.4	580855	24624
A0A0G2JXT8	147953	147059	166241	101841	141711	104909	102320	132129	106893	128729	329332	192399	147590	129001
A0A0G2JXZ5;Q91XU1	46150.5	45042.7	43846.7	52348.2	30885.9	56010.9	31824.7	32539.8	36530.8	48500.8	54558.8	24849.5	71217.7	29861.4
A0A0G2JY70;A0A0G2K6L6;D3ZZK1;P60868	77807.4	91525	53361	72310.2	47747.1	21670.6	12578	44534.3	40575.4	155983	90644.1	29384.9	199702	495970
A0A0G2JYA4;P63331	242132	261514	254674	353950	283369	553326	345118	275012	227112	240267	292897	205241	245876	217959
A0A0G2JYE0	5924.08	6596.91	5398	5752.92	6801.67	7105.35	6641.29	6697.94	5551	6843.82	5887.7	6011.16	12131.7	5807.13
A0A0G2JYI0	21064	25520.7	23933.3	34167.5	26586.2	12581	28520.3	11767	24718.5	13339.8	15811.2	14463.8	19391.9	17509.1
A0A0G2JYM0	880649	1.05526e+06	1.0185e+06	1.1583e+06	1.44079e+06	1.11443e+06	1.26902e+06	1.07792e+06	1.41034e+06	910605	664469	747836	714880	1.01195e+06
A0A0G2JZ53	8434.89	5714.75	5249.25	7433.81	5840.23	5550.97	6753.24	5628.08	6201.39	8313.06	13963.9	7679.91	13621.9	6048.85
A0A0G2JZ60	9462.15	7151.48	14057.7	15755.7	7687.42	1331.18	10282.1	7952.27	11134.4	8570.59	8614.59	8608.22	6952.89	8324.25
A0A0G2JZC3	48807.1	27617.6	25295.5	25969.1	31829.3	41981.5	28931.2	33734.1	14863.6	34814.5	24503.7	32553.7	15954.2	28115.1
A0A0G2JZD1	18838.8	15629.8	20087.8	19377.8	22171.9	29522.1	26363	18093.8	18109	13914	12117.3	16628.6	17051	14427.1
A0A0G2JZH0	86090.5	77790.9	76164.2	92331.2	83555.6	111245	119900	80325.2	75057.8	69828.4	120698	65895.9	74961.7	61285
A0A0G2JZI2	98318.9	80882.4	93177	102134	102596	162219	136540	112046	73262.2	90882	117441	76042	80845.7	69874.2
A0A0G2JZQ1	13328.3	13983.8	12788.3	10441.4	16663.5	18969.8	8226.79	15729.2	13564.6	16867.6	18001	17408.3	25870	24093.4
A0A0G2JZR1	14268.8	14131.2	13167.6	22707	16921.7	26953.2	28055.2	15204.5	15703.1	14857.9	10794.8	7978.16	10017.2	9866.95
A0A0G2K012	10046.3	11099.6	17275.4	27779.8	18803.8	19601.7	26481.2	11369.2	13916.5	5798.14	14508.4	11129.8	24552.7	11104.2
A0A0G2K014	79110.5	72773.3	66339.7	59733.6	53469	74473.3	72719	76674.5	32621.6	72048.2	156707	79494.5	264237	94751
A0A0G2K046	45587.9	43215.7	37374	45961.8	54982.4	55088	50766.2	47655.2	43300.1	30729.2	65167.6	60187.3	43163	36790.2
A0A0G2K051	5953.8	7941.6	4926.86	5401.57	5032.14	12761.7	5939.08	6007.07	5647.63	5707.02	8335.26	6498.24	10049.2	14562
A0A0G2K0G3	16657	15895.7	15663.9	18621	18814.3	22176.1	20767.8	14811.8	13152.4	11969.4	23253.5	11880.4	20501.1	43242.4
A0A0G2K0Q8	14392.8	10388.3	12888.7	16619.8	10255.2	19725.4	16833.7	18806.3	18054.1	14456.8	15216.8	11325.6	11452.6	13230
A0A0G2K0V8;Q63525	21408.7	12265.6	21829.9	19587.1	23477.1	15756.4	14844.4	11995.7	9578.97	35789.4	14645.2	14827.7	36611	14697.8
A0A0G2K0X1	8291.55	18298.2	9406.6	21687.7	9200.91	18833.3	18712.1	10931.7	13445.2	11806.6	10248.9	15747.9	12814.5	21979
A0A0G2K160	6545.54	6109.42	5419.79	4577.33	5442.75	6319.29	5193.18	5888.87	6307.59	3852.48	8307.06	6672.47	6234.61	6438.68
A0A0G2K161	79574.8	58410.2	39728.5	65707.3	85378.1	85380.8	98680.1	48712.3	43062.6	35132.3	91899.9	52270.7	19863.6	51911.1
A0A0G2K189	42053	35826.1	41806.5	53559	49331.3	49573.7	56249.8	55874	43082.2	40563.8	31268.2	33515.5	29301.7	43213.6
A0A0G2K1A0;B5DFB7	10507.4	22718	20395.5	23958	30745.5	28065	23925.2	21951.5	7711.28	21991.7	32063.5	27457.1	28651.3	13774.1
A0A0G2K1D2	15426.4	23173	16187.6	26173.2	25369.3	21079.8	20241.9	14615.6	18477.9	12534.6	17129.8	8614.05	24230.5	15437.3
A0A0G2K1N9	11999.4	10057.1	15709.7	28283.2	17921.9	25290.5	13009.7	7333	9191.06	8670.77	8689.23	10885.8	11974.9	8597.22
A0A0G2K1P8	6271.52	7727.18	5662.67	6591.44	4148.25	7829.04	6767.33	4578.57	6205.79	4658.35	5779.8	5395.86	4871.48	11153.5
A0A0G2K1V7	71029.6	88753.8	88749.9	120399	107182	149891	125440	76751.6	89184.5	44702.6	60839.5	58172.2	40262.8	60634.1
A0A0G2K1W1	16788.4	21299.1	15641.5	10890.7	14452.2	19323.8	19039	18376.7	22281.4	26866.3	30560.2	27274.4	15732.4	31618.7
A0A0G2K1Z9	50398.9	62748.2	62925.1	90059.6	51489.8	133460	90927.6	74247.3	42898.4	41865.8	84803.9	60563.8	95639.3	41173.7
A0A0G2K261	91029.1	96701.2	95332.1	121598	108578	132720	153178	98839.6	110685	75282.4	90740	76987.3	66571.8	93579.6
A0A0G2K264	105394	59209.5	116686	92973.7	81919.3	47211.6	41286	73785.9	83638.3	70991.9	80785.8	51930.5	68924.6	56451.4
A0A0G2K290	31473.4	28294.8	11475.3	89818.5	9342.42	43019.6	13328.3	12064.1	17327.3	23972	30028	10784	58810	65467
A0A0G2K2A0;P83941	54385.3	55580.7	60636.8	53251.4	58667	21638.3	44828.8	65190.2	49767.2	56867.8	40380.1	62796	42471.9	89241.2
A0A0G2K2B5	28802.7	25306.9	29150.5	43095.3	28664.8	36825.5	32662.3	32476.7	23883.8	28024.8	38760.2	25436.8	27553.6	23057.2
A0A0G2K2C7	12595.8	12617.2	14711.2	13327.5	14216.3	6726.18	10097.1	19475.2	15887.5	17520	24173.9	24593.9	18075.3	14481.9
A0A0G2K2F4;Q4KM38	33659.2	31385.3	23928.1	32039.3	28637.1	41627.5	41787.1	27420.1	34840.7	35018.1	36534.3	29432.1	91327.3	29944.3
A0A0G2K2P5	35690.4	31229.5	30855.3	34636.8	35454.1	44062.7	41350.4	31421.5	35107.9	32905.2	34916.1	30732.4	35604.8	27122.5
A0A0G2K2Q2	80488.3	53162.6	77113.1	73435.1	66597.1	71806	88795.9	52787.6	71377.7	64013.3	52479.4	30774.8	43124.8	50088.5
A0A0G2K2T1	71982.4	49394.6	75490.5	86210.7	91640.7	85061.9	94196.6	84311.2	68611.3	48883.9	41691.8	94063.5	87118.3	82268.8
A0A0G2K2V5	4934.4	3196.85	4223.72	2610	3718.82	4578.27	5136.45	3691.35	5017.63	2893.58	5329.84	4459.14	9115.43	1694.71
A0A0G2K2W5	113415	64202.8	79258.5	847391	26703	1125472	74956.9	1.76518e+06	5302020	2095627	22877.5	168916	34465.5	2.04219e+06
A0A0G2K302	35471.9	35181.5	32983.3	25513.5	17855.5	20669.2	19980.4	26439.6	13065.6	56617.1	60583.3	29089	44516.4	52614.3
A0A0G2K309	9429.56	11803.2	9012.31	8088.96	19496.3	6219.26	10387.4	14638.1	22007.5	20616.2	13500.5	9591.48	8375.25	5142.27
A0A0G2K350	7385.35	7846.18	8063.16	15836.2	10657.1	18752.9	23201.4	10943.3	17048.6	39686.2	32905.2	9992.55	140465	55734
A0A0G2K3H2	9749.04	6796.8	3727.01	5203.47	4689.02	3411.23	3881.88	2848.78	4133	2820.16	3775.63	3139.46	4615.43	4027.01
A0A0G2K3I9	55596.4	53599.9	62294.8	53673.1	61539	54812.3	59509.2	66001.2	56171.3	53225.5	80984.2	86551.2	98227.7	82731.7
A0A0G2K3W1	201245	175466	216672	236945	313956	413041	328637	223419	241277	145406	173881	126842	87991.4	106592
A0A0G2K3Z9;Q63716	798405	780648	819221	815952	584078	156270	417135	605261	506475	796950	1.32915e+06	703645	1.24759e+06	945540
A0A0G2K402	30160.3	34398.4	27904.7	40088.6	27789.1	16662.4	23394.2	36039.5	23650.1	27297	42157.1	28870.2	32755.3	30401
A0A0G2K427	12324.2	10056.4	10125.3	5477.07	6644.51	8962.46	5863.83	19019.2	15674.8	15791.6	9606.56	26701.2	23100	12369.6
A0A0G2K459	398441	343566	302970	402740	455569	1.04229e+06	559328	425628	422761	352826	328821	315294	586546	379108
A0A0G2K490	37183.6	31496.7	29930.9	9609.42	48575.6	152357	16766.7	34920.1	35731.8	52619.5	53060.7	28185.7	95795	48007.6
A0A0G2K4F6	5190.34	7360.93	7521	3870.76	4659.87	8460.84	6545.68	7668.56	10801.3	6783.1	3226.55	9716.19	11328.7	10339.3
A0A0G2K4N7	2969.05	3893.43	3771.88	3187.21	3400.82	1296.38	4104.22	2237.02	4510.94	4138.81	1972.97	2778.72	16958.5	3240.96
A0A0G2K4R1	10430.7	9579.3	10248.7	8851.09	11648.1	12765.4	10552.7	9302.07	13069	14819.7	19872.6	8590.97	6944.04	15909.6
A0A0G2K4W2;D4A3I4	21179.3	16916	17880	21999.3	10961.6	28514.2	18780.4	20227.9	29790.4	13233.1	18255	10456.6	20088.1	19824.4
A0A0G2K528	18067.5	18639.3	16855.9	22070.1	20649	28787.7	21660.3	17607.5	16864.2	14173.3	22149.7	19964.8	21160.8	18725.7
A0A0G2K548	9793.89	11214	6637.6	4841.12	5187.82	13815.2	6562.36	6819.81	5654.46	8846.12	11303.9	5441.54	9271.46	10878.9
A0A0G2K598	28349.1	25810.7	26052.6	43009.9	24995.2	21577.5	27444.6	30181.8	31416.8	27263.7	27993.9	37254.5	31621.5	52245.4
A0A0G2K5E4	237225	251382	265146	263492	230412	151061	187910	183555	209845	336938	282379	159289	263435	291322
A0A0G2K5L2	60110	78215.2	41897.4	58574	54958.8	66017.4	64495	39324.3	91349	50493.5	59564.3	41939.6	59790.9	49540.4
A0A0G2K5P5	1.09888e+06	945409	1.09021e+06	1.25184e+06	1.42561e+06	1.61369e+06	1.42701e+06	1.14394e+06	1.14507e+06	939466	988889	922442	642577	920330
A0A0G2K5Q8	31489.4	30792.9	33817.2	29532.7	37267.1	31623.6	32364	18657.4	30586.8	35471.8	60121	30856.9	42953.7	15005.6
A0A0G2K5T9	43899.9	45916.5	42880	40757.2	39662.1	17466.8	39593.7	43456.9	59499.4	46469.7	44504.4	36199.5	64916.5	49369
A0A0G2K654	15951.6	13460.6	17064.2	23090.9	17072.7	40496.6	25592.4	15237.5	12116.6	46610.2	35561.3	18504.8	265595	13608.8
A0A0G2K695	8732.77	16782.5	8784.6	9230.05	5295.19	12677.3	12981.2	9227.3	15402.5	5310.41	17285.2	15716.2	16028.3	2091.34
A0A0G2K6C7	3580.36	5196.6	7064.76	10809.9	8589.93	3923.5	6138.97	3059.49	2318.81	3360.34	11351.3	4165.42	6989.91	5182.13
A0A0G2K6D5	62155.9	60622.8	58552.8	85080.7	56764	55291	60103.1	48628.5	46054.9	41690.6	72931.7	42305.1	39335.2	48430
A0A0G2K6E8	11192	7795.69	14710.4	11541.3	13653.9	17500.7	17942.1	15308.5	13641.1	15235.3	16359.7	10699.9	10327.7	8885.06
A0A0G2K6I0;D3ZLL8;P62246	79423	56631.1	57515.2	38463.8	63556.9	70342	66304.9	54275.5	42404.3	100789	83427.7	61217.6	258784	56338
A0A0G2K6I4	8260.57	9039.36	5247.69	13662	15039.2	728.577	10893.6	16824.2	3851.07	5815.51	4536.83	27753.1	51277.6	7787.43
A0A0G2K6N9	5334.44	4355.83	6463.82	5493.31	5596.02	8489.87	8920.35	6594.43	6617.32	5198.82	13640.9	5116.47	5182.15	5774.86
A0A0G2K6P4;D3ZCR3;P63159	3393.24	2772.83	2797.34	5423.62	3816.03	2646.55	3797.7	3010.88	2998.34	2941.13	2603.16	2910.68	20781.8	2874.29
A0A0G2K6R8	18015.5	18036.1	16664.1	16312.9	17526.8	21504.6	22700.4	16985.9	13708	16994	33091.7	30564.5	33957.5	19657.1
A0A0G2K6W6	12526.1	11559.2	11998.2	18440.4	10621.1	24496.3	21430.9	10685.1	8301.54	10189.2	10882	9123.11	13379.9	9221.69
A0A0G2K719	166454	164528	183068	237630	180185	305629	241525	215384	162720	121728	281002	177005	146501	128965
A0A0G2K743;D3Z8D7;P62856	31234.8	43137.1	42216.3	21212.4	37562.9	41226.3	40912.5	24971.9	16223.6	15268.6	79515	36830.1	21560.6	50092.7
A0A0G2K761	35045.6	34548.1	28817.8	29382.8	49831.8	38202.8	34543.8	40493.7	40224.6	32051.6	48231.3	37461.6	41455.8	34859.7
A0A0G2K777	95524.1	85486.6	128234	146994	123787	49526.3	73414.6	102616	98366.6	82673.2	116815	95743.4	88160.1	69411.3
A0A0G2K781	35385.4	37312.9	40306.5	39110.5	40313.4	40065.5	40963.2	39404.5	35774.2	35471.6	57222.3	32938.3	43350.3	36495.8
A0A0G2K7B6	93926.8	61849.6	78185.7	88130.8	103981	107947	99046.8	103994	103122	70790	73688.3	62533.1	50627.7	77262.2
A0A0G2K7D7	33411	23089.7	19294.9	17783.6	17892.5	20422.5	21512.5	15077.2	16026.7	17525.2	15200.6	20891.7	133635	17761.3
A0A0G2K7I4	14601.5	14081	13036.4	8690.53	8952.91	5165.88	10537	8476.86	12453.5	11922.3	8585.13	14435.7	20935	23161.9
A0A0G2K7W6;P18445	115452	85162.2	110177	196095	219823	26536.8	49513.5	131492	152716	155582	128554	112629	298260	79714.2
A0A0G2K7X7	35858	27675.7	26615.9	57660.3	16398.4	30583.3	38475	20493.2	21342.9	22625	36564.7	52298.3	87431.1	40449.4
A0A0G2K808	7260.94	5874.89	4505.45	7059.89	17045.2	9875.21	9053.78	20044.7	9271	7528.72	9340.77	6526.85	10133.3	8051.52
A0A0G2K828	2667.47	3704.33	3277.04	4264.2	3709.43	6223.61	10268.4	6254.87	5006.54	11620	4398.27	7046.11	7418.37	5509.21
A0A0G2K865	11042.9	11235	13636.8	5027.3	11191.2	12124.4	12603.5	31989.5	28876.7	18025.9	4658.11	23441.6	18860.6	24002.1
A0A0G2K896	31169.9	38646.7	35593	50828.6	28529.9	42608.7	39960.7	28975	26506.8	31496.4	41443.8	18673.4	20453.9	47363.4
A0A0G2K8K0	67930.5	68549.6	71861.9	77803.7	67826.4	124543	87955	75988.8	69526.5	67675.1	79871.6	55529.6	77679.5	44249.4
A0A0G2K8M7	7263.21	8350.27	8110.75	14320.4	15219.9	7737.25	10669.8	10451.1	22410.6	9835.99	17717.9	13875.4	23882.6	4051.42
A0A0G2K8N1	170969	189941	168631	299022	210059	205365	209543	166964	173203	177862	259312	240343	120651	199014
A0A0G2K8N9	11853.7	3830.62	10696	4115.38	9523.16	10911.2	7093.93	21252	12893.1	11510.3	9110.36	20040.7	25047.9	10758.1
A0A0G2K8Q8	623056	776657	761606	510607	793629	409860	512895	664903	691213	1.11464e+06	1033048	557460	1.03552e+06	1.46764e+06
A0A0G2K8R3	18085.4	16672.4	15878.4	15134.8	18054.3	12830.4	16166.8	15478.1	18357.5	19246.2	23567.8	24872.5	61219.8	25296.8
A0A0G2K8S6;O88941	63069.4	41570.1	64438.1	72775.1	44993.7	80109.3	59883.4	66708.5	41121.6	38244.2	64983.9	73584.4	41535.3	35873.5
A0A0G2K8S9	34259.3	29089.4	52299	63722	64489.5	35410.4	38144.8	29133.8	26573.7	34684.2	45604.7	33329.3	30620.5	44718.8
A0A0G2K8V3	4603.08	3688.38	2666.01	452.417	3979.61	10745.2	4955.91	3636.68	4118.98	2666.18	4237.47	1805.85	2755.81	1686.44
A0A0G2K8W9	651538	675842	796342	883347	784824	1.13111e+06	905606	805821	709828	590900	943108	561228	449596	661750
A0A0G2K918	58431.5	61535.6	57606.2	58308.8	62503.2	69250.8	81495.1	65176.8	41338.6	77604.9	117132	129841	91425.4	77175.9
A0A0G2K995	49745.4	55588.6	41069.6	57579.1	62779.9	33475.9	57105.5	49954.8	48913.5	68101.5	33167.4	103869	67750.2	75611.3
A0A0G2K9B4	52700.3	34337	42128.9	49301.5	49296.9	72389.5	80600.3	39684.5	41363.1	52748.7	42429.2	31339.6	32031.3	30369
A0A0G2K9C0	28212.4	22832.8	21493.4	24402.7	31568.6	40311.8	38126.1	33484.3	30782.8	29454.5	25810.1	22012.6	28231	29910.3
A0A0G2K9E5	20804.9	27277.8	9397.46	12393.8	29461.6	29583.8	36778.4	9548.7	23306.3	8325.53	5071.62	27682.7	17742.4	31820.3
A0A0G2K9F2	11540	11271.9	7629.95	11028.3	9889.19	13492.8	13063.3	8121.63	6841.28	8364.92	27411.5	8274.53	18408.9	8784.17
A0A0G2K9H9	10509.9	10019	12403.3	10928.4	8821.65	9480.93	3191.71	9330.6	4061.39	6461.4	19386.5	20353.8	11025.6	5260.65
A0A0G2K9J2	29326.8	13174.2	30319.3	29845.3	32833.7	7896.45	30691.6	35224.9	23128.6	29555.5	44007.8	28596.4	29149.5	20856.8
A0A0G2K9K2	2301.14	1609.55	1408.43	1318.09	1998.03	2100.88	1833.05	1422.47	2021.13	2550.59	5792.32	2030.52	2352.15	2421.01
A0A0G2K9L2	79902.2	70291.6	91485.4	81551	80822.6	84407	94182.7	101802	78414.4	64000.4	71440.1	91122.3	70934.8	74958.3
A0A0G2K9N3	9532.21	17861.3	11951.4	12154.1	11566	11569	15278.3	15292.4	13898.4	11530.9	9427.22	8706.17	47510.3	31624.6
A0A0G2K9Q7;Q62625	10822.3	12916.2	13361.4	11988.8	9816.12	14792.3	13742	11847.6	9055.97	9049.85	19160.5	16361.6	11060.8	12136.1
A0A0G2K9Z7	53563.2	47748.1	47331.1	9371.4	26815.4	11347.2	16166.9	96170.2	68122.5	46847.5	27698.8	114418	91844.9	97987.6
A0A0G2KA82	31305.4	18694.3	28250.6	62592.7	51765.5	109470	55614.5	41353.7	53454.5	23347.5	49722.2	40687.4	40568.8	24001.4
A0A0G2KAA3	291179	244050	387715	241386	354820	283267	326986	356262	460558	254328	192175	302404	412481	315148
A0A0G2KAD4	45941	57002.9	75387.4	63723.8	59296.6	109471	99025.3	71476.4	84174	45650.6	45445.7	38309.1	16142.5	35015.9
A0A0G2KAH6	21176.5	17068.3	13829.1	17093.9	21745.2	17337.4	18671.4	25273	22359.1	21307.6	21360.6	27575.6	8634.58	24908.7
A0A0G2KAI8	34188.4	13307.8	23427	29539.7	21822.1	31222.4	29330.1	27406.7	7954.63	21095.1	32659.7	25111.6	18949.4	28619.1
A0A0G2KAQ5	830354	891435	969367	1.04685e+06	1.0873e+06	726480	983422	1.07164e+06	1.13558e+06	1.0957e+06	790876	862255	1.01276e+06	1.27577e+06
A0A0G2KAW5	9088.83	14757.6	13572.6	14287.5	12711	12894.6	15091.7	8695.22	11218.7	11161.2	10518.1	11836.9	18761.2	14573.5
A0A0G2KBB9	105827	89244.4	82363.6	103918	115531	123996	167233	88011.1	88782.5	94784.9	52384.5	54871.8	63353.6	66413.6
A0A0G2QC02	3355.81	9833.78	10225.5	11437.3	11844.2	14343.7	9674.85	8589.46	9017.39	11843.2	10681.4	4274.42	5187.15	1340.27
A0A0G2QC04	30184	26465.6	21889.7	22001.3	14256.2	29323.8	32045	32087.3	23579	27771.3	43079.2	53502	161631	34441.1
A0A0G2QC38	19416.9	17746	18676.6	19940.5	19092.5	7599.99	14016.5	23856.7	28735.4	31082.2	19715.9	15979.1	18211.8	29579
A0A0H2UHM7;Q6AYZ1	317900	168682	341946	149567	132449	93666.3	154255	558131	30691.5	647804	97812.4	343629	106380	352521
A0A0U1RRV5	187987	191366	180796	194741	228952	115078	169274	193650	170193	189209	160278	156858	190989	114047
A0A0U1RS25	11938.5	12381.7	15593.1	14353.7	15549.1	20404.3	15169.6	11085.7	8554.82	7881.15	13410.7	9035.57	24494.3	12765.9
A0A0U1RVI9;P27952	61376.2	63375.1	73949.7	96963.5	63235.2	176259	82363.5	69982.7	49658.4	60849	98273	46164.7	51600	37431.2
A0A140UHX4	6667.24	12014.2	6003.98	11912.5	4119.86	12871.2	6836.88	4180.14	7460.89	5351.48	15969.4	7214.56	6187.79	6460.92
A0A140UHX6	90027.4	89694.2	87534.4	107310	158909	181636	108914	114187	136243	54368.2	65220.3	59826.7	50460.3	80102.2
A0A140UHY3	8405.27	8013.1	5604.17	7621.55	6883.5	9271.99	9814.5	6824.31	7916.78	8532.74	10808.5	7977.94	30813.8	6808.66
A0A1W2Q655	12574.3	13528.6	12540.6	10566.2	8811.09	20077.3	15459.8	15237.1	23674.8	13626.7	10358.5	9749.01	5421.54	11928.2
A0A1W2Q678	13072.2	13394.3	14740.4	20023.2	14196.4	27301.2	21925.1	16574.1	13407.9	12056.9	7710.76	15002.4	6364.21	10585.6
A0JN29	32062	41892.3	31905.2	59742.8	22563.1	11280.8	3150.34	20065.1	19153.9	46058.1	46301.2	10687.8	23283.3	23268.4
A0JN30	45493.9	40154.5	26896.9	41944.7	13059.4	31364.8	33999.6	40937.5	37881	59391.2	48494.5	31418.1	66939.7	75381.2
A0JPJ7	73163.4	75546.7	65173.9	90145.4	74545.6	27288.8	42579.7	63300.3	55069.6	60443.4	95174.9	56944.2	65086.7	82801.9
A0JPM9	38764.5	31975.3	20561.1	28555	250547	324558	68695.8	303014	44100.5	10148.6	32813.4	32690.2	40249.5	10997.1
A0JPQ4	930982	886626	913429	875896	1151797	1.50683e+06	1.08447e+06	1.14669e+06	951735	971678	878151	935283	1.12461e+06	984566
A0JPQ9	8863.67	10008.4	9728.82	8635.03	7227.15	5964.7	8139.36	8968.21	2889.41	8189.59	8222.66	4561.8	9891.84	9449.45
A1A5P0	16331.1	22678.9	22659	19430.5	29374.5	40366.7	34797.1	31575.8	26136.9	25627.8	27152.8	17176.8	20664	24728.3
A1A5Q1	7829.68	7092.34	7962.2	8899.6	9124.39	12001.5	7906.08	10831.3	8103.09	10305.3	3918.24	5397.02	25871.1	6357.01
A1A5R1;D3ZSL1	15317.9	20084.6	23904.5	15476.4	10495.4	12109.2	13357.7	6751.08	11438.9	21419.2	18682.7	13899.6	27160.3	23259.9
A1A5S1	8826.92	9443.78	13891.9	15190.3	10113.1	20880.1	19538.3	13247.1	3850.47	6814.24	12500.7	17797	20233.5	6032.84
A1L108	24658.6	36153.2	23963.7	34569.7	25308.2	23144.9	24979.7	23291.9	53478.1	33607.9	41846.2	26111.8	38453	55122.1
A1L134	10147.4	12274.2	12514.6	15002.3	12171.9	11469.2	9102.34	12293	8332.58	10126.1	16601.8	11897.2	10584.5	7368.41
A1L1J8	33693.1	36257.8	29292.2	45470.8	52474.2	46385.6	52439.7	40068.6	47435.6	36334.7	42399.8	26533.7	23659.2	34999.2
A2IBE0	130636	95019.1	125611	148614	134770	216736	221778	146547	135037	83758.2	58513.2	108429	37880.7	69880.6
A2RRU1	253076	252129	264852	146675	296646	225877	381751	284303	235612	221275	121631	277777	252334	292785
A2RUV9	9543.42	7029.55	11385	6499.88	7748.37	12686.2	9205.22	10379.3	4464.07	6852.43	28172.8	10683.1	27024	9108.31
A2RUW1	36926.7	28694.9	37824.2	40914	43970.6	46013.4	54044.3	38425	41252.7	32545.1	26139.3	33423.9	42215	32563.5
A2VCX1	21463.1	16611	18064	30599.7	16686.7	15853.2	27851.9	2251.47	44666.3	12943	25068.5	12544.5	15877.5	14199.6
A2VD12	47016.4	39363.2	48512.3	92648.5	47519.9	53684	62135.2	50516.1	45892.4	43142.4	55996.8	55106.1	26105.7	50755.7
A4F267	21975.6	12935.5	25308	22411.3	21709.3	25089.8	25595.4	30643.4	29754.9	24652.6	12567.2	18544.4	25813.9	33783.1
A4GW50	12621.5	11142.3	17143.6	14347.2	15502.5	10114.5	8069.8	10966.1	7558.53	10640.9	24689.5	14575.5	18586.2	10040.8
A6ZIQ8	30937.4	38007	24479.4	57368.3	55229.1	34330.6	84249.4	42300.4	31149.3	39679.3	32708.3	30843.6	18776.8	17645.6
A7VJC2	138912	156495	152561	147290	129033	96274.1	105055	137048	121498	160735	135291	109826	398528	180112
A8WCF8	21897.5	14802.3	16400.4	14848.2	16199.3	14786.2	10423.7	15208.5	19260.6	17694.8	22695	18575	30273.4	16309.8
A9UMV8;D3ZVK7;G3V9C0;M0RDM4;P02262;P0C169;P0C170;Q4FZT6	444007	328300	393784	215354	747477	481606	282796	446384	472102	275174	317226	308459	222460	293446
A9UMV9	268994	357873	379951	353843	233313	35142.3	82443.5	173165	166325	367651	411403	150026	399740	381252
B0BMT9	32854.9	40467.4	36096.8	38475	35101.7	34883.9	32633.8	47189.4	37466.2	35824.9	47416.7	50496.3	67858.1	43179.4
B0BMX3	8905.87	14404.4	6922.97	9318.67	3298.18	9893.47	10991.4	23262.4	24043.7	10295	19399.5	22709.7	19925	31074.3
B0BMY7	43365.9	51369.8	46429.6	35963.1	52622.8	31184.8	34326.8	34032.3	32485.8	41530.3	44363.9	31045.5	41728.5	61024.1
B0BN18	53867.3	42944	40122.7	44398.5	42005.6	27926.9	31475.3	36703.7	31782.1	34169.6	50324.8	31003.1	53465	39301.3
B0BN30	9125.14	3764.08	10122.2	8466.99	10742.9	4586.69	4787.9	28545	31417.6	20717.5	2005.07	15560.7	19672.6	20882.7
B0BN46	5403.19	5556.96	4659.95	3925.84	3395.49	6550.21	7021.12	5006.14	6236.87	3264.47	3857.33	2317.84	8854.38	3633.67
B0BN56	12563.8	9823.21	12210.6	14360.8	11550.2	15145.6	15374.7	11688.5	13663.5	14125.7	10985.7	8575.68	21559.2	11712
B0BN63	69082.4	67773.2	67484.1	79737.3	67794.8	83595.9	86807.9	72552.8	59585.5	52557.7	62849.9	58574.1	51451.6	51823.6
B0BN65	16915.6	16809.9	12946	15739.6	7601.51	17156.1	26275.5	11349.5	14939.8	11584.5	21865.1	13829.4	12777.7	8175.62
B0BN68	34386	31654.1	37748.7	42818.9	39008.7	28448.5	33235.2	45133.3	41267.4	42415.5	39159.2	38364.6	49842.4	45232.9
B0BN83	22648.9	32601.3	16614.3	18862.7	15741.5	15515.8	17383.9	28200.2	21337.2	36945.3	33238	37554.8	32092	48238.4
B0BN85	46471.2	36515.6	36537.1	42008.9	39585.1	26294.5	38943.8	38747.5	32511.5	52753.7	59578.2	33103.2	49684.5	33535.9
B0BN86	36744.9	28631.4	35969.1	51075.6	32431.9	39659.8	35725.3	115557	122421	113596	50913.6	99281.6	76372.4	94701.8
B0BN93	72527.4	67931.4	71372.2	76011.8	82155.2	79729.6	85851.2	92192.9	68211.5	68937	77774.4	76311.6	69241.5	69626.9
B0BN99	25343.3	27067.5	20635.8	25077.5	24217.3	44165	41323.7	27681.9	28564.3	29667.6	22316.1	25487.9	45760	37242.1
B0BNA5	29767.8	36489.2	35592	12245.6	4814.83	15416.6	8496.5	9694.87	3679.89	7830.92	11732.3	23082.2	47696.3	41232.5
B0BNA7	39061.2	46086.8	39647.9	43668.3	46386.9	37503.8	37989.9	31487.9	29980.7	30374.8	47856.9	36033	67800.9	30880.1
B0BNB5	34756.1	31666.8	13633.2	17178.5	5211.52	40401.9	8872.61	38125	28680.6	35992.2	44733.6	28791.8	38980.7	34161.3
B0BNB9	162420	153184	127499	172795	144273	46620.8	81784.7	153370	184699	179440	144316	154773	126169	125859
B0BNC4	13087.2	16549.1	10731.5	10669.1	9905.23	6549.76	3950.17	11928.2	15196	17227.7	10361.2	13572.5	4884.76	18534.8
B0BNE5	241838	199704	201551	110278	268047	152894	182161	290057	311701	39925	120311	297991	178551	188041
B0BNE6	70152.5	117607	63945.1	69080.4	119407	189186	96982.9	276550	285775	237440	42024.2	253702	97743	219442
B0BNF1	25086.4	28673.9	17859.7	24717.7	19094.2	19474.9	36883.8	27562.8	26119.6	24173.9	21637.6	26239.8	27232.8	25427.5
B0BNF6	41926.7	30254.9	32734	45870.7	47636.4	69545.9	57705.1	33608.1	35673.1	41919.6	44538.2	19291.8	30486.6	15720.4
B0BNG3	36159.6	35768.5	25721.3	30710.2	28455.8	30154.1	34671.2	31687.2	36938	39490.3	48001	42560.1	37895.4	42791
B0BNI6	9757.78	24638.8	21134.8	29090.3	27089.2	29006.3	41666.5	12823.5	35882.6	30175.2	3994.12	16713.3	6325.96	5601.09
B0BNJ1	46260.2	18338.8	33962.1	28150.6	21685.3	32527.3	33167.2	25098	17685.5	50990	63869.9	11860.1	132751	59090.4
B0BNJ4	48438.8	53656.9	47816.7	116851	62896.8	53468.6	50763.4	59340.6	69898.5	48575.4	63383.5	44361.2	61082.7	51198.2
B0BNK1	37720	43232.7	25257.9	30889.4	41192.5	23274.9	39821.8	33571.1	19424.1	22258	26459.1	19881.9	14824.9	29776.5
B0BNL2	41695.4	38528.1	38562.9	30870	28571.8	30617.8	31652	39926	29361.2	33894	61433.9	40168	43378.1	50819.1
B0BNM1	58568.7	73906.5	36326.9	81809	62837.1	119521	61666.7	65447.5	71712	51580.9	31493	33908	57643.5	69204.3
B0BNN3	57241.6	53196.5	60224.6	89151.1	74804.2	53063.9	76909.8	61499.2	52982.6	43693.2	34422.9	83371.8	48767	138469
B0K008	40298.9	43422.8	36179.1	28317.8	36056.6	55909.6	67208.1	82001.7	67900.8	42128.8	36654.5	56085.8	60402.7	68420.4
B0K010	6692.37	7654.94	8626.15	1804.82	8329.06	11673.2	8565.19	31687.4	23391	34253.2	2088.68	18621	100013	63490.4
B0K017	8484.61	6947.87	5459.72	10944.2	15692.4	33208.3	21987.5	31782.4	19524.4	18915.3	22894.2	15615.9	8541.26	2873.95
B0K020	33209	37213.3	26743.9	22816.9	20585.1	20204.7	19981.6	16951.4	29540.9	44290.5	38138.4	30051.2	360712	58083.9
B0K026	6794.73	7707.71	6856.82	6855.09	8073.62	9290.78	6663.46	7568.78	6370.26	4584.72	5865.87	6851.13	7775.99	7221.85
B0LPN4	236739	289130	304093	356221	348162	314061	335479	252912	356515	196979	212005	253058	136701	261684
B0LT89	14075.4	15437.4	13941.8	11388.2	15806.5	13898.8	15986.3	14787.3	16420.9	14909	11764.6	17317.1	23535	17424.1
B1H227	6772.77	8612.45	6024.19	7774.18	5333.31	10958.2	4617.93	4025.86	4924.43	9693.5	8383.26	5922.11	21861.1	8492.04
B1H267	37855.6	48999.5	45605.9	51859.2	37882.6	74409.9	50276.4	30185.9	36283.6	33064.6	53147.4	26608.3	48490.3	44690.2
B1PLB1	10077.9	11909.5	3868.65	5184.91	2097.75	3562.45	3971.46	5936	5743.03	21941.1	14340.7	5593.09	20754.1	15990.3
B1PRL5	103014	101030	112706	86920	64457.7	83143.4	61917.1	116564	113094	281214	205558	108965	239574	241257
B1WBW4	37271.6	39787.7	39778.1	30826	27792.7	27235	26254.1	33413.5	25669.2	55437.1	47015	36403.1	28864.7	36493.1
B1WBX6	53600.9	49953.5	44501.3	57240	65915.9	94050.1	28633.1	44954.3	54733.9	42932.7	50734	53977.6	61784	40703.6
B1WBY1	23909.1	22549.7	22115.1	24719.7	23851.5	25227.9	28390.3	17455.9	19009.4	18982.4	26004.1	20669.1	23214.5	20187.6
B1WBY5	98966.4	81619	98329.5	87628.9	100481	121228	116483	150609	130493	101207	108141	95920.6	74926.5	108778
B1WBY7	21435.1	28701	19984.1	31583.1	21609	40722.4	25330	22654.1	18216.8	21695.7	35837.3	16167.7	24708.5	25929.9
B1WC02	19625	16080.7	19459.3	11125	21617.9	16139.7	15355.3	36982.7	18139.4	32209.8	20566.3	36995.2	37588.8	34792.3
B1WC26	29812.7	20099.8	23064.8	24319.4	21037.6	24023.1	53200.7	38558.7	25623.6	29054.3	25571	29329.6	41233.6	31709.9
B1WC34	12549.3	19035	7400.08	14655.6	14537.2	21189.5	25487	18564	18353.4	13460.8	17804.3	11754	75368.9	53856.9
B1WC37	28174.8	19283.9	33057.6	36294.4	32853.1	32528.2	41252.2	31895.2	23643	21864.9	27956.9	19436.7	17001.3	29392.5
B1WC49	8684.84	10343.4	7563.45	15525.6	8734.55	8552.17	11123.7	9009.71	8797.92	10114.5	14578.2	9662.07	30281.4	9880.45
B1WC61	221732	245750	256580	342057	370878	425700	386155	275584	277592	212046	286430	150375	433784	232016
B1WC67	26709.9	27668.5	20842.6	22551	27622.4	26783.7	26268.9	40346.6	27381	29600.7	45890.7	38132.3	60818.6	28858.4
B2GUV7;M0R7Z0	6919.32	6009.34	7315.04	8066.84	6002.75	159701	181259	21131.1	4826.77	32201.8	12432	5958.33	11876.7	9907.03
B2GUX5	16092.6	20145.3	22244	18194	23728.4	14480.4	10828.4	29972	32207.1	30790.9	21217.4	22580.5	20580.2	25190.8
B2GUZ1	12878.7	13725.2	11276.3	12252.6	10101.8	16673.1	16378.6	14853.2	11691.9	15684.8	17231.8	13636.6	9616.06	12799.1
B2GUZ3	15206.2	6385.21	18875.4	24223.6	18902.5	36145.4	16293.3	20127.8	12152.6	18352.9	21471.5	15463	19720.5	11431.4
B2GUZ6	135092	123990	123309	134839	179252	244193	196022	107114	165945	88545.7	97143.2	69134	56057.1	88955.6
B2GUZ9	35304.1	32820.8	36716	56035.6	30844.3	58952.9	57003.9	39056.9	33696.6	29684.3	45630.7	28261.1	51149.2	30799.1
B2GV01	9886.65	8273.51	10171.8	11927.8	11746.5	17230.9	13715.3	9318.27	13098.2	10341.6	10455.1	6157.43	20718.3	6797.97
B2GV06	534230	486542	424212	536076	509601	671723	654174	475918	460958	447915	562635	499058	327534	629651
B2GV15	101676	107632	103699	103438	114526	101916	84773.5	94185.6	90955.5	145622	109791	58623.5	142156	181245
B2GV22	12706.1	13565	18027.7	23171	29547.3	15245.9	22413.5	15855.9	13889	12206	26249.7	14880.8	12215.6	16553.7
B2GV24	20468.1	19235.2	20009.6	22117.8	22996.3	28728.8	21528.5	22977	18055.8	17280.3	28165	20576.1	31542.8	21140.6
B2GV38	7651.82	6729.98	12098.2	11183.4	13366.9	19072.9	25290.8	4923.56	6495.49	10471.3	10068.4	4957.72	12031.8	6264.79
B2GV41	20142.7	35428.8	27779.7	20508.3	21166.8	8930.7	18442.2	22107.8	15361.8	17494.8	21541.5	32289.9	50981.9	23800.3
B2GV53	2120.97	3139.29	2144.61	1690.47	3247.54	3846.3	4118.49	2317.8	2007	3955.09	2615	2246.36	8196.48	3664.73
B2GV54	86202.7	52118.2	35624.5	84021.3	57549.7	119926	89920.1	74739.6	67839.4	53607.4	81264.9	40582	34741.7	53163.6
B2GV57	33203.1	22898.1	26477.4	28608.8	35038.9	29461.7	30241.6	46778	29796.1	26329.8	23208.4	31031.7	21452.4	29908.1
B2GV62	30630.6	28349.9	31705.3	33314.4	29416.6	14150.9	20594.3	28410	28674.4	30845.1	27389.4	19426.2	28385.4	19354
B2GV71	21212.5	23035.4	20230.2	34812	22588.1	33096.4	65839.3	36349.8	32005	25437.3	34706.4	19242.4	15711.5	19973.1
B2GV72	23876.8	23492	20750.2	25384.3	16741.1	56007.6	35286.8	21519.2	22159.4	11396.6	28824.9	27852.6	19760.7	24185.8
B2GV73	32189.7	29914.4	28881	36431.9	26366.8	26801.8	20938.9	35364.4	28112.6	28925.3	36844.7	21039.1	33223.9	17527.4
B2GV74	17045.2	12255.4	15205.5	15843.7	19372.2	18520.8	21259.8	19283.9	12200.3	12750.2	19629.8	16270.3	28756.8	15019.8
B2GV99;Q64119	68132.8	119051	141456	99128.7	60331.4	159518	101685	90241.7	94901.6	132459	84155.4	181447	945119	167558
B2RYA8	26849.3	9891.52	30820.7	30309.7	8268.55	55383.5	33654.1	31868.6	31279.7	19642.7	39043	42120.5	27553.1	34842.2
B2RYD7	25465.3	16676.5	18360.6	16890.1	19219.3	15587.1	18238.6	16506.1	12817.8	19426.7	34538.9	18113.7	16055.7	20008.7
B2RYE6	5982.15	5555.59	7299.66	6852.83	9828.79	6255.76	7328.27	7580.73	6662.69	7251.22	8690.37	6954.77	9825.47	6568.57
B2RYF6	4392.68	7540.81	10467.9	8661.27	4445.74	10424.1	8553.08	4464.88	23762.2	46990.6	8478.86	19241.6	30540.7	3019.46
B2RYF7	5610.6	3975.66	7038.07	8134.95	8038.89	13640.3	8878.95	39725.2	7038.74	61396.8	4727.52	7340.51	27665.1	6721.23
B2RYG6	25667	29217.5	31186.7	27714.7	26128	21852.9	23324.4	52704.2	19851.3	35860.9	45038.3	46301	57838.3	49514.4
B2RYJ3	26045.5	14695.3	21647.4	11587.2	23912.8	12289	13928.4	42704.9	38508	32686.3	17339.8	42352.5	24537.8	33657
B2RYM2	13814	12123.8	15119.3	19001.4	13416	5195.12	14572.7	17008.2	10834.8	11840.6	8762.35	10885.9	12062.8	5689.43
B2RYM3	20782.1	27234.7	26156.2	17125	20148.6	27137.1	24335.4	33116.9	15201.1	28881.2	50429.8	30806.4	53600.1	25568.6
B2RYN1	9307.74	6615.78	10262.3	9724.9	11562.5	11717.1	9789.16	9015.27	8067.67	5155.21	11937.8	7240.25	4665.15	4056.91
B2RYN3	27620.5	38089.4	30807.1	24621.3	31002.1	10132.2	18486.4	35973.1	22900.5	28478.9	43826.5	34149.2	35618.8	29632.5
B2RYN9	20393.5	26513.6	12327.9	31265.5	27600.5	17021.3	18592.4	15198.6	21928.4	10968.2	29888.1	10871.8	12664.8	20664.6
B2RYP4	10907.1	20225.3	26839.1	25410.2	10275.7	14768.9	6587.23	17108.7	13660.6	37853.6	40800.6	17653.1	29465.4	30732.7
B2RYP6	30160.8	36391.4	44730.7	39952.3	33804.2	13865.1	25422.1	35961.8	38889.2	34771.5	38567	36280.1	44485.4	38779.2
B2RYP8	7198.3	4982.62	6962.68	5676.83	7113.1	7449.07	6285.48	4347.29	3839.51	4545.13	6916.63	5790.04	7349.06	5644.86
B2RYQ2	37329.3	42754.9	41325.7	57249.4	40139.3	83334.5	61753.8	40301.4	38500.8	43861.2	58459.5	35357.9	47359.6	37771.5
B2RYS2	898896	797438	872046	830700	957467	467645	655559	903981	1.16961e+06	872531	578260	649246	654259	841289
B2RYS8	684389	741628	556374	663661	598837	372278	454849	454012	665465	957163	668446	497451	946620	1.02421e+06
B2RYT0;M0R3S1	59223.8	28048.8	30468.9	32821.2	78377.5	70041.9	49920.2	45247.5	36971.8	24099.4	43902.3	24949.3	30654.6	26187.6
B2RYT7	21826.5	20620.8	25909.5	40158.2	30552	33013.3	36114.1	28461.1	34000.2	34388.5	22495.4	23796.7	35213.8	24211.5
B2RYT9	34624.5	43514.3	42170.4	49244.4	40750.8	63197.9	71424.6	45131.9	45401.8	41606	31629.7	36692.1	34965.9	37993.1
B2RYW3	388588	601987	364358	278930	273967	85602.5	41197.4	613550	869951	1.00862e+06	223661	453310	513916	589994
B2RYW4	10602.4	9483.28	12251.1	13011.4	11484.4	8269.66	9389.73	19556.6	21889.2	21955.5	17538.5	14967.2	13184.5	19468
B2RYW7	34190.4	24705.8	29179.6	42076.1	27088.9	39595.9	50979.2	36995.2	28004.3	24800.8	41285.1	21607.7	27546.2	23370.2
B2RYW9	210936	206020	237975	305723	318970	300010	333194	300698	318370	229395	184134	171814	174393	217728
B2RZ08	9698	12871	13716.9	11550.2	14886.4	21394.9	27979.7	9219.41	10333.7	9800.88	9689.8	13412.2	13344.6	13675.2
B2RZ27	43826	25846	28062.5	19505.6	22524.7	27949.4	29462.1	34136.5	34373.9	60894.7	42457.2	49007.8	72416.4	48775.9
B2RZ38	28892.4	32279.3	24587.1	28856.6	31143.8	49123.7	40112.3	23783.5	30619.9	40036.4	27909.6	20763.7	93769.3	20752.4
B2RZ66	10091.1	8986.77	9973.4	8275.5	9233.3	11612.9	10754.9	7697.31	9551.4	5800.18	14176.6	11445.4	10905.3	8825.71
B2RZ68	14970.3	19526.1	12918.9	31193.5	19280.6	29085.2	33433	26380.2	16433.5	15102.7	12443.2	15256.5	12580.7	10059.4
B2RZ72	354380	357714	326933	299892	342153	429925	457421	345410	309838	356815	485212	393743	509588	345914
B2RZ74	45848.9	47706	53714.2	53419.5	40075.2	61520.9	56188.2	36425.6	73007.4	41389.3	42774.5	89745.1	55260.5	80804.7
B2RZ77	54035.6	74524.8	48601.7	42323.3	55322.1	110397	58663.9	44344	82956.9	39142.6	46103	41574.3	35417.6	60877
B2RZ78	12706.5	13633	12947.5	13055.6	10184.2	17270.9	12730.1	8607.47	12918.5	12792	15605.6	11577.9	17246.5	16211.1
B2RZA5	7736.32	11389.5	8316.45	8119.2	7396.19	3239.81	7158.78	8462.33	6013.29	8306.08	3970.05	5621.39	10684.5	8617.5
B2RZB6	77478.3	77578.8	35472.7	40914.9	37350.4	49613.2	63724	49626.1	49393.2	69000.1	34438.4	38414.3	55287.4	45905.8
B2RZB7	9840.69	14459.4	9992.44	9632.84	10750.7	12804.4	12183.9	5767.18	10411.1	11217.7	11501.4	11907.6	46021.9	12665.5
B2RZD5;D3ZSF9	5472.17	7151.24	4626.02	4173.36	4137.7	8273.56	5133.6	8851.15	4971.51	5652.48	4925.85	23865.5	20345.1	2815.26
B2RZD6	6397445	6.5181e+06	6171856	8.20142e+06	8794206	9112895	9879119	6.75688e+06	6.00353e+06	3.87456e+06	3914668	5824603	8.0188e+06	5.17707e+06
B2RZD7	49771.2	47734	40039.5	57321.5	51396.5	97830.1	87137.8	58236.7	58070.5	49914.6	58039.4	36525.8	20042.2	48905.1
B3GNI6	81304.9	58573.7	94629.2	163118	111682	78906.6	94554.2	101623	71595.5	57305.4	168941	75492.7	38310.9	37668.1
B4F777;M0R5F8	9431.86	13843.7	13238.4	16307.6	9074.22	20828.8	20234.8	7641.3	7875.16	11671.1	10839.6	6812.97	14230.3	9684.4
B4F789	162195	108527	126137	168234	149048	83911.8	146578	174730	112753	91160.7	169443	195053	108768	111086
B4F7A1	76505.4	68543	66456.4	62029.6	92053.9	44166.7	108805	118356	162661	94828.7	67603.4	75925	99249.3	106852
B4F7A3	9795.93	16868.5	21009.6	17991.8	8843.46	13552	19095.7	13601.6	23600.3	21650.2	22303.6	20820.1	16553.3	16924.6
B4F7A9	26992.4	29572.2	24418.6	42220.7	33729.4	73215.9	43981	59210.4	48234.7	28674.9	27752.5	30043.7	18128.8	21249.9
B4F7C7	37203.3	41940.2	22445.1	19388.4	13891.5	19760.5	9220.99	16816.3	23049.3	62509.3	49411.2	30299.8	76384.8	131087
B4F7E8	10967.7	13195.9	14398.9	15650	8725	7089.74	15043.4	13033.8	8113.4	8077.04	26639.9	30488.4	26589.2	56191.8
B4F7F3	13210.2	9617.51	13787.5	14812.8	21061.1	18620.3	25832.3	14215.4	10071.6	16116.5	20003.1	14460.6	9114.31	7291.21
B5DEG8	37150.6	17139.4	44606.8	51363.4	50227.4	56947	49236.1	42434.9	36174	26633.5	60451.9	44734.6	36819.2	16445.6
B5DEH0	6844.83	9087.12	8081.04	9144	12073.6	4778.95	7827.41	8896.34	9126.08	34095.4	1819.4	10103.2	7911.83	3333.48
B5DEH2	45363.7	39430.3	41625.9	42329.6	35370.2	28192.4	32057.1	45849.8	57640.8	62656.3	54446.2	40401.9	66038.6	72652.8
B5DEH4	18453.2	23328.2	21458	28311.9	19447.1	44243.5	28395.3	23122.2	19148.5	14940.8	16105.4	18194	10483.6	25300.8
B5DEI0	30484.5	23831.2	26953.2	31208.4	28134.2	49469	42557.6	27851.1	32100.3	22001.7	25481.8	25643.3	21392.6	21238.4
B5DEJ5	14843	11240.7	12000.2	12016.6	12347.6	14253.5	18451.9	12400.1	10736.3	12439.1	18825.2	12353.7	15570.4	12781.1
B5DEK0	31347.4	19245.5	17134.5	19878	27018.5	36805.1	36155.7	27829.6	25743.3	19365.8	29359.3	24976.3	21701	26066.9
B5DEL8	321520	364680	366392	443967	429486	257247	343784	343429	385095	269357	388040	231989	209743	267194
B5DEN5	116725	99525	105137	91457.9	100854	125391	105572	133558	107088	109305	140092	139077	206730	161803
B5DEQ3	6750.41	8885.34	8939.43	5083.92	6825.34	5415.01	11924.1	5483.26	9168.13	10688.8	7335.66	12167.2	15003.1	20807.2
B5DEZ6	16718.7	19387.9	19310.8	20587.3	22726.4	34003.6	33773	22084.7	16514.2	13536.6	24092.1	16589.2	24003.4	21421.3
B5DF05	544790	599975	560398	447139	625560	442549	326502	223853	634092	494837	354165	592970	257418	393904
B5DF46	13346.4	31066.1	20164.6	36559.2	27653.3	27017.9	25147.9	50006.2	12678.3	10298	30958.7	9446.24	10508.1	28300.2
B5DF51	7990.57	7753.2	7918.67	12258.8	12563.8	20533.3	14817.7	4610.55	12119.5	10521.1	9114.4	4550.54	9912.9	5750.37
B5DF55	10038.8	13168.7	12424.8	19469.3	8224.47	9867.81	8631.92	11328.8	7305.65	14105.2	25740.2	10231.4	8396.97	42787.8
B5DF57	28934.6	36781.3	26016.2	42709.8	40232	20611.1	49752.4	39576.9	35154.7	29001.8	24829.6	41735	43989.1	31935.4
B5DF86	13795.4	7936.49	10924.2	9665.99	7601.1	13005.9	10417	9176.56	14775.1	11451.3	15468.9	8191.21	11463.3	10208.4
B5DF89	21733.8	22957.6	19325.1	21109.4	21337.4	26692.6	19025.6	16908.7	14918.5	21152.7	30396.4	18629.1	23952.3	23680
B5DF91	71088.5	45402.1	81521.8	79953.5	68711.9	80690.6	76917	51973.2	90227.1	59668.9	73155.5	58916.3	68870	52168.3
B5DFB2	94517.2	94705.4	97119.7	97481.1	75924.5	20081.7	36678.6	73181	57568	78825.6	101002	66996.8	111435	84027.2
B5DFC3	52085.6	45865.9	32913.9	54624.7	47129.1	62794	64346.8	67894.5	41398.5	57625	73840.5	63918.1	29196.8	25147.4
B5DFC8	133575	142733	134743	199026	179719	251003	189030	174110	122216	159822	193058	114815	195677	100574
B5DFC9	140026	125806	145018	150880	152530	81609.3	100472	114310	170520	89267.7	274522	69521	63307.4	83847.9
B5DFD8	20932.6	11312.3	17078.2	10759.4	10888.5	26916.1	27653.6	22591.4	17229.8	22802.8	15897	11382.6	25178.1	21104.4
B5DFF2	17348.9	19146.4	16762.9	10496.5	14620.7	32387.6	15467.9	17284.2	18421.8	14381.6	12882.4	13377.4	13212.4	12726.3
B5DFI3	15139	23366.4	15479.3	16162.9	16452	14915.8	15318.9	14178.9	13948.7	14902.3	39299.5	18399.9	24609.8	17507.5
B5DFI9	228813	217391	242785	305337	315422	154803	328808	258862	259130	232094	143713	255872	102243	177473
B5DFK6	34809.5	29786.1	30071.6	33465.2	33333.6	45715.7	40526.2	28211	33105.8	24118	39631.8	41455	29938.8	31744.4
B5DFL0	133768	141166	140744	245750	195196	297433	176788	151454	175865	107842	169654	132662	101348	101786
B5DFN3;D3Z949	16199.2	26089.6	25843.6	21831.1	17894.6	17377.6	26730.4	38684.2	19914.6	12105.7	20207.3	20574.2	42463.6	21043.5
B5DFN4	30859.8	18665.1	42030.9	16972.3	43430.2	32350.3	51083.2	47579.3	55768.2	28486.3	29257.6	58573.8	22073.9	31374.4
B6RK61	2.99214e+06	3.32873e+06	3.47183e+06	2.58594e+06	4.01023e+06	3.55783e+06	3.85783e+06	3.36806e+06	3313519	2.76371e+06	1.98023e+06	4.70094e+06	2472153	3.28254e+06
C0HLM6	18718.4	22283.8	18324.6	0	0	0	0	23184.6	24114.5	330522	57761.5	1169.21	333443	63689.9
C0JPT7	139394	149809	143386	160262	85319.4	269910	179777	166249	163426	125405	194678	116635	173034	139079
C0KUC6	10065.2	11545.5	11872.8	10450.4	7557.9	3503.29	58464.7	18116.8	15440.4	31675.2	21761.6	26313.9	48715.8	25682.6
C6ZII9	211554	177789	201757	218121	241789	201879	230135	232683	233519	228009	146477	161881	114264	250415
C9WPN6	32915.3	32782.7	31167.1	34314.9	31177	47168.2	37263.3	45613	39807	34756.5	49417.1	40511	30522.1	29077.7
D2XV59	9624.11	8595.77	9191.76	11680.4	13639	65221.7	16599.6	6307.76	5637.58	6804.91	29553.4	7484.82	6549.85	7100.34
D3Z874	192918	209343	181455	187943	228250	266905	240511	208090	428051	242032	253360	179037	69334.6	159506
D3Z8E0	16090.5	12534.4	15088.2	10788.5	10940	12129.7	33148.8	22978.2	16772.4	17314	21735.6	17442.2	16074.6	9852.93
D3Z8E6	4816.01	5561.09	3996.76	5803.11	3634.48	5457.58	7756.31	3392.34	4574.05	2860.02	6501.76	5381.43	6880.04	5028.71
D3Z8L7	59673.4	68079.6	51251.6	77422.6	62194.2	68295.7	79172.4	63411.5	65375.3	56537.4	90658.1	77235.4	63130.3	84137
D3Z8Q7	7.85526e+06	8109569	7192465	105894	10945162	8684336	122381	4.07973e+06	114026	172152	7809514	3.36339e+06	2.0965e+06	2628363
D3Z941	42758.2	34912.9	50982.5	51545.4	51950.9	78451.9	78386.7	64058.7	45681.5	43041.8	44880.1	45659.1	54074.1	27252.4
D3Z9D2	10534.6	16290.9	14128.3	17879.2	17482.4	9825.92	12020.5	20723.6	14395.7	10939.7	12968.1	13641.5	11054.2	10668.2
D3Z9E1	77614.4	73909.4	80824.2	39017.3	62718.2	30723.8	36726.1	62564.2	32967.5	58348.4	353030	61366.2	96709.2	69579.2
D3Z9G3;D3ZPN7;P20280	15225.7	19235.6	14306.3	18955.1	19369.5	30086.6	23467.3	18540.1	21402.4	12540.6	23684	15013.9	13754.3	9289.85
D3Z9K2	15805.7	13145.6	11297.5	17076.3	12916.7	11354	13995.7	11109.8	16794.1	16167.7	12333.3	11393.8	9719.25	10036.3
D3Z9L0	67726.5	104859	87608.6	126650	103090	82220.7	115549	102423	76885.3	80610.9	107688	68357	48445.4	88337.7
D3Z9R8	4973.57	7383.33	5427.34	9258.94	10541.2	5829.44	13516.9	4311.66	7441.88	3938.21	5091.06	2269.58	14969.1	2786.83
D3Z9Z0	31184.2	19222.3	27112.4	39485.5	39695	25214.8	32708.4	24749.8	28246.6	19082.9	9379.11	25087.7	18612.3	19059.9
D3ZA31	24390	26311.8	25787.1	38682.1	30005.1	14618.8	22653.4	27839.9	28346.9	25967.9	27149.5	33758.2	9403.54	23745.1
D3ZA84	145048	149825	151424	178052	178231	211559	176091	155528	177822	127238	143412	139425	69659.1	131926
D3ZA85	159035	116366	123713	23546.2	100423	221865	248907	210057	99440	150176	158029	170690	198571	189802
D3ZA93	133701	173943	89058.2	121070	122202	156188	150943	115955	158362	135002	88750.8	94974.8	123147	329863
D3ZAC0	15175.2	14036.9	12402.1	95321.5	4281.43	5478.91	11196.9	6450.06	8224.2	4560.79	10926.5	3910.83	4259.48	6519.77
D3ZAF5	283298	218240	239693	55704.4	19448.7	96689.2	43758.4	103068	17485.6	99802.5	2.32271e+06	339909	412412	304092
D3ZAF6	4703000	4808795	5.36101e+06	5511960	8097492	7706512	6845049	6257077	6402076	4962234	4.17254e+06	4390663	5.61571e+06	4.75412e+06
D3ZAI6	24980.9	11100.8	12193.7	12436.1	12867.8	15003	19541.2	8315.05	7862.3	7083.98	14370.4	9607.04	4754.65	7687.75
D3ZAN3	26589.7	40724.1	32275.7	64729.1	63216	61203.1	71775.1	49118.4	18640.7	42348.6	61251.6	37726.5	26804	34528.4
D3ZAP9	13016.4	12127.8	9466.97	91982.5	50501.2	77788.3	98281.3	11006	71263	16683.1	7067.09	6127.19	81941.7	52107.3
D3ZAQ0	72081	64120.7	25728.3	32812	66675.9	22258.3	88970.5	74744	85373.4	189724	108256	17915.9	488160	81190.3
D3ZAS8	13206.2	18553.9	16883.5	21274.9	20873.4	24588.8	28792.4	7526.97	17817.5	5319.57	22879.4	14045.1	13402.9	19349.3
D3ZAW2	28315.5	21587.8	23272.1	37883	32214.3	38169	39179.1	29979.5	22412	20175.4	35926.1	22533.1	37040.7	21326.2
D3ZAY8	6599.38	6033.82	5662.23	5220.43	4900.48	5961.14	6050.56	6372.87	10219.7	1585.71	6993.41	7380.95	4830.63	7620.54
D3ZAZ0	16608.1	19483.5	17701.1	19934	15241.9	14290.9	13012.9	27501.9	17143.9	21600.8	14635.8	26226.2	43757.5	28950.5
D3ZB81	95789.4	90028	136135	239497	60847.9	89056.8	126369	102293	121099	70986.8	81366	71069.1	102675	69933.8
D3ZBE5	17904.5	21712	20012.5	19315.9	23441.1	33065.6	38883.3	25818.6	24572.1	16356.2	29580.3	18395.5	22894.7	13666.6
D3ZBL6	3069.42	3170.67	3169.28	4313.8	3810.18	4774.45	4005.16	2399.7	1717.34	2698.9	3172.56	2862.4	8508.29	2918.13
D3ZBM3	56484	73875.4	64016.3	69744.3	74811.2	42457.3	49144.4	68329.5	67767.1	64195	42749.2	77099.5	49170.2	50234.1
D3ZBN0	40593.3	31851.1	75304.1	6404.29	12160.4	32570.3	34812	117999	18941.2	6403.49	7014.66	2566.88	98712.9	1278.39
D3ZC55	7806.6	7000.9	5361.8	6881.91	6260.52	5336.14	6574.54	6670.14	5214.4	4105.22	3653.1	6043.07	12480.2	6443.6
D3ZC56	70567.9	62962.5	71881.4	110712	88430.2	97605	84100.3	77079.1	62865.2	42945.4	77777.2	73051.7	59186.4	69115.9
D3ZC63	8343.87	8148.35	5636.28	9369.91	7228.93	15998.4	7142.22	7108.31	8412.03	8711.59	4643.38	5516.69	19384.2	8612.38
D3ZC89	47193.3	26806.5	31451.5	26974.6	42306.5	13577	12171.3	31068.6	30460.3	10247.6	29170	37023	26772.3	30292.8
D3ZC96	1161904	1.37722e+06	1.28714e+06	1.45888e+06	1.89151e+06	646126	1386512	1.42741e+06	973962	1.77739e+06	1.64248e+06	1.53078e+06	985966	1.35003e+06
D3ZCA0	91116.2	92153.9	65396.1	77042.9	107293	94762.6	105899	93275.2	72379	71333.6	107278	106240	72587.9	87543.9
D3ZCF8	35514.6	36830.6	38313.5	81456.1	53683	42858.7	50351.2	44350	57837.8	32398.1	10531.5	33190.4	14821	22283.3
D3ZCL3	9398.53	10144.8	6956.28	8964.5	14433	13368.5	15835.4	16419.7	10200.2	15087.1	19660.1	16470.4	14368.6	16835
D3ZCQ9	13952.7	18107.6	12475.7	29698.2	33200.7	37876.4	36538.2	19733.5	22776.7	18280.4	20202.3	19461.5	35126.4	18360.6
D3ZCT7	4695.91	4903.63	5368.11	5686.53	6125.44	9751.92	5454.24	7415.91	3887.93	5406.89	8886.82	5406.54	14942.3	4112.92
D3ZCV0	6195416	5700904	6.24548e+06	6.05527e+06	8469499	8926639	7892890	6562756	6348099	4870052	5.64321e+06	6902703	3.85637e+06	6.46719e+06
D3ZCZ9	139487	118852	125714	83202.8	119559	70439.9	87392	225609	259351	184244	62624.9	134130	159479	240422
D3ZD05	43097.5	42664	41414.1	54620.1	46464.7	58859.5	58644.9	46835.3	42981.2	30500.3	47208.6	48764.8	20606.9	36054.4
D3ZD09	452721	513699	750279	514226	593866	880238	627541	502953	361499	644291	508784	529521	370477	460959
D3ZD11	29137.7	15950.6	23478.5	28969.9	31860.5	40850.2	22496.7	28461.6	235870	52690.1	25718	31873.3	48390.3	10968
D3ZD31	18260.6	19426.1	21602.8	14616.4	7236.9	17229.5	15245.3	17050.9	10628.4	14379.2	58118.6	27880.1	37830.1	16360.6
D3ZD73	18735.6	20443	13615.4	15002.8	18765.7	29227.5	17374	14226.2	17058.3	14231.6	25916.7	15956	12017.7	8068.38
D3ZD89	20060.7	21049.1	28044.4	20040.5	15175.6	46480.3	24479	57849.5	38156.5	42572.3	31119.1	23471.1	45648.1	46696.2
D3ZD97	17952.6	17704.5	18499.9	26570.6	20020.3	34480.3	24168.9	21893.6	16924	13740	27308.1	19762.9	16888	11761.5
D3ZDE4	41197.2	22941.7	33362.7	44080	51012.1	42299	25243	20563.1	31864.3	35422.3	26699.4	39948.9	30519.1	30515.2
D3ZDI7	83043.2	74023.5	82755.4	106040	103334	116511	125080	74312.5	77267.2	66647.3	66079.8	74675.2	46854.8	67901.6
D3ZDI9	16874.4	17361.9	25865.1	66146.4	21958.9	54968.1	39098.1	39790.4	11172	23901.9	45985.7	25786.4	31576.6	13071.8
D3ZDK7	29106	19121.2	29861.4	30686.8	23581.5	42217.8	43530.5	35658.1	35245.5	26717.3	33953.2	31969.8	22009.5	31290
D3ZDP2	61495.9	64057.3	76042.1	84684.3	103215	109877	108561	72008.8	75557.6	60334.9	51104.7	66084.6	59877.9	48869.1
D3ZDQ9	536371	481109	424564	670623	564953	740530	708726	443707	485721	394677	405102	462029	250513	328856
D3ZDR2	3749.24	4708.05	4349.91	3895.39	3120.1	6062.81	1764.1	4293.4	4106.59	4055.5	2581.35	3894.53	43668.2	5474.68
D3ZDU2	11499.2	14358.7	14175.9	15463.2	16804.3	18895.7	24835.4	11584.8	14190.1	19230.7	15158.8	10623.4	10404.8	12848.4
D3ZDX7	11387.7	17009.6	6654.55	9700.39	7737.68	8976	9245.2	8782.75	10402.2	24500.8	10661	7482.47	73178.8	15098.6
D3ZE15	435440	386701	443440	534049	493853	673196	507811	408790	455589	1.03099e+06	793094	1.14488e+06	2.16561e+06	1.23791e+06
D3ZE49	12739.7	13479.7	10291.7	7168.36	10790.4	14646.9	11441	9580.06	12275.3	13140.7	12940.8	14309.9	10149.2	12088.9
D3ZE63;P30904	327394	338874	366467	265642	344260	260405	219735	703041	549714	727829	429919	855540	813183	922045
D3ZE72	25245.5	24741.6	34821.2	44294.5	68720.2	36868.6	41632.4	30415	30645.7	30008.1	41257.2	39639.7	35510.3	25404.9
D3ZEG8	27123.3	25548	28146.1	31251.3	28310.1	24445.2	26432.7	24796.5	23778	39034.7	35661.3	19296.1	46215.9	25048.5
D3ZEH2	38475.3	32204.1	33433.6	42603.2	53030.1	41767.1	55264.8	42109.3	39354.2	39332.8	21796.7	26410.8	30173	30983.4
D3ZEH6	109425	113023	121411	167270	156950	213519	199864	123277	111334	75323.4	99970.9	109902	83580.3	126547
D3ZES7	6558.94	3669.21	2643.65	2817.39	6876.94	6566.47	4165.76	8108.33	5202.97	1247.51	7585.68	6515.11	6745.05	5009.45
D3ZEV0	32140.5	31192.1	13896.7	19822	27879.3	5143.5	22527.3	19432.1	30821.8	27084.7	34738.8	16649.9	54379.6	20318.8
D3ZEY0	171826	170057	156286	166761	211901	183921	157235	178460	169175	147318	153297	165739	85314.8	177060
D3ZF12	46987.6	43230.8	41131.1	44715.5	36441.6	38204.3	44635.3	37340.9	37417.5	33903.9	48428	43391.4	43245.6	40087.2
D3ZF13	777479	743870	940912	482088	588139	715697	602954	1.58847e+06	2.02184e+06	1296332	347493	906696	899835	1.17259e+06
D3ZF26	16266.3	6883.13	14069	10776.5	17468.1	14473.2	21209.4	17299.8	15400.1	21978.5	13750	19874.3	31337.1	24354.3
D3ZF39	58353.2	53784.4	28402.1	21340.7	35601.9	17153.7	37272.8	83194	26685.3	53809.7	52320.8	43821	126268	48171.2
D3ZF54	49658.9	25350.6	49802.9	65596.7	75965.7	94457.5	29130.5	56671.3	24366.4	20990.2	32108.1	40728.6	20148.3	18767.3
D3ZF77	311986	368255	328919	354331	299781	549111	417599	292572	361302	208786	375987	379887	425507	375406
D3ZF97	10615	6019.89	10331.2	12544.6	12044.8	17938	11469.2	13550.7	11186.9	7604.36	11827.8	9800.66	10448.2	6201.76
D3ZF99	40190.7	20571.6	30638.3	36881.1	30299.7	52196.5	31871.3	26567.9	8701.9	11208.1	27700.6	17763.4	18268	12167.7
D3ZFA8;P04644	31316.8	27775.7	27460.8	28251	55848.9	26293.5	27827.1	31701.3	39278	31989.1	37115.7	33658.1	18554.2	24682
D3ZFB2	20863.9	15513.4	19069.9	20889.9	23995.7	31563.7	24403.6	21893.7	17010.8	15353.2	24052.1	14644.4	20974.4	14413.6
D3ZFD0	23841.3	19285.7	24205.3	22506.1	24521.1	25938.2	18745.4	36182	30318.5	24964.8	23717.7	29309.4	16656	24644.7
D3ZFE9;F1M9A4	47695.5	40697.4	38018.4	42062.2	43114.4	40823.2	48076.2	38336.4	52515.6	31840.3	53500.4	41398.5	167305	40328.3
D3ZFF4	33348.1	20111.9	33502.1	30131.7	28209.4	24707.3	25481.5	17750.3	26780.1	27142.2	59161.8	35769.6	43213.8	58827.6
D3ZFH5	22251.8	29869.5	22473.8	16881.1	14521.8	26893.6	15294.5	27263.2	18379.8	23291.9	20563.4	26730.1	30293.3	33393.2
D3ZFJ6	21340.1	17524.5	18119.2	20032.1	21384.9	23628.7	30591.5	25372.1	23962.2	12925.4	15454.4	21158.4	19399.7	21540
D3ZFQ3	14402.8	21579.9	25144.4	32014.7	28691	25860.5	17900.3	13104.7	23405.4	21426.6	14626.2	15409.6	31460.4	13697.1
D3ZFQ8	4.14837e+06	4.32372e+06	4.35826e+06	5357174	5.41155e+06	5344527	4234382	4651240	5122486	3.4418e+06	2870051	3034707	2.14558e+06	3.37783e+06
D3ZFR9	25818.1	30752.4	27312.3	31588.2	26290.1	43594	36219.5	20859.5	24679.1	16603.9	33680.1	17994.4	19298.5	27868.6
D3ZFU9	115264	112066	123174	134736	64458.4	33255.6	40306.3	56907.3	52301.5	191590	227769	67541.5	123233	123705
D3ZFX4	31691.7	35060.8	23428.1	19934.8	5724.31	32411.5	37816.4	20217.8	22709.1	20469	18736.4	38939.7	38594.7	28233.9
D3ZFY8	39962	43552.5	38726.5	29655.7	38955.3	36649.2	56597.5	33149.4	38766.2	23388.5	39131.8	53387.8	64506.9	45981.3
D3ZG43	4738733	4429129	4300551	4.79453e+06	5.2883e+06	2.39425e+06	4.18321e+06	4387645	5.07583e+06	4014994	3.56552e+06	3.68126e+06	3.50792e+06	4199854
D3ZGA5	16691.2	24518.2	25815.5	31410.8	23618.2	34602.4	32498.7	36419.2	33509.7	33619	24004.4	27554	28984	28132
D3ZGE9;M0R7T6	51619.9	41383.3	52850.3	49601.2	60027.8	50710.9	63310.3	38313.4	41754.9	40584.4	67019.9	34626.9	31870.8	46477
D3ZGN0	25942.4	24591.7	27051.9	38814.6	31823.4	31249.6	35385.2	29750.5	29978	24259.2	21456.1	19772.5	20295.5	15307.4
D3ZGP9	93042.8	96587.5	101666	121478	117078	151415	171886	139973	113949	82558.3	61761	91618.3	49339.5	73729.9
D3ZGS5	6974.55	2897.84	4178.69	6447.43	3257.95	2773.16	5426.87	6214.35	3375.63	6439.22	5580.66	3949.18	16210.8	6304.47
D3ZGY2	6396.07	6793.62	7351.71	7756.87	6770.46	10962.5	7123.69	7666.01	8799.61	5421.36	7914.58	9046.9	14962.8	8500.59
D3ZH23;Q5BJX1	67750.7	58766.7	53372.7	63660.6	58038.6	88665.5	88546.3	79115.5	55739.5	47308.1	55022.5	49909.7	57974.6	36049.3
D3ZH28	15766.5	16098.1	16664.9	20294.8	16209.6	28329.4	19332.7	18740.6	8839.59	10928.8	23348.5	34406	17719.5	12721.1
D3ZH41	29331.4	33581.1	22198.5	17410	23024.3	62527.7	20791.8	17787.6	19055.5	59204.8	63391.3	33111.6	117248	61094
D3ZH75	22797.7	18282	14402.2	19404.8	15887.4	26088.5	25973.5	17431.7	21458.3	25647.1	17411	19377.4	24714.9	25628.8
D3ZH76	80905.4	86320.2	73586.5	82356.6	93336.1	93258.7	108110	67495.7	110893	73088.2	38131	69056.9	55402.2	69162
D3ZHA0	527893	485435	509389	243057	421173	350026	340316	677457	352948	503940	1.22458e+06	1.18539e+06	744114	675600
D3ZHB3	13971.8	16903.7	15019.6	23401.8	19154.7	14096.6	24984.5	24667.3	17626.1	36428.8	32083.1	22438.6	89486.4	28335.1
D3ZHF8	14837	16382	10683.8	18027.5	12573	16148	18329.3	12394.1	17668.5	10339.3	10992.3	12029.9	7660.7	12408.6
D3ZHG4	12743.2	22528.4	10123.6	14635.9	28952.3	56424.5	28229.7	21226.4	23115.6	16406.1	45368.6	9997.08	10904	11759.8
D3ZHR2	8941.73	8438.54	6274.8	2381.84	4469.11	4373.88	8123.52	24161.4	13024.3	12613.5	4640.99	14999.2	12235.7	16826.2
D3ZHV2	28465.5	26184	27754.4	30286.8	31516.4	43085.2	36584.8	27806.8	18985.2	23831.5	53583.5	32694.3	24771.4	20749.2
D3ZHW0	3936.87	2948.42	4134.33	0	0	0	0	7189.29	3676.46	3282.34	12157.2	4739.62	23370.2	4962.28
D3ZI16	9535.97	8806.53	11937.3	15951.8	12216.9	14371	21554.6	19583.8	12429.9	10304.6	10293.4	14495.4	8471.22	10640.5
D3ZIC4	26877.8	30740.1	33571.6	31341.1	21950.1	12285.4	13423.7	19088.4	23897.7	42995.6	45594.4	27172.2	35449.1	58062.7
D3ZIE9	7665.74	4118.81	5082.29	5590.56	5338.66	16781	27739.8	3784.49	5145.9	10088.3	17998.8	6183.33	33690.5	4995.93
D3ZII8	12389	13112.6	11915.2	14530	11492.1	10738.5	10281	10736.6	8501.86	13144.4	12583	13392	5717.55	9192.74
D3ZIL6	142873	87166.2	130039	145944	181773	116324	97726.2	146210	134187	89519.4	55269.9	103765	64299.1	70401.4
D3ZIN7	133196	125433	127541	146063	132427	148855	145079	131008	150844	133730	101597	104346	157712	131757
D3ZIP8	5250.29	5453.54	6140.25	13765.2	11542	12796.3	7995.6	9294.76	4714.37	4740.28	20201	16316.3	10112.9	29330
D3ZIV8	8993.49	6908.73	5863.3	5692.96	9702.37	3764.74	5208.2	8636.26	5593.7	5346.53	9323.85	6201.34	7590.97	4359.52
D3ZJ08	84753.1	81851.4	86841.7	85105.5	50131.8	128379	72685.2	58984.3	62867.2	51975.5	67990.1	91853.9	102404	65845.7
D3ZJ86	4391.74	4278.23	3909.59	4004.18	3475.08	2201.39	3106.73	3836.32	4552.35	3826.48	2881.78	4506.48	3577.71	3996.14
D3ZJ96	13009.8	13741.1	15238.3	11600.3	12902.4	30207.2	15052.8	13976.9	6598.64	8413.94	15581.5	20111.1	10584.8	5972.65
D3ZJB8	10215.4	9879.55	11042	12166.8	8722.06	12289.7	12852.5	16046.4	5583.42	8090.24	8234.5	13505.6	5823.73	8947.06
D3ZJH2	2824.31	3614.33	3738.55	4353.59	4891.71	7067.61	8442.03	2934.34	3373.61	1697.11	1521.56	1671.55	7163.08	1292.6
D3ZJR1	25177.7	30137.6	21530.6	27532.6	19275.1	24417.9	23252.5	19003.2	16180.6	38757.1	52429.6	17643.5	34760.4	33213.9
D3ZJR7	22620.1	29696.5	23751.9	29733.8	32785.4	27748.6	42580.6	20213.2	30653.2	26083.2	34124.7	31576	32203.8	23964.8
D3ZJX5	101028	85376.7	107709	106940	115286	70001.1	92404.5	163865	143927	79102.3	65874.7	90374.6	57956.4	94413
D3ZJY1	24830.7	29212.2	26510.4	35550.8	31550.6	9846.1	17284	28491.4	29319.7	29046.2	16978.4	21870.7	61597.2	20377
D3ZJZ0	83672.4	31189.1	60602.9	49744.5	71462.2	45762.2	46068.2	88365.6	66066	69228.1	107580	148292	87597.7	89925.6
D3ZKC6	11417.4	6750.15	9310.06	11327.1	14775.8	19279.5	11683.6	6812.86	9613.32	9169.51	9081.41	4996.19	9163.33	8484.95
D3ZKG1	209987	197108	189862	243752	271290	276191	305155	245460	249786	164427	107770	208255	122280	140796
D3ZKG5	23774.4	17945.1	20710.4	22581.6	24176.7	25819.5	25293	21372.4	20360.1	12676.1	24934.5	22179.4	19964.2	12582.6
D3ZKH6	16393.9	15491.7	15262.7	15418.5	13367.8	15103.3	19635.2	11923.2	5181.37	11521.8	45727.8	18769.6	26570.5	15649.2
D3ZKN0	13937.5	14888.6	12771.1	9003.81	10774.3	16307.1	16312.2	7326.92	13543	9860.26	13740	19043.4	23314	25034.1
D3ZKT0	50019.7	56298.7	43985.2	49769	66448	39985.4	27614.7	51697.8	52073.4	35620.5	47955.9	32923.1	36397.2	53319.2
D3ZKT8	38354.1	32494.2	37305.6	45556.9	27611.6	28896.3	29965.2	51301.6	30343.1	34404.3	39978.4	32240.5	54866.8	56894.7
D3ZKU6	37136.5	16945.6	20179.4	23790.2	30238.1	39035.7	22206.4	71280.6	48356	44155.7	21571.4	11161.5	21883.9	20363.6
D3ZL10	54347.6	51346.2	49490.8	50808.5	64135	69863.6	42628.1	50276.5	54960.3	37799	42463.6	38605.5	25809.3	38325.4
D3ZL50	9725.57	10121.1	9758.05	10332.7	12465.1	8977.05	9234.91	9587.2	7327.22	9696.92	11571.8	7759.05	9114.92	8018.95
D3ZL85	157734	110820	119718	146653	138943	183087	204895	103893	122278	72576.8	80688	101998	85503	87284.4
D3ZLA3	188503	170091	144737	226313	212404	344533	265563	159924	193822	131204	128517	184104	150374	143560
D3ZLC1	15002.2	8884.51	18800.6	6464.97	3867.9	1033.46	8471.96	16914.4	35653.4	14754.6	10887.6	19673.1	29008.8	28449.6
D3ZLD7	16845.9	15555.5	13099.9	21112.3	24825.1	23925.2	11987.2	4869.32	5963.58	6716.43	13969.2	14856.5	13425.4	16714.8
D3ZLF0	14985.3	11141	11132.4	19484.1	11162.1	9048.77	16780.6	22671.1	24200.2	13864.9	6021.4	9863.75	6850.89	8790.68
D3ZLH9	27856	16914.8	22952.1	22747.6	20760.8	26032.5	36084.8	26500	17755.3	19214.9	28510.6	24451	21492	14953.4
D3ZLN7	5947.31	4802.73	4111.96	1632.78	2866.31	6415.33	5275.82	6411.06	4667.98	10807.8	9101.39	4763.73	39614.9	6769.75
D3ZLS5	30920.3	27869.7	31030.2	37937.4	39545.5	31437.3	37785.1	41131.1	30027.1	47009.5	36387.8	29618.5	28587.4	24816.2
D3ZLT1	785570	971868	1.73688e+06	2.10117e+06	2.3562e+06	2.47054e+06	1.40642e+06	1.21386e+06	1.2046e+06	1.86899e+06	1.26776e+06	968472	1.10009e+06	1.18496e+06
D3ZLT6	39927.2	31859.5	48984.1	37976.9	41802.3	49295.5	49154.8	54491.4	29345	29517.9	53452.9	48537.2	40667.7	29324.5
D3ZM07	7352.16	8472.54	7826.71	6572.55	4461.11	1705.02	3712.83	4812.9	4712.23	25473.1	11694.2	5580.42	16887.9	15819.6
D3ZM09	25523.4	22314.6	21023.6	24171.8	18458.6	37104.8	37012.7	29631.7	26550.9	23879.4	22875	21997	18323	28212.6
D3ZM33;P62271	707920	511023	500881	705386	934524	788773	628358	851716	453875	413399	650102	464045	588542	379470
D3ZM60	23989.9	18451.6	20137.3	11380.6	22207.2	30134	30598.2	17725.8	26998.4	17016.2	10182.7	12298.5	8608.42	13078.6
D3ZM69	24478.1	29692.6	26868.4	28524.4	24665	46564	39933.4	30910.4	22611.5	25655	37024.1	26323.2	58720.5	30715.4
D3ZM91	19583	18625.6	15599.4	12078.2	6611.84	11958.7	21990.3	13113.4	19281.3	16228.9	45468	16057.4	24373.9	36665.7
D3ZML4	26947.3	24532.5	19348.1	29535	23680.8	35606.2	31295.5	20374.5	21748	21497.9	19165.7	13777.7	12714.4	18311.2
D3ZMR9	42265.8	44624.4	26060	31708.1	36504.8	7799.24	47372.6	5208.65	3038.01	41679.1	13539.7	29255	51056	54472.5
D3ZMS1	7088.2	7864.97	7138.79	8764.53	7711.27	12421.3	11391.9	7329.64	6665.11	8027.41	8104.24	5333.12	13128.7	7774.33
D3ZMX6	34359.1	33525.8	23252.1	27772.1	24576.4	25281.3	30896.7	39876.8	30968.3	32039.5	53858	38362.9	43719	127164
D3ZMY7	10678.5	7728.3	9683.05	4971.05	13305.4	6468.93	8466.61	8689.83	5871	6847.27	17667.9	11978	12098.5	10901.9
D3ZN27	10713	12096.5	10941.9	9749.4	10364.2	17399.3	11330.1	14437.7	11027.7	11234.8	14403.2	11736	10200.8	11918.7
D3ZN43	19778.1	17045.7	16649	17574.3	25885.4	28822.8	28102.3	25961.8	28558	16069.5	13822.8	20712.6	20159.6	19421.2
D3ZN95	5819.34	5345.82	6213.64	7758.49	4876.89	9795.95	7198.43	7070.66	4842.59	5171.65	7238.05	4154.23	4348.11	4778.04
D3ZNQ6	29459.3	27218.8	22319.6	11652.9	6552.56	8109.88	7199.04	59023.1	48975.2	57247.4	12348.4	31407.8	88148.2	61956.6
D3ZNY3	8326.86	11117.9	16253	8951.9	20407.5	19357.9	8003.96	25536.3	25239.1	26297.4	12031.3	19141.8	37436.1	24269.3
D3ZPF0	9474.28	8849.58	10785.3	8108.41	8751.46	12110.3	11158.3	11253.5	13530	9604.67	11038	7821.11	9547.45	8249.05
D3ZPF2	10636.2	16993.8	11608.7	12502.2	17964.4	14327.7	14971.1	22803.1	26731.6	16576.8	14469.6	17986.1	78729.1	34677.9
D3ZPI8	23147.5	21783.4	18444.6	26920.4	23383.1	29458.7	28953.6	18474.1	18816.7	23350.8	20100.4	17016	31564.1	23939.3
D3ZPL1	3265.75	8485.71	5842.46	12452.9	1152.21	7549.72	10237.3	9964.92	5461.25	15916	13604.4	2145.37	28139.6	20951
D3ZPN3	34424	18663.4	31277.7	13001.8	27637.5	13913	44801.5	47805.1	48280.6	27041.6	29399	77798.2	9244.44	27056.9
D3ZPP2	5198.98	6867.96	4120.29	4362.25	5179.76	5300.32	4623.46	4191.13	3956.77	3854.34	7974.98	4095.46	13161.4	3979.76
D3ZPP9	58160.6	70497.7	65957.9	110636	70445	142019	83200.4	67608.1	67574.2	56576.6	63857.4	79421.5	99464.7	91599.4
D3ZPR0	315604	350818	279945	260982	162790	127876	140712	129979	165844	917016	751867	185114	11126817	511273
D3ZPW7	2715.68	7466.15	7847.5	7443.6	8114.18	5954.22	9315.02	10631.4	7613.49	9982.47	7530.71	14308.2	24682	7290.16
D3ZQ02	37940.5	28880.5	33876.4	44427.8	38766.7	69935.6	48842.4	30534.4	44786.2	37737.8	31268.8	21250.6	23753.3	25033.9
D3ZQ25	23655.7	42384.6	50694.6	30682	26257.6	33413.6	47056.6	45920.6	27317.8	31644.7	53010.3	46977.4	91555.5	61921.2
D3ZQ57	21796.7	26855	21961.9	18067.4	12509.3	7084.25	6642.74	6105.35	11530	44244.4	161867	6587.1	17341.9	23880.1
D3ZQB6	30203.7	25241	33701.2	30063.9	39684.6	72013.6	34313.1	36041.9	33243.8	28411.6	32646.3	17704	15109.4	27590
D3ZQC6	5993.12	8645.8	8577.4	10017.9	9184.95	14494.1	11527.6	9623.15	7246.82	7976.82	8890.67	6440.18	4638.98	5536.38
D3ZQD3	147438	152956	144939	176954	162328	143091	105904	133239	135884	107462	271206	97256.8	132046	138963
D3ZQL1	18193.2	26061.5	22762.1	24161.3	25708.5	26240	19607.3	15696.6	21587.4	16726.6	19578.6	14522.3	20446.6	19429.4
D3ZQL7	55796	38357.7	41031.2	46981.6	34960.3	31620.9	34351.3	30413.6	33286	65947.7	66443.4	39121.5	43554.3	54115
D3ZQM0	10350.3	13329.8	11968.7	12783.2	9626.04	29960.3	14847.5	9064.28	8743.42	12110	14478.5	10111.5	26801	5872.79
D3ZQN7	191488	153033	157037	187703	181135	201842	181270	162974	152314	297071	552470	129405	246796	252427
D3ZQY4	9426.04	8279.73	8476.39	7707.07	10036.2	10192.2	9784.44	13211.8	7777.59	9797.23	11269.1	8458.24	4330.83	9428.11
D3ZRC4	12813.2	13860.8	12173.3	16476.7	13738	19233.4	15992.9	12846.8	15566.8	10906	10645.5	9133.75	17517.8	13350.2
D3ZRD3	18726.1	28962.8	21603.1	29741.3	23691.1	35042	38350.4	37944.7	28697.3	27955.2	29255.2	44565.4	36552.5	37522.5
D3ZRE7	17836	27522	35040.5	39651.9	32273.2	55931.2	64188	13457.2	13611.7	20236	17968.9	20589.6	36884.5	23352.2
D3ZRH1	2940.73	1971.06	3488.68	1921.76	1870.52	2543.76	2159.78	6675.52	6692.46	5961.86	1192.74	5289.09	8421.54	6473.69
D3ZRJ0	12174	14565.4	12152.7	10278.4	15426.9	25246.3	21544.2	14941	15249.7	7841.78	15597.1	6299.74	15555.1	14231.2
D3ZRL3	4993.17	7901.43	4599.16	2763.97	6199.36	4219.98	2957.63	7999.48	9682.41	7594.67	7908.51	11006.9	14143.7	8684.71
D3ZRM0	40985	46801.3	42455.3	49626	39345	42221.8	49764.4	53812.7	29931.2	50113.5	84134.7	79063.7	38566	47310.5
D3ZRM5	10980.7	10485.5	7142.13	16045.6	8911.99	15433.6	15230.4	10713.4	11095.2	14015.7	58021.9	15495.1	13977.9	8555.89
D3ZRN3	10252952	10325734	10427372	9890828	1.72506e+06	7234087	9502662	10795425	9853143	12288281	9928650	10549296	7.99458e+06	11452506
D3ZRN5	18825.1	16380	18152.3	19116.6	22587.9	25141	42002.4	25123.3	18948.9	16659.3	18845.4	27436.2	22938.8	22575.3
D3ZS35	6990.55	8203.39	8042.48	7742.75	10299.1	8296.71	6428.4	22101	8374.21	8272.18	14411.2	14435.5	12057.6	7807.5
D3ZS58	183769	207254	213801	74059.2	198508	86042.1	174515	168066	230800	517784	247416	172924	1375161	423070
D3ZSA9	39544.2	26242.8	24523.5	31033.8	25577.2	21935.6	26921.3	30759.3	26421.9	28472.1	46853.8	30434.7	28307.1	34081.7
D3ZSD8	58527	55666.8	63599.2	83780.9	105993	90483.8	84156.9	71444.7	83941.3	50658.3	31268	49168.7	20768.9	36144.9
D3ZSG3	128110	110268	141587	203505	166684	181643	168717	112457	162711	55425	27030.5	80183.2	49126.6	58281.2
D3ZSL2	67540.1	65255.4	69490.5	83425.8	100478	160142	195695	134752	74606.1	104458	103085	62067.7	115798	97339.2
D3ZT71	47208.1	48291.2	49420.8	67018.2	63633.7	67991	75702.6	82962.8	60237.9	47190.7	91454.1	37637.8	21383.8	53845.5
D3ZT90	172293	145481	162476	172945	168025	107672	146014	108494	152211	209753	185531	81824.5	176308	159040
D3ZTB5	9154.39	7993.5	10187.2	8954.83	9124.63	8104.06	15460.3	6366.94	5287.09	4960.91	8118.62	6105.27	3594.14	5926.11
D3ZTE0	32708.7	36729	24343.3	34684.6	23992.7	18197.3	28177.8	24471	45457.2	31168.2	24116.3	30454.8	18800.4	50055.2
D3ZTH8;F1LT35;P62752	33402.8	20150.6	22363.1	61941.3	23287.3	40466.9	26790.1	17030.7	18489.9	23030.3	29041.9	19371.6	182190	13601.7
D3ZTL0	22928.3	25091	25160.9	29906.1	20727.6	32565.5	35713.7	26194.3	24162.1	14646.4	29758.5	24474.8	11083.2	18914.9
D3ZTN1	77300.3	61314.7	78631.4	73162.5	91198	79692.6	102192	98683.7	92203.4	86174.3	63188.7	112154	80280.7	101527
D3ZTR1	56282.2	41625.7	43939.5	70550.5	68310.2	61065.8	81346.2	46852.6	48081.1	42677	66857.8	33702	31390.8	36218.4
D3ZTR5;M0R785	2178.09	2693.64	4193.36	3819.56	13257.4	4176.02	6544.46	2141.28	3991.69	7985.14	8227.75	3791.45	181014	5802.79
D3ZTW7	82528.5	85211.9	79777.8	90522.6	87473.9	112785	110760	86148.8	81481.9	86006	82756.8	62419.9	78765.8	101860
D3ZTW8	16585.5	12471.7	11443.6	11999.3	5427.98	4370.01	4333.74	5935.66	9237.12	13217	12997	10146	16315.6	22773.8
D3ZTW9	5142.49	4487.04	3357.3	5062.01	5407.69	7277.56	4307.77	4644.42	3920.75	3317.15	3937.51	4481.43	5949.91	3082.83
D3ZTX0	8038.27	6119.74	4098.97	6457.2	4031.67	2583.12	2463.4	2558.17	7352.68	13796.6	7010.72	10388.8	16119.9	8469.78
D3ZU13	68188.4	58386.1	65325.8	65399.3	62930.8	78037	73288.8	79098.1	55343	56790.6	60282.5	62629.6	62548.3	43931.7
D3ZU20	66814.5	68117.8	47366.9	45034.5	79027.9	47887.5	54791.6	126484	92097.1	89776.5	67565.2	103393	126438	136304
D3ZUB0	14251	11935.2	12837.7	15590.5	14394.1	18149.2	13720.3	29549.3	22409.2	12497.7	11697	25348.7	36289	24310.4
D3ZUC9	49450	38296.4	46690.7	78510.2	56707.9	89853.2	67957.1	50506.4	41294.9	43631.4	100773	41854.9	26426.7	35837.7
D3ZUD8	13956.9	17733.2	12738.5	19161.6	13898.5	16959.3	15757	14766.4	14803.8	16881.2	22241.1	14908.3	17404.3	16433.4
D3ZUI1	30054.7	28720.5	56693.8	48593.2	27098.9	50356.7	43301.6	51169.9	34734.8	29281.9	19753.6	36735.7	25657	25596.5
D3ZUJ8	9735.97	6169.02	5411.67	10008.1	9335.41	11054.4	5155.27	14571.3	7415.33	9995.2	11586.5	10038	15949.9	8193.74
D3ZUL1	26744.6	29551.5	28246.9	29143.5	22531.9	36691.6	32838.2	27373.7	30278.9	20711.8	27647.6	31671.8	36716.4	30125
D3ZUL3	810476	841478	790654	680323	935304	1255744	806994	811643	827982	597018	2.03224e+06	742267	735027	629823
D3ZUP5	8532.63	8061.97	9968.54	12492	3802.8	5054.39	6544.79	14693	17428.5	12853.8	16888.9	17137.1	37965.4	23076.5
D3ZUQ0	4878.62	5171.78	4859.1	7033.01	5221.33	5440.5	6191.86	23857.7	5226.09	6216.59	6552.14	6582.86	14603.6	11562.3
D3ZUV3	18891.1	17502.1	21637.6	20720.8	24478	28604.5	25080.6	23036.6	23606.6	20392.1	22180.9	17955.3	30972.4	38086.5
D3ZUX5	41985.9	60373.9	52695.4	59264.9	46475.3	53063.5	47233.6	34789.8	46245	64006.9	41352.5	45724	311401	92348.6
D3ZUX7	234358	258973	247998	276294	231943	298612	304648	296725	283447	212825	236792	158072	176251	171477
D3ZUY0	12886.9	9598.97	12869.5	13137.8	14851.5	16610.2	15704	10344	9472.25	10029	11197.9	11896.8	5893.27	11443.5
D3ZUY8	226487	272665	258967	339974	289057	257757	267508	163352	179718	167296	195099	156935	203043	172585
D3ZV91	26741	25512	27151.6	33369.5	27268.1	54720.2	47163.7	22799	20993.9	19636.6	14531	11568.7	23764.1	6409.66
D3ZVB7	108979	46722.6	97090.7	78725.6	106819	217747	137578	105300	97808.2	49557.5	72881.1	96384.7	53086.5	50987.7
D3ZVD3	7657.84	13447.4	8957.88	10591.8	11477.1	14296.6	14285.8	7703.3	12269	6120.68	2957.66	6613.44	8729.88	8871.32
D3ZVD8	25896.2	17133.2	24241	18733.7	13741.6	19469.8	19414	26819	18634.6	19771.6	53090.5	29983.9	58173.2	18900.5
D3ZVM5	85506	86822	87443	96363.9	73943.2	28692	46633.4	71814.3	85297.6	89331.8	107844	60915.3	65294.7	83216.1
D3ZVN7	10341.1	12360.2	12532	15417.9	12458	21718.2	19740.9	12168.4	14370.5	8845.77	7782.72	10594.7	5867.94	11803.5
D3ZVQ0	241476	212218	232712	268573	247054	236740	255571	234468	168478	182586	282527	214468	274095	211141
D3ZVR7	59458.3	68325.3	52518.9	56308.9	39600.7	60178.5	61730.3	94499.2	94897.5	91044.5	69962.3	53709.6	84634.1	71305.4
D3ZVR9	92440.4	88337.6	74301.8	124452	115459	134049	128581	92672.4	63602.3	75385.2	124985	89624.1	55984.7	78636.2
D3ZVS2	124140	137368	136792	171069	161980	216180	139016	143527	137878	153680	71857.5	94936.7	131755	144005
D3ZVU7;Q4QQW4	29017.4	20425.7	19520.9	19053.9	13597	7111.98	9974.75	16588.8	11952.8	39207.1	53399	12520	46202.5	57683.1
D3ZW08	103231	97289.8	97345.6	142369	110438	184981	143644	110996	90718.2	94183.2	82900.8	100777	65356.8	93204.9
D3ZW15	15013.4	9710.11	13719.1	18432.4	10114.5	5416.91	18282.7	12019.7	17152.5	10879.1	7546.73	11952.4	14221.8	5876.92
D3ZW47	11902.5	15753.6	13574	18370.8	13726.3	8443.52	11373.1	8658.1	21176.5	14195.1	16957.1	5364.46	20020.1	12021.4
D3ZW55	33394	25754.1	33525	33867.6	32010.2	25998.6	26754.5	47195.8	29810.9	35753.4	32065.3	38818.4	41078.4	20495.9
D3ZW59	35620.7	58571.1	33017.1	518153	37745	40870.2	48550.4	35039.2	21025.5	39780.5	32764.2	39230.4	36438.9	27996.2
D3ZWA1	7100.1	16425.9	7777.78	3140.21	6958.76	13427.1	11537.3	1879.31	8765.91	6237.57	11076.5	3674.4	20041.7	11254.1
D3ZWA8	15979.6	16258.3	13131.2	18648.3	16347.4	19392.1	17639.4	12143.3	11739	13492.3	19382.2	19579.7	12468.5	17592.4
D3ZWC6	381397	370016	349774	549711	411742	370416	439397	583298	498132	341850	282262	396929	253146	346641
D3ZWE0	761825	680043	570625	338822	840442	491152	746264	623217	681603	324858	858097	544937	122805	274584
D3ZWS0	9504.57	8254.96	8274.07	8777.17	8940.43	19368	10474.5	9140.39	11288.9	9932.19	7389.56	10161.3	5640.5	6539.86
D3ZWS2	40923.1	57279.2	42509.2	38862	38780.1	44654.7	60226.3	37100.6	76004.1	73490.3	38267.8	31676.5	92442.9	57317.1
D3ZWS6	16392.4	29523.7	24182.2	35184.2	30670.6	22789.7	14169.6	17466.2	18117.2	21229.2	23657.2	25633.6	16894.3	25280
D3ZWT2	82130	72291	75143.6	68274.9	54937.1	40506.7	26169.8	126900	81027.9	118012	100384	126311	130760	96418.1
D3ZWW5	16492.5	20587.4	16421.3	31069.2	24112.2	22714.1	19140.8	15005.9	24217.8	17502.1	11957.8	12241.1	32026.5	10285.2
D3ZWX4	11967.6	9518.86	11057.7	11095.5	11366.8	21477.1	17322.9	13844.3	10673.4	9602.4	14960.5	7910.62	9735.74	8612.6
D3ZX08	12174.7	6244.33	11782.8	16199.9	12580	16088.4	15541.7	6047.84	12383.4	2885.63	15191.5	2819.32	9653.11	7356.06
D3ZX38	7127.64	6871.34	8653.73	1037.51	3498.63	7971.42	6684.34	7967.94	5886.93	19554.4	23580.5	4452.89	30100.8	3685.93
D3ZX87;P62902	11769.5	16865.1	8919.62	16371.9	18666.9	25424.9	34430	18002	18300.4	8650.32	51776.6	7770.14	2785.25	6245.61
D3ZXA6	76340.8	36904.4	79681	100778	87884.6	107989	103683	88495.8	86014.7	45793.9	40415.4	50973.2	26847.3	70629.1
D3ZXF8	13707.8	17296.7	13473.8	13398.6	5370.87	13658.2	8134.61	7886.39	6679.18	33718.1	21892	24682.7	46739.2	21208.2
D3ZXF9	55028.8	56832.7	69306.2	51637.9	115712	30260.7	27013.5	156773	94256.4	61009.8	54174.5	60159.5	90830	67403.6
D3ZXH7	27994.2	22613.7	27902	31457.8	24196.1	10866.2	21203.7	30109	28238.4	22868.3	29716.5	17142.2	33168	27886.2
D3ZXK4	72349.8	64239.6	61062.1	93840.4	81825.6	65314.3	172768	72300	62334.7	85321.2	54029.2	71024.2	58021.5	58459.3
D3ZXK7	20893.4	12028	9811.33	12440.9	14888.1	27152.6	7977.53	12816.1	2642.09	7551.76	7561.11	12321	6842.56	8293.98
D3ZXS8	37127.1	28029	18274.7	21655.4	21679.4	32330	33041	33404.9	48159.7	18759.6	19778.3	44783.8	68546.2	24922.5
D3ZY44	20155.6	17124.2	31318	21819.7	28558.3	50364.6	42140.1	19772.7	19832.5	18879.3	14022.8	20920.6	12125.5	14809.4
D3ZYM7	40280.2	41857	25358.6	19945.7	26115.8	27183.1	19953.7	30511.3	30026.8	24406.4	65247.9	31593	53274.9	67699.6
D3ZYS7	24435.9	21045.1	19846.5	21331.5	24670.5	31012.1	24547.5	17086.4	19612.1	23162	23382.8	17399.3	33970.9	16468.8
D3ZYT2	10252.2	4600.75	7973.08	7133.98	4317.18	3603.18	7727.44	13662.2	8162.45	18268.9	5254.16	11202.6	21256.5	2950.88
D3ZYV4	7776.09	9069.23	15515.1	9587.65	13884.6	24708.6	28351.1	7025.39	5749.75	2590.25	8903.69	11492.1	35054.6	20747.7
D3ZYW7	39032.7	34575.8	20388.8	35450.3	24582.8	16774	38054.3	34076.4	44002.6	39930	24645.8	31695	29323.8	44146.2
D3ZYX8	322140	330513	325602	322391	200350	41428.8	67888.1	186847	294916	400350	376365	124201	481834	668399
D3ZYY0	27784.6	12489.8	26306.2	64038.3	30149.8	116318	74113.4	10835.3	38105.8	28316.3	28534	21080.4	15859.6	14220.8
D3ZZ20	12917.4	23708.4	11435.2	24848.4	14835.9	36347.3	36970.8	13294.9	15356.5	11923.2	36216.9	19591.6	16339.5	16472.3
D3ZZ21	1.0226e+06	609083	1.01088e+06	864339	1.60872e+06	1.48406e+06	1.47017e+06	783929	1.16691e+06	578618	803008	585432	944036	760895
D3ZZ26	27729.6	22279.4	27956.3	33453.3	36732.2	88320.8	42062.7	17271	36017.8	15997.5	13448.2	28748.7	24405.9	16318.6
D3ZZ38	8361.05	9524.81	11145.2	11327.5	8568.98	13277	9699.91	4749.88	8246.16	9192.84	19216.9	8577.75	14077.5	10238.3
D3ZZ68	133269	178167	121324	106441	122350	78078	73643.3	131181	100355	121306	193060	199324	255678	264512
D3ZZ80	36540.4	45182.6	38157.3	29628.4	34952.9	22601.3	25969.8	33498.1	42017.9	50033.8	47852.7	62754.8	61166.4	74529.6
D3ZZ95;D4A1Q0;F1M706;M0RCN1;P39032	266303	215588	433668	167854	171170	364555	252204	441187	221863	480202	191542	271082	340853	194648
D3ZZA8	22567.2	34975.4	22322.6	23458.3	20101.7	28182.3	26175.6	19087.5	13665.7	14240.5	23516	19577.3	28040.3	22885.6
D3ZZB0	18521.6	21826.6	17348.5	25481	26517.7	23176.5	26596	17752.7	20958.1	18549.8	22707.5	21109	16439.4	18294
D3ZZC1	39486.5	34626.6	30889.8	33670.4	30414.3	61645.6	50738.9	43366.9	35339.9	27752.3	48452.8	39137.3	36158.2	35452.6
D3ZZC3	19261.1	22939.3	15497.4	18915.3	17987.3	18340.3	24142.9	12496.4	8739.47	16276.9	21852.9	24649	9845.99	15783
D3ZZK8	8175.3	8075.05	9007.32	10589.1	11025.8	21529.1	12084.3	8697.06	6828.44	8721.55	11455.6	10275.9	31357.9	21786.7
D3ZZM3	5323	4928.93	9806.49	4937.12	4502.16	14100.4	10942.9	11228.8	4918.27	3760.87	12226.7	10405.3	10568.4	4094.65
D3ZZN3	445991	526279	545601	762565	543603	740611	719802	471838	553930	374189	400755	545602	413958	401043
D3ZZR5	31871.2	26562.5	14456.4	38949.5	33179.9	33501	39445.8	37425.9	11923.1	26632.9	37056.5	29435.6	61135.2	26001.9
D3ZZR9	103625	196316	97744	243577	210702	88050.5	181226	218331	84581.2	105320	257618	116557	390590	104458
D3ZZT9	57034.5	62021.3	51807.7	58038.6	71701.8	78354.3	65257.1	30962.6	38000.6	35057.8	42839	37870.8	26476.6	49376.2
D3ZZV1	34917	31788.7	23055.2	52280.1	60831.2	34313.4	44528.7	44704.6	48437.5	58884.9	35741.8	36659.5	31524.5	42882.7
D3ZZW1	344229	832309	705259	1986.89	1.04554e+06	539269	507980	937149	1523105	172985	742578	520760	1.22127e+06	991550
D3ZZX1	14572.7	15853.9	18193.1	21333.6	19462.1	33962.3	20871.9	14813.4	19679.9	10542.8	18900.9	17209.9	15048.3	12199.5
D3ZZZ9	39035.5	35404.4	35622	40934	47945.6	50192.4	46655.8	43316.2	54937.2	33286.4	63107.1	40639	38414.5	27668
D4A031	16415.1	10832.7	10205.1	17406.8	11694	7559.07	11569.9	12054.7	4164.13	16668.1	16772.9	5482.49	15578	6651
D4A040	7738.12	11038.1	9710.22	12365.7	9505	15760.2	16265.8	8344.55	9500.27	6836.77	6583.27	7776.35	8322.64	8981.21
D4A071	15708.5	18399	17967.8	16732.7	13678.9	12589.8	13743.3	19463.7	18946.8	22799.7	5067.55	17301.4	8977.08	22040.3
D4A0E8	10006.3	6688.64	5325.64	7881.05	10030.5	25490.4	44500.4	30229.5	4746.31	4829.61	5918.72	5725.34	46744.3	9009.09
D4A0T0	1.78809e+06	1.66367e+06	1.6685e+06	1.98409e+06	1.82644e+06	961577	1.36232e+06	1752750	1.88741e+06	1.88769e+06	1.37114e+06	1.08346e+06	1.49187e+06	2.34654e+06
D4A0T8	10062.8	13497.7	10497.3	12306.4	6027.95	12128	13675.5	13961	6171.18	9433.81	11195.7	10027	12797.2	12983.1
D4A0W1	20385.8	25754.1	25580.9	25655.3	23313.4	21263.4	22153.7	20565.1	22709.4	19044.1	47334.4	18134.6	30027.3	21528.6
D4A0Y4	35615.7	35886.4	33296	35680.8	46173.5	28227.1	35973	52233.8	52353.8	52086.3	31846.3	45139.2	83666.7	40860.8
D4A104	40407.3	39797.2	42131.1	53536	46135.3	45789	47681	48884.9	39998	37790.6	32353.5	35350.2	38194.3	37477.3
D4A131	42665.4	37924	37065.3	78618	61413.4	60716	54520.1	43168.6	37445.8	43487.6	39831	34688.7	51923.5	28132.2
D4A133	43050.3	30010.7	40328.9	54509.1	60003.4	66868.7	53201.1	47634.7	32004.3	28925.4	44616.2	38226	27057.3	31933
D4A164	227474	241817	213548	286546	299114	301749	247463	226450	265258	237119	244882	292510	562902	314947
D4A197	104130	80270.3	89662.7	101387	82573.9	108344	99265.5	123217	131639	150429	65666.1	72848	101310	150847
D4A1F2	7901.96	5587.62	5146.29	0	0	0	0	6575.79	3348.89	7230.47	42181.2	10864	21051.9	7360
D4A1H7	7529.39	5759.8	4723.58	5166.23	4902.2	5873.36	5314.38	5092.45	9534.23	8747.09	6340.37	5627.56	8856.81	6821.26
D4A1J4	24185.9	34666.5	26854.1	37199.6	26103	13149.1	33074	41914.8	45985.7	10857.6	17630.9	41803.1	31661.3	33498.2
D4A1J6	30509.1	31635	24541.6	39125.1	36191.4	36295.5	39330	65330.7	32269.3	30468.3	37489.6	39044.5	32287.7	31922
D4A1Q9	8781.17	9548.38	9882.57	9762.62	10920.4	9832.1	9176.43	5722.03	7733.17	6464	8775.16	8023.96	6450.59	5608.2
D4A1R8	25892.4	22268.1	23623.2	33345.7	19071.7	35770.3	37202.1	26502.2	14805.5	21541	36644.2	22042.7	50356.8	16400.2
D4A1T7	8315.64	7858.84	6048.43	11709.7	13770.2	26722.8	21544.6	8004.58	7902.87	5335.5	6430.36	8980.69	32575.7	6493.59
D4A1U4	3370.58	3085.8	2439.08	6815.9	4121.94	7198.49	5620.33	2970.81	2167.82	2146.31	2303.05	1831.62	3163.31	1373.64
D4A1U8	2873.72	2558.61	3105.14	3848.31	1999.24	7749.78	6118.83	17377.7	5505.42	1822.55	12146.6	8568.03	10210.8	3492.53
D4A1V7;Q3T1J9	32444.7	38903	55494.8	43640.4	20662.9	14663.9	21681	6533.95	31460.5	21812.9	62631.8	18446.9	32721.3	51742.6
D4A1Y9	30255.2	24409.9	17751.9	17128.8	20990.3	23663.6	26268.1	25997.8	34793.8	22566	18003	24246.4	13988.9	28617.8
D4A228	7401.87	9174.77	7377.07	10898.7	3717.15	9598.35	11174.5	6514.35	15914.6	9968.26	6527.55	6882.55	5998.38	6047.31
D4A264	126163	139630	130185	167485	169118	126869	176658	159896	153225	108758	96423.5	97279.8	99550.1	93878.7
D4A2C6	64075.9	66553	65510.9	95360.8	79595.2	54854.8	72937.1	117954	47701.9	112056	82516	59360.9	154906	61754.6
D4A2D3	1487.44	2921.45	2143.14	2077.04	1811.29	2291.89	3271.82	2276.17	2211.45	3243.86	2827.14	2731.8	57027	1563.6
D4A2D7	3859.58	2004.12	3777.87	5240.82	3085.32	1352.72	1133.51	4470.99	3983.78	5655.09	7440.8	3575.63	7757.19	3213.49
D4A2G9	19364.9	23194.8	16697.4	5358.86	15050	13042	19131.7	44753.4	42009.4	30982.3	7354.92	54883.1	104652	62990.3
D4A2P1	5054.76	2701.89	4164.93	4190	5820.91	13249.7	6390.02	5439.36	3777.67	2871.46	20185.2	5891.14	17829.2	4200.07
D4A305	25127	24889.1	21773.7	28275.7	15288.7	6462	15043.2	25243.4	14838	34179	25049.5	11825.9	29334.9	39494.4
D4A3D2	252365	191791	209641	252815	279447	312006	326331	208065	234679	197539	203301	232223	134461	205886
D4A3E1	9345.79	11658.1	13057.9	14316.9	13170.4	26079.1	17680.5	12093.7	12012.3	11613.1	11265.2	9912.27	12973.9	9746.66
D4A3E2	53410.5	41942	51149.1	58782.5	51489.7	33587.6	57574.2	57354.7	58563.2	35421.2	45111.3	59919.9	57685.2	52225.7
D4A3E3	2854.14	3254.22	3090.11	3842.57	2759.16	4604.7	4376.8	2565.13	2535.78	2290.95	4109.41	3808.08	2889.79	1780.72
D4A3E8	69615.8	47193.8	62420.1	75105.4	68779.9	101545	90123	80349.7	68861.1	62975.6	51345.5	47677.9	44800.7	47238.5
D4A3K5	45229.2	62772.5	61649.6	47734.5	56881.3	139326	80260	82444.4	75177	69080.5	58043.8	78918.5	120992	67876.1
D4A3S8	8793.69	7638.66	11468.8	8079.7	8349.81	15701.8	9708.57	8290.23	6736.22	6585.73	14427.1	6847.39	10540.5	9214.1
D4A3V2	624918	587879	605364	591773	780002	492352	757682	716872	811214	645828	572724	617249	554131	604413
D4A3V6	13705.3	20324.1	13676.4	10368	9544.16	5797.15	11352.1	5196.11	5714.54	16062.9	31399.9	20008.2	30865.9	42613.8
D4A3X3	35116.9	28273	15542.3	38615.9	21665.8	44281.9	25155.6	40054.9	25473.1	33744.8	33780.6	19765.1	75638.6	26458.5
D4A412;P62912	23251.4	18214.1	23194.8	20965.2	25026.7	9886.54	16266.3	24649.1	43035.9	31787.8	31681.3	14362.7	25873.7	42912.7
D4A414	16395.3	14217.5	17275.5	13852.2	14239.2	27140.7	20507.4	23688.9	10928.2	24273.9	21184.2	11279.4	15669.1	14079.6
D4A465	33692.2	56076.8	39093	6199.36	28584.8	24251.9	24428	67007.1	62980.1	83055.5	7973.34	83213.5	93829.8	119386
D4A478	38812.9	32763.8	38233.1	45177.4	41657.7	70576.4	50876	58723.7	50557.3	35934.3	28457.5	38559.2	25682.3	39542.5
D4A4A9	51347.4	39723.6	50306.9	72962	62014.3	43830.9	64057	56683.8	46108.7	64884	48663.6	47404.4	54564.8	44680.9
D4A4D5;P02401	258448	263506	266055	206747	242539	176101	206203	234960	215973	301626	273733	250948	557535	369448
D4A4J0	8826.87	7635.92	9221.55	9167.33	7654.1	14384.5	11247.8	9006.87	7138.53	9304.32	8995.82	5372.86	16752.5	5156.73
D4A4K4	21350.2	22296.3	18227	22751.5	21947.6	27361.6	27281.4	24027.6	19272.6	17530.7	23467.7	16790.9	26892.4	18715
D4A4K6	98218.2	100959	108529	42894.5	77624.5	58587.6	54701.9	112653	42491.2	81069.8	427364	172883	120655	86686.9
D4A4L5	86744	92574.4	90582.3	71747.5	65826.1	75453.1	76474.9	102756	125129	94320.3	59551.8	105804	87446.2	151092
D4A4P4	12027.8	11019.8	11602.9	16493	15177.2	29514.7	18228.5	18004.3	11585.2	10393.3	10013.7	14040.5	39411.4	12898.9
D4A4T0	52363.4	49330.2	46858.9	57423.3	53460.5	62405.6	75252	43328	38927.3	48763.6	44598.6	64933.9	62285.3	53711.8
D4A4T9	11655.1	10781.9	9942.56	12823.9	11102	14716.2	14048.5	10977.5	7205.09	19890.6	12590.4	10415.1	12507.1	7999.64
D4A4U3	79247.8	92271.7	83879.5	103521	81512.9	172158	129914	107486	86636.8	76345.5	121309	71256.5	56238.2	95929.8
D4A4Z9	19820.1	18331.8	18448.5	18160.4	19229.1	18068.8	18013.4	25508.9	19011.2	16960	25472.4	17040.5	15841.2	16606.6
D4A500	40166.8	22110.9	17233.8	64042.4	30826.9	9563.72	21556.2	13904	26931	12108.3	28641.2	19806.7	21840.1	27280.8
D4A510	4912.64	9609.08	12914.8	10957.3	9831	14469	11530.8	8534.1	13387.5	11797.3	6565.17	11834.6	10023.8	4383.19
D4A511	22426.2	25743.8	22909.3	38072.2	39137.3	13832.6	26182.2	33523.4	24100.7	36452.2	40192	28790.9	296701	36154.3
D4A520	93927.5	87113.8	105222	129044	129676	135255	146611	124663	97746.7	88171.2	94934.2	83135.1	80335.9	88635.2
D4A533	11087.6	23980.8	28149.4	20819	9550.78	34303.8	25960.7	6134.46	11600.1	19008	17754.3	18919.4	18196.8	8472.58
D4A565	750342	736067	528469	510160	678732	529981	582353	551919	848913	727356	663978	478727	1.00066e+06	702463
D4A568	2462.87	3401.55	3477.05	3628.9	1126	3611.73	4861.21	7453.47	9947.44	6139.09	4066.04	4565.86	5086.37	5860.74
D4A5G8	1.50684e+06	1.58513e+06	1.62097e+06	1.77539e+06	2.1327e+06	1.83926e+06	1.95676e+06	1.58851e+06	2062738	1.21457e+06	1.13466e+06	1348964	1.07306e+06	1485257
D4A5I9	16089.4	18754.4	15588.7	14953.1	12745.3	12072.6	13473.1	12887.8	9491.89	15764.9	14797.6	14076.2	25834.1	19029.7
D4A5K6	10061.1	10684.5	11220.2	12865.9	12484.8	12940.6	13603.9	15321.6	9331.38	8736.63	15938.3	12264.3	8937.27	9610.33
D4A5L9;P62898	1.17194e+06	1128310	1.03499e+06	1.50953e+06	1.26604e+06	1.04034e+06	1.29255e+06	954116	780888	954064	847598	969426	609805	997007
D4A5R0	65305.2	63568.1	72515.3	83637.6	43839.6	127235	44292.7	61708.5	57409.8	26282.2	48864.8	73212.9	58889.6	53225.2
D4A5W8	16728.1	16448.6	17943.3	20956.5	14731.9	24378.7	20970.8	21912.9	18702.5	8645.4	20727.3	15095.9	9496.86	11445.4
D4A617;P97687	389797	292461	409226	457900	338879	82573.2	140487	183811	212489	819377	12182.7	370047	910392	764374
D4A631	817140	869161	909704	954890	834770	134379	287376	616010	530382	914719	809301	493810	738088	1.01551e+06
D4A644	49439.8	44556.1	46184.5	40016.7	49730.1	51473.4	49953.8	45081.7	39234.5	31249.1	25116.3	45132.2	70688.5	37311.6
D4A678	91085.4	89116.6	100601	143524	45586.9	130580	183051	45822.1	42050.2	122466	81447.9	105162	82328.9	136074
D4A6C5	54502.7	50757.6	50996.3	63357	65410.2	75737.6	49972.3	49558.9	42992.1	53446.9	56583.8	84463.8	44031.9	63116.4
D4A6D7	13568.2	10066.7	12033.7	14934	19119.4	19257	18783	4783.11	13713.8	12333.2	6724.96	6905.85	13531.8	3908.27
D4A6D9	9616.59	13177.4	5836.97	13816.2	11965.3	5504.17	11339.9	14768.9	13078.8	14143.6	32495.7	18163.2	11031.7	22545.1
D4A6G6;P17074	294418	172772	259717	364316	367849	136824	271231	235150	162858	179251	369515	193677	281640	189507
D4A6X4	31421.8	15127.9	17664.7	11912.6	8643.53	12609.2	2046.62	1870.46	8280.21	30242	23075.7	21323.5	45274.6	33448.2
D4A6X7	4560.56	3184.89	5554.11	4397.38	4049.19	5090.2	5563.6	4214.67	3556.94	2625.49	2821.09	2178.82	15844.7	2572.22
D4A702	170010	178554	195381	190061	228909	276637	244889	210808	207226	191800	320805	242427	182855	201531
D4A719	4897.16	7921.03	6416.52	10401.2	9539.04	5516.66	10246.5	2647.21	5210.69	6403.75	8588.3	10311	82132.1	5082.52
D4A720	55601.6	81631.9	57479.6	68087.1	59131	62341.5	57015.7	62039.8	52024.8	55647.9	59280.4	36367.6	54857.9	67894.3
D4A746	31755.4	22610.9	22594.5	38672.6	22847	47596	47123.2	15049.1	29425.3	22176.6	34657.3	9491.77	18188.1	14290.7
D4A772	56998.5	73812.3	58336.3	70218.8	65876.4	70315.9	60585.4	60964.8	80030.2	103711	64342.1	60443.8	71715	66951.3
D4A781	43525.4	38980.6	34910.4	44279.6	42677.7	34175.8	38106	33483.8	22898.4	32719.2	52082.2	36755.6	42523.7	29578.8
D4A7F0	4176.86	8091.55	4641.28	2645.92	6458.36	7875.94	7310.48	7090.67	4470.33	4288.43	5609.29	17768.1	4549.41	2758.41
D4A7F2	24164.7	15872.4	14605.3	14832	12495.3	20843.2	18435.6	16498.5	21781.4	20700.6	21071.8	21985.5	37750.7	41593.3
D4A7J8	12200.6	9753.29	11959.7	14437.5	13222.1	20848.7	18469.6	16009.3	12125.6	10980.4	13134.1	14209.5	9525.71	5902.7
D4A7K0	115798	110263	66928.2	49920.5	55533.6	123027	74605.3	156309	179624	195587	75116.4	98629.1	125322	112561
D4A7L4	335696	185013	340512	310916	379915	370902	372176	349172	427567	235639	214732	259724	224989	257784
D4A7L6	29714.1	19347.2	18556.9	18506.9	18101.5	11757.3	17781.9	23135.6	12081	20745.8	21452.4	17201.4	12654.7	20417.1
D4A7N1	3755.64	4500.32	3882.46	3080.42	2819.65	2477.65	3855.49	2126.2	3278.54	4641.86	5718.29	4398.01	5637.35	9743.59
D4A7R0	63530.6	60468.1	89246.2	63001.9	14607.6	10037.4	11614.7	21872.8	23526.4	18097.9	55166.6	8861.66	22267.4	22465.1
D4A7R3	10000.6	12208.7	10734.2	13051.7	12759.7	11444.2	13606.7	14329.7	9110.04	11153.8	19558.4	12118.5	13673	13073.2
D4A7U6	227030	110145	224448	127593	187817	93610.4	105998	134738	120237	202199	147992	233484	188700	129215
D4A7W8	29630.9	23988.9	30453.9	45452.3	32592.5	56137.3	40151.6	59155.8	43805.9	30332.4	16056.4	34868.7	11288.8	18272.2
D4A7X5	26245.9	25297.6	27269.6	34683.4	28568.7	34170.6	31201.3	26191.3	24270.5	30989.2	25557.6	31838.2	33166.2	21242.4
D4A830	113661	96224.6	118814	152243	144746	178176	180597	144927	131063	96259.5	81234.1	71401.3	73382.2	81153.5
D4A833	25055.8	24684.9	12078.9	27539.7	24806.6	23076.7	32046.3	27334.8	17862.5	88777.8	28505.4	23702.8	55787.9	23067.3
D4A857	20993.6	36768.7	56746.8	56906.2	23047.4	51089.3	63485.5	32925.9	48274.2	20479.2	30953.3	35772.3	37435.1	23165
D4A896;Q4KM08	19681.6	16130.2	19431.4	19748.6	28651.4	26275	21016.5	36748	21348.1	19663.4	30871.2	16509.4	16839.4	14139.1
D4A899	23021.5	25463.4	22359.3	27898.6	25270.5	35173.1	36798	22271.7	24563.7	18978.3	19194.4	17862.9	12279.3	16778.7
D4A8A0	20074.5	14209.5	19227.5	19399.5	19254.6	32681.2	23503.7	23692.6	15376.1	15851.9	26439.7	14988	20015.3	11949.6
D4A8F2	116858	98066.1	112488	119759	142008	133891	112169	110178	72873	95278.8	109486	80336.9	85483	73298.9
D4A8G0	6730.66	9513.37	5662.94	5159.39	8095.4	10878.2	9548.98	9266.08	6372.08	10965	8973.4	5664.31	11568.1	8986.91
D4A8G5	48985.6	28677.6	40392.1	6237.18	39414.8	33524.5	39194	63216.8	43412.5	28098.6	24686.7	24234.2	31421.5	24390.4
D4A8H3	10925.4	12751.6	9724.3	13199.8	12038.2	13341.1	18181.2	13653.7	8063.33	11841.9	18835.9	13146.5	48377.1	13410.2
D4A8H8	26159.4	32421.3	32545	31947.1	26325.4	30297.6	30934.9	35275.1	30847.4	25751.4	45516.3	25405.8	39581.9	34631
D4A8N1	57644.5	45774	57676.7	56189.5	40699.6	22630.5	30848.1	40472.8	36147.2	66939.2	97546.7	44167.5	40424.6	64274.5
D4A8N2	21765	26079.8	21446.7	19463.3	14735.7	5498.86	14314.8	19551.4	21625.9	24950.2	31841.6	19154.3	45824.5	53713
D4A8T3	26368.4	14429	17905.5	46264.7	31536	28288.6	48433.4	33925.9	13695.7	18776.7	41240.7	30966.2	34241.6	16943.3
D4A8Y1	427721	550961	520165	486668	509319	409058	464422	443405	420252	441870	483728	494875	440641	655198
D4A917	33101.4	16341.4	13770.9	14118.3	8931.26	6667.25	5411.9	7244.82	9348.43	22521.6	48795.5	4536.42	86973.4	27776
D4A944	14193.2	22017.9	15176.5	25350.7	21051.8	24970.8	24418.1	21133.3	12963.6	15769.7	29543.6	20269	25762.1	20230.2
D4A962	14964.9	15533.9	21895.8	16354.1	16224.2	11570.8	18330.9	14368.4	18983.8	652598	24889.5	21047.7	19787.8	26803.3
D4A978	7488.11	14468.4	11589	11006.1	12005.8	16535	13737.7	13421.2	9260.66	13687.5	57292.7	15732.8	47987.1	14735.7
D4A994	5646.51	11655	7596.09	7601.93	8519.07	7177.73	8338.96	6250.16	6036.63	5669.44	7299.07	7313.02	21912	6216.08
D4A9D6	39139.7	27469.2	39223.7	40651.6	34807.5	44515.7	48449.9	41045.8	34965.7	40873.8	43837.6	36169.2	50765.6	25675.4
D4A9D8	18299.1	20620.4	18113.8	19471.9	17987	20852.5	19296.7	15750.3	15334.7	11872.4	19079.2	17532	17657.4	9691.54
D4A9G1	47127	59372.1	58223.3	45349.9	81241.2	106076	95073.9	43114.1	67976.7	42541.5	25377.4	41087	34856.6	35235.5
D4A9L2	169953	142906	171113	180832	131697	209823	233468	129874	217818	177109	157872	170123	301975	165429
D4A9N5	39897.3	43788.5	41847.5	51638.4	45232	70343.2	61381.8	38471.5	48905.1	32993.9	53476.6	36643.3	28356.8	25888.3
D4A9P7	9137	12242.4	12143.9	10006.7	2201.35	12195.6	3853.31	8507.62	9578.84	23216.1	53595.1	12874	42572.4	34279
D4A9P9	212952	199707	234387	323516	305153	201066	330324	299832	257558	203943	191482	269368	123628	185298
D4A9T0	11138.2	10305.1	9508.2	16965.4	12518.8	60142.7	14748.8	11252.5	8304.83	9394.61	7247.08	5483.4	7862.28	7099.44
D4A9T5	24213.9	21826.5	18365.5	25766.1	27388.1	66246.5	22500	12728.1	24532.6	15540.7	6083.58	14364	10253.7	18177.1
D4A9W3	134315	119603	134079	175614	133086	140203	116319	104633	116525	112190	123974	98266.1	130536	106573
D4A9Z6	47546.6	37400.6	41927.4	70100.2	59563.8	86399.9	61621.4	56931.6	42506.9	42014.8	29382.5	35412.4	37332.3	28444.6
D4A9Z8;M0RCH6	27986.1	49433.5	42749.4	54090	52016.7	59495.5	38923.9	46822	35005.7	31391.2	39057.3	64036.9	46923.2	39668.6
D4AA35	94902.5	45892.7	57083.6	67394.9	63757.5	6027.52	12596.5	84987.1	69194.6	67461.1	137225	78236.9	29153	69798.2
D4AA43	19949.4	16356.4	14204.2	11952.8	17178.3	10880	14620.8	24859.3	13633	16054.4	60027.1	24426.4	20559.7	27075.5
D4AA63	23850.6	16418	23331.4	25869.9	23834	19761.2	25456.1	24190.2	25378.4	13254.1	18993.5	18676.6	9321.82	25012.7
D4AA77	8484.81	18791.9	8681.27	31869.8	12781.8	17134.1	15242.2	9081.27	9299.84	9177.66	10779.3	10511	14521	9025.71
D4AAB5	12998.2	10042.6	16819	17626.6	4622.58	6382.92	5201.51	11490.4	13499.3	11814.3	14477.7	9990.63	18169	10761.3
D4AAE9	144937	130627	131064	148565	149911	233580	250966	169560	133216	102423	174100	157333	119094	141332
D4AAH6	13872.5	14321.1	15973.1	21461.5	16906	18465.8	20716.2	12694.9	9482.55	11639	10461.7	10261.2	26908.8	9558.05
D4AAM0	7322.15	8169.57	8494.91	9339.84	11064.9	15659	12308.6	8231.6	6478.54	7368.53	13957.4	7375.45	7954.14	5970.12
D4AAT7	14418.2	15851.7	16574	20827.4	18532.5	21728	22173.9	14571.1	14455.1	9753.96	18612.3	11092.9	33188	22083.5
D4AAU8	42245.6	40204.5	40234.8	74295.4	80978	15642.5	57574	73183.5	56319.6	49286.8	104728	56806.9	63801.2	57541.5
D4AAV9	31371.4	38863.4	25120.1	47925.7	37995.5	43101.7	38589	27824.9	40152.7	46281.7	41570.1	28939.2	47226	38421.3
D4AB01	169460	175846	165651	241485	221956	344881	288157	241857	175066	161538	141849	187059	200612	168280
D4AB03	28993.7	21391.7	28949.1	29385.5	26813.9	39633.8	37946	27452.1	21328.1	30268.7	39084.8	19572.1	31625.9	16992.3
D4AB50	6839.4	8803.7	5794.71	4938.85	5980.64	8070.59	7923.54	6951.46	6236.44	4863.66	12642.4	8019.27	4879.13	5407.02
D4ABA5	8923.83	10073.8	8537.02	9147.82	9400.24	12855.4	12303.1	8884.61	7481.81	7811.73	13397.1	10883.1	8072.78	9751.28
D4ABA9	123126	88872.6	125562	70717.6	108571	71819.4	75931.4	163954	76081.2	109961	275884	170586	212384	99137.7
D4ABI7	12713.8	14240.2	10368.8	12127.6	12611.5	10469.2	11177.5	15549.9	14025.3	10758.1	14649.8	13265.5	10298.8	10819.3
D4ABK7	13137	11600.8	9809.34	15751.9	11599.5	21985	18902.9	11732.4	16610.2	10591.7	15162.7	11565	9897.11	12388.4
D4ABL7	14359	13895.8	16284.6	12621.7	16220.3	4471.36	11377.7	13730.5	7392.72	18514.6	15467.8	10306.1	13576.5	12530.1
D4ABM5	41191.1	34082.9	42662.1	54236.8	55069.3	54380.7	26355.9	49048.6	48705.6	39872.4	43458	29540.5	31932	41174.9
D4ABT8	36774.8	38074	35079.5	68345.1	32791.6	127547	74766.8	42035	35442.8	29824	103524	39893.1	38869.7	38638.4
D4ABX6	12648.8	9948.56	11158.7	12184.9	11993.9	16543.2	8615.07	13479.6	13000.8	10835.8	10784.2	8942.06	15560.4	11441.8
D4ABY2	65443.8	53442.9	93556.3	71846.3	68293.9	111981	65924.8	8449	46642.8	29758.8	28542.8	4738.87	28375.2	44905.4
D4AC23	22375.2	16848.6	20235.4	18195.4	29321.3	20473.3	22274.8	18258.5	16349.6	15675.1	21904.1	19340.4	19900.9	12219.5
D4AC36	66852.4	80198	60927.7	88203.5	63126.3	70844.6	89635.2	73159.5	62326.9	63028.7	83750.5	81777.1	79530.1	57847.9
D4AC62	74598.4	106638	64494.6	65200.7	64719.5	38197.1	553991	134487	86228.5	79171.4	40579.8	147212	194572	181457
D4ACA5	25128.9	28320.6	31369.6	32298.4	25574.7	22872.8	22535.5	29810.9	27459.2	26293.8	31891.5	17158.5	26094.9	30059.4
D4ACB8	266182	266965	287092	299451	295593	296073	287353	268102	185731	255818	320275	230106	362054	234520
D4ACC5	12474	14831.9	10911.7	11841.5	11508.9	8237.26	9972.01	10104	10378	13865.9	10608.7	2898.68	8758.88	10763.2
D4ACG2	15929.2	17848.2	19411.4	17488.5	15723.9	17300.3	12614.2	17506	18955.6	16469.7	19886.8	20461.2	21603.3	18434.2
D4ACJ1;P62850	170611	81220.5	75902.5	190393	180222	200882	176202	229510	147119	122254	166241	116257	147363	85963.8
D4ACL2	72462.5	54887.5	61290.8	45829.8	71434	44750.1	56861.8	67229.2	66247.7	47155.4	61382.2	54104	46834.5	53767.9
D4ACM1	9973.73	11510.2	9542.17	10990.8	12856.2	17895	12913	8600.46	11795.3	6275.38	12823.3	9516.29	13715	7622.04
D4ACN6	14801.3	16795.3	13519.4	16563.4	15989.5	26658.2	22379.4	11692	13102.3	16490.5	27210.3	18059.2	18656.4	15013.4
D4ACQ9	6954.34	5951.51	7447.69	8692.04	7719.52	10301.1	10891.4	12170.2	9106.85	5883.23	7702.02	5026.57	6471.9	6433.15
D4ACR1	39637.2	31401.8	40406.8	17090.7	24761	58358.2	58516	71235.8	48169.6	11067.3	26933.1	43532.1	94821	12394.6
D4AD58	40165.6	46301.9	87008.3	97030.4	102803	147977	128278	44095.1	63255.2	67113.9	41748.7	71007.8	31900.8	46950.3
D4AD70;P63174	125729	127142	126280	111185	134611	168681	141622	133293	148152	134184	151262	121110	170075	106363
D4AD75	2226.61	4084.28	2421.6	3311.81	2350.89	3906.64	2857.5	2160.75	1458.24	2655.46	4035.61	2298.29	4790.67	1805.51
D4AD99	17768.6	22643.7	18670.9	18955.2	22229.8	19496	25217.3	32321.4	17357.4	12413.7	23863.8	32162.3	30082.4	17307.8
D4ADD7	24255.2	22134.9	28065.7	12393.6	21708.1	35357.4	15731.6	63440.7	43193.5	29981.9	12006.1	45999.3	226383	64613.3
D4ADF5	62957.1	61883.3	76655.8	92247.7	85034.3	121410	107453	83425.5	106526	73045.2	83818	72724.2	74137	96585.5
D4ADG2	52093.2	33188.6	32996.9	47569.7	45190.7	20431.8	31335.9	32905.7	32151.1	38521.1	53338	29773.6	28244.7	34981.2
D4ADN6	27325.2	27095.5	15605.1	28032.4	25835.2	23263.2	27750.4	22441.1	28129.3	17826.6	23185.6	24573.7	7456.42	9395.11
D4ADQ1	7326.49	8753.62	6868.53	7145.73	4675.39	10710	7150.68	6273.82	4131.64	7142.32	10865.2	5966.62	9695.32	12531
D4ADS4	380477	415645	356325	412979	497517	351262	641907	757265	570511	465096	715452	434681	335484	431239
D4ADS9	15363.1	11956.2	13177	13458.2	22994.2	25834.6	20180.9	20820	19543.6	13228.9	13166.6	14035.9	12719.7	18528.8
D4ADT5	6671.04	5322.41	7233.42	7275.71	8510.22	6484.95	6214.16	10175.8	8926.26	8481.09	10999	11170.1	6879.82	12660.1
D4ADX8	21218.5	13932	17441.7	14162.9	17956.7	19898.5	20203.4	22929.1	12372.5	18205.1	19251	24475.8	33187.4	25561.5
D4AE02	14040.1	12554	18488.7	24956.5	9273.27	13561.7	21512.3	7955.55	14857.4	6138.52	19704.4	17289.2	17595.5	6589.43
D4AE06	15509.9	14082.6	15999.2	10401.1	13749.6	5271.7	2766.29	12678.6	11582.4	23606	21486.9	5917.36	20325.6	13601.6
D4AE17	38089.6	40883.9	33156	46297.6	40210.7	73528.3	69608.2	28054.1	36208.7	24553.8	58532.7	54263.2	15454.4	31810.1
D4AE41;P84586	320777	373102	209450	174868	212080	243711	378156	238341	422511	117526	127317	374181	75212.6	264625
D4AE49	4583.04	3244.23	3470.91	5064.87	5221.47	10840.8	4362.74	5124.01	6183.84	6080.29	34628.1	2355.66	3480.75	2769.67
D4AE56	201736	177977	196230	261784	259106	334469	270602	229005	284344	171540	121935	202161	116564	156660
D4AE88	5861.06	5243.37	6070.05	8407.67	7068.75	2421.61	6479.16	5902.6	9041.62	7669.89	6701.87	6823.43	9895.88	3603.19
D4AE96	39900.8	34755.7	40794.5	38862.2	44393.2	44765	53791.7	54193.2	23644.1	43750.8	57750.7	43570.6	51293.8	38073.9
D4AEC0;P0C0S7	43188.3	48670	51533.1	40703.9	68341.1	44658.8	28885.6	25202.7	21779.7	16855.1	52780.6	21083.7	10573.4	17212.3
D4AEH9	541407	419161	533294	580693	697129	883086	759266	513518	606387	470757	388982	409638	322182	404011
D4AEP0	12760.7	11498.7	7194.81	9804.91	7855	7896.65	7999.57	9756.16	6879.15	7270	22667.5	13129.8	31790.3	47568
E9PSQ0	101748	102721	105609	132940	166664	122606	148026	109764	129021	84194.4	108825	122098	69340.5	87361
E9PSY8	18106.7	20209.8	19368.5	21460.4	16840.5	29732	17094	20083.3	12967.7	18150	27635	13935	28253.7	20736.1
E9PT22	5459.5	3128.71	6851.95	7156.86	1330.52	2379.27	2998.43	2009.33	3548.35	6632.2	12257.8	4373.91	6745.11	4040.23
E9PT51	50447	49214.3	53272	52270.2	55360.5	48853.9	52813.2	49374.8	58095.7	51863.1	53105.1	44075	42911.4	48520.9
E9PT53	90190	98781.8	93855	83488.8	123368	74523.1	80809	59772.3	42860	94289.9	165510	62040.8	412156	102866
E9PT65	54001.5	33216.6	41810.1	82207.1	77566.8	11929.3	71179.7	79600.5	5197.19	30029.4	50124.3	64061.5	57549.1	59774.1
E9PT66	33105.6	29643.6	33479.1	33449.5	39181.5	50118.3	53935	41888.5	17763.9	33300.1	46252.2	28831.5	34108	24330.6
E9PT87	193218	157778	183513	226087	144578	167031	189038	150243	135499	192627	198681	127661	174072	183995
E9PTA5	20392.4	11466.9	23122.2	7697.82	11958.5	12664.9	15862.6	22065.5	86920.9	41832.8	13103.7	16731.1	13521.1	70898.7
E9PTB2	5173.54	4338.46	3594.11	4389.43	3068.17	2145.61	2132.57	2264.43	2959.71	4527.33	6477.29	4625.45	4209.83	3758.64
E9PTG1	23345.1	19965.1	16264.9	17113.5	17406	17224.5	13058.6	7227.54	8285.98	20805.4	24729.1	13420.2	19506	21978.3
E9PTI6	1.48255e+06	1.09698e+06	976574	505728	1.66681e+06	1.26574e+06	1.1712e+06	945923	2.02777e+06	263616	1.26754e+06	1.22819e+06	764700	1.10764e+06
E9PTK4	30747.9	29244.2	38862.3	35559.4	23997.9	14943.2	25461.5	17337.9	27104.7	20820	34320.9	26155.8	20300.2	15850.4
E9PTR4	36662.2	33214.8	22193	61344.6	34301.4	78311.9	78487.6	37359.6	63524.8	31060.2	21482.6	28688.6	34898.7	26483
E9PTV9	6342295	9607933	7528148	11853038	8011315	14020694	13976419	6.74878e+06	8244281	4.03353e+06	6.47194e+06	7676765	4863366	9343828
E9PTX9	19973	8340.19	12453.9	10476.1	15567.8	12150	13112.3	16694.5	9287.36	12185.6	29591.2	10632.3	22216	12581.8
E9PTY6	15998.9	17271.6	17430.3	18331.5	25476.6	16073	23679.6	19542	13741.1	15758	17764.4	19331.8	18084.1	17087
E9PU01	12172.5	12969.4	16009.8	4962.01	10622.2	11545.4	33130.4	4534.01	15267.8	11184.2	20474.8	7394.97	16555.5	26481.9
E9PU13	12877.3	11950.4	12873.2	11191.1	13967.2	16955.2	20618.6	16162.5	11521.9	9767.04	16508.6	14524.2	10873.8	10230.5
E9PU28	52069.4	55422.2	42259.8	47873.1	52082.9	51231.4	52515.5	55616.2	41539.2	43032.2	59248.5	50569.6	57642.5	40960.2
E9PU34	12158.9	13359.4	5902.14	19329.4	18368.1	6527.03	9497.93	9872.04	11697.5	7625.62	13154.8	12383.6	6036.17	12404.8
E9PU42	11969.6	9495.9	11607.6	13506.7	11219	7887.25	11192.4	13279	9570.46	7243.02	11883.5	12922.4	4116.29	11295.1
F1LM47	332498	345381	367811	351153	459140	512509	494157	504172	407411	397580	305196	273556	294926	331812
F1LM55	27878.8	21696	17065.3	36535.8	33617	53699	42517.5	26748.2	20420.9	15356.2	31802.4	15935.6	10424.6	18014.1
F1LM60	19940.6	31743.6	33067.2	42327.4	28554	51795.4	36661.4	41206	27798.1	31010.2	45838.2	29963.1	21700.3	28878.6
F1LM66	15411.3	18071.2	18092.1	23021.6	17537.7	19578.1	19938.3	14761.2	8982.04	11709.5	20721.8	12531	22073.7	11032.1
F1LML7	24686.7	33468.6	26050.4	36905.8	22357.1	35171.2	19070.2	17605.3	17647.7	44502.3	18645.1	20947.3	23429.2	35934.1
F1LMQ3	38775.3	58716.4	35820.3	51227.2	43574.7	86675.4	28821.5	29883.7	41524.5	32758.9	44870.6	36673.6	45326.1	37211.7
F1LMV6	423283	364138	344806	360786	409117	498193	470368	363593	420999	373434	544522	434674	310142	396778
F1LMZ8	189048	199316	155180	148196	175347	231350	218838	157070	163520	189273	287577	212688	216171	190384
F1LN42	72391.4	77199.9	68700.9	83321.8	84810.7	85502.1	92289.2	54841.4	70662.6	52641.8	85872	73884.9	50017.5	72667.1
F1LN59	70164.6	54955.3	56806.3	60627.9	77333.2	84772.7	74998.6	78385.9	61494.4	74075.8	101967	62882.8	63579.3	50053.7
F1LN92	233648	216515	211680	229589	205468	66908.5	125882	188105	229526	260539	194988	148615	210121	220399
F1LND1	10561.6	9768.78	9819.27	11478.5	11429	22516.4	11818.6	15901.2	11892.7	6822.69	15064	14285.3	12847.6	7620.13
F1LNF0	60920.6	60784.3	47452.7	59010.2	70979.1	87281.2	69382.4	50851.6	57470.8	47501.6	65878.1	49101.8	51120.7	60244.5
F1LNH3	411276	435827	389096	339270	485983	364035	338087	326033	400500	304824	1.00922e+06	309203	344517	298629
F1LNI5	6102.36	6023.55	6792.32	9779.37	9201.76	15313.4	9147.86	4851.34	6767.96	12112	8021.57	10494.9	123119	77880.1
F1LNJ2	23859	27896.6	20901.8	24226.3	25825.1	30934.8	26834.1	19441.4	20191.6	16449	33059	22555	27940.7	19684.6
F1LP57	20499.9	11951.9	16706.7	16924.1	20196.5	20607.6	24464	15929.9	19703.4	13369.9	19145.7	16514.2	24385.9	17552.9
F1LP64	10859.7	7309.97	12054	6936.14	14090	11013	14912.6	14101.9	13317.8	7921.38	7425.55	13384.7	41504.9	7586.16
F1LPG5	787236	650603	625783	799942	994046	968688	967648	702615	768754	239386	343049	521062	321488	494899
F1LPJ1	13403.8	14005.6	17726.4	20899.5	18560.5	27732.5	34863.6	4602.29	15924.9	10508.3	14992.1	9582.2	12431.5	7383.44
F1LPV8	302138	294175	289521	332527	237384	138703	128418	183629	174445	276411	284251	162707	230072	271194
F1LPW0	41231	52607.4	49681.3	81626.5	47544	54620.9	49006.8	45574.2	49632.2	43579.7	41301.1	60896.8	126946	57159.4
F1LQ00	84070.3	75663	84853.6	85290.9	113870	148726	73579.8	58421.6	119225	38914.6	286494	51896.6	46616.9	55525.9
F1LQ22	21508.7	21954.1	20939.3	21457.6	20029.5	7476.89	15265.9	19577	18683.2	16912.3	33402.2	31408.1	23786.7	24266.7
F1LQ48	20246.5	18080.8	21046.6	22000.2	18328.9	32765.7	25955.6	24925	23400	16140.9	54981.5	20746.1	37451.8	33575.1
F1LQF5	22188.4	27641.7	21258.7	21259	22898.6	29802.2	24217.6	16484.2	15853.8	18526.8	30495.6	16141.6	19774.2	22576.6
F1LQH9	34978.2	13516.8	28892.9	28642.2	21701.3	34908.9	27402.4	48719.9	30359.8	29277.1	33199.9	28293	31440	31507.3
F1LQI6	12046.2	7993.94	13528.5	11417.3	13395.8	10961.8	12282	11644.4	10601.4	8178.32	7043.33	8042.88	4457.94	10208
F1LQJ2	24331.1	21827.2	30784.4	30721.3	30171.2	32369.1	16004.3	32655.4	28466.7	31783.4	22156.4	29271.4	28885.7	18632.1
F1LQJ7	451232	823310	452915	191172	441400	190123	1015265	360447	331471	497357	621786	264421	372967	652644
F1LQM9	25627.3	27472.7	23990.4	27728.6	34095.8	17508.3	27265.2	20528.1	26623.8	25012.4	27722.8	23860.9	21795.5	21630.2
F1LQP9	27806.8	25827	28536.8	33235.6	26306.5	28285	30303.5	25727.7	20940	22827.2	39724.4	24374	27993	24891.6
F1LQQ5	20567.2	20049	9385.3	20292.2	24620.6	25613.7	38353.7	28791.2	27132.1	16564.8	12381.3	9094.24	17327	24564.2
F1LQQ7	9373.08	11444.8	13393.3	12462.7	10580.3	16613.2	17343.5	10809.8	18911.6	13401	9923.95	13930.9	2486.43	6326.16
F1LQS3;P21533	16909.7	8685.17	8109.69	10841.7	12219.9	11434.9	13379.9	14445.8	19080.8	36499.7	23914.6	9277.77	5766.73	12639
F1LQT4	23385.6	20925.8	19844.4	27371.2	11226.3	23506.6	11890.6	15926	14016.7	14791.2	20436.6	15863.6	30852.5	15159.5
F1LQZ0	326659	313294	364574	399552	310823	652616	690128	305585	343267	335666	428808	204191	446054	309147
F1LR02	46986.4	44895	39737.4	196394	18009.6	17768.6	17955	35939.2	20110.3	45190.3	209917	40385.5	69965.3	100016
F1LR10	5923.92	9722.29	6180.31	5489.1	5495.73	8672.54	7476.13	5237.18	5543.58	5453.12	7045.67	7923.28	43555.5	8170.24
F1LR42	6299.2	6389.7	6067.12	10837	10079.8	10980.7	10125.2	7405.43	5629.05	6972.9	24615	9533	30452.4	6686.36
F1LRE5	20794.7	22677	31575	30046.9	42231.1	22848.5	20907.6	43086.1	30515.7	31797.5	53356.1	17443.9	19006	24078.7
F1LRI5	32519.6	35604.8	39419.4	44095.7	43617.8	59346.6	51055.9	46661.7	25175.3	38446.8	57992.6	27461	44369	27971.3
F1LRK4	17160.1	19297.5	18199.2	13069.5	18671.2	25863.9	19759.4	23864	25612.8	51237.4	24696.3	18727.4	65770.8	31411
F1LRL4	17053.9	16094.3	8688.04	9255.96	10096	11413.5	6917.04	18236.1	21340.4	17532.5	32165.9	24729.5	55132.1	25806.6
F1LS86	107638	102668	98930.6	99553.5	125797	29413.2	73383.9	106615	87856.3	93889.2	173157	80206.1	119133	79830.3
F1LSC3	29726.7	25230.8	30461.6	46863.4	25543.2	53539.4	48284.2	26086.9	47380.3	18945	32422	28823	44612.4	44541.2
F1LSK5	3236.01	3239.6	2819.76	4172.76	4671.48	6187.31	4764.94	3254.01	3065.49	2588.09	4130.26	2605.11	3902.56	1751.37
F1LSM0	8019.77	15642.5	14465.9	11174.8	12390	9024.07	6913.05	15362.6	11688.2	12650.6	14610.7	10932.9	10632.6	14781.3
F1LSP2	137033	140763	126223	162171	138892	209666	218253	104466	119131	97391.1	184536	84539.4	118299	74246.5
F1LT36;P63326	326556	294989	344486	343719	366611	444011	423032	406452	259898	335108	328885	375954	386376	229744
F1LT49	13090.1	12568.7	17978	18342.5	17706	22304.1	23056.5	20689	19634.5	16274.1	14267.8	15393.6	11062.5	9170.36
F1LT58	28718.8	28219.9	22953.1	33358.4	26419.5	1569.58	22148.9	8417.61	8285.53	11278.3	50601.2	31863.3	38827.8	7606.04
F1LTF8	145682	141627	145680	149269	172784	171230	134944	155417	126112	127123	266345	112349	116137	134963
F1LTG2	18900.4	17242.8	20808.9	21234.9	22955.4	25731.4	22073.4	19127.4	21399.2	11374.2	32164.7	27294.1	30215	15649.8
F1LTJ5	338317	330755	312444	305848	378446	443248	325241	319261	379942	293503	765772	229156	243396	263795
F1LTN6	66037.1	100845	54453.4	248128	41267.2	49478.8	46724.8	43875.6	50903	54788.3	55800.2	54556.4	101412	202816
F1LTR1	18244.2	13571	14980.3	39780.6	22102	38054.5	51853.7	24145.4	19687.2	18251.4	14222.2	23243.1	20055.3	14898.3
F1LTX8;Q6TXI6	12250.6	8372.62	15763.7	12680.9	27795.9	28012.2	12598.3	14151.7	13800.6	11753.9	3705.6	10749.3	11136.2	8343.17
F1LU27	14193.9	15184.9	10553.8	17403.9	18518.3	19397.5	20215.6	19655.3	12168.3	13342	20313.2	18667.1	18027.5	19374.1
F1LU48	6039.37	4279.59	9255.38	11813.1	7535.15	1894.15	8634.64	4189.84	5344.13	7146.3	6439.14	5677.03	10829.4	4874.2
F1LU71	138721	148196	135431	152920	179180	157523	153184	180773	226727	161553	93041.8	133970	100740	131725
F1LUW9;P83888	13600.8	15685.3	12062.1	10458.8	8163.19	9513.21	14332.7	9929.71	10063.9	22734.6	25682.5	8492.11	34822.3	24085.6
F1LVV4	23990.9	25918.1	19747.4	33340.4	22941.9	51195.6	74522	26060.4	15299.6	17796.7	23661.4	9389.39	45960.7	26120.5
F1LVY9	72303.2	71750	67459.3	104679	86567.3	134526	132258	81267.9	74858.8	58297.8	71277.3	58203.3	127975	67555.9
F1LVZ9	12624.1	5931.37	13708.2	11308.4	12681.7	19600.2	14300.7	16277.5	7959.58	11813.6	15072.8	9715.08	7162.39	9412.32
F1LW07	25004	25663.4	14677.2	10695.5	18999.3	10407.6	15067.4	10010.7	19247	10450.4	26872.6	15942.4	7428.36	6231.54
F1LW22	4264.05	3307.66	3648.79	3359.92	3722.15	4058.01	2433.7	2201.02	2912.75	6132.07	9458.74	8325.16	23086.6	4786.3
F1LWE6	41535.8	46970.7	47777.5	54221.9	64750.2	101663	54515.3	44380.7	64934.1	34862.4	36263.1	34622.9	46550.3	42815.6
F1LWG4	12474.9	10632	5808.65	10741.9	12267.5	18165.3	15417.1	15881.8	6902.17	16227.3	11539.9	14967.7	43563.7	17884.7
F1LWG8	575077	725174	715626	834915	917713	608581	682137	954276	962504	535658	406291	950714	213887	565351
F1LWK9	40481.2	33142.1	33555.3	23134.2	27818.9	32394.6	12165.9	64235.8	58691.5	42141.1	18479.8	64728.3	36392.1	54246
F1LX07	770731	686704	690256	1.1316e+06	1.23103e+06	1.26827e+06	1.13154e+06	875847	859307	938291	792294	594778	474365	681797
F1LX28	53282.2	50760.6	57001.5	66632.3	115940	69091	158153	70784.9	66236	65234.3	77226.4	70720.9	44391.4	47844
F1LX81	3.07522e+06	2.06951e+06	1.8497e+06	2.65194e+06	2.77439e+06	927895	2520730	2.1038e+06	2.38497e+06	1.61749e+06	1.6988e+06	1.78523e+06	1.47343e+06	1.63084e+06
F1LXA0	643124	615388	632502	879835	947394	1.43041e+06	1.13714e+06	485574	693739	719536	734607	355441	193218	382956
F1LXF5	12831.7	11942.1	12737.3	18237.3	12253	6997.03	13585.7	9681.45	8892.17	28780.6	27594	6278.19	42967.4	13354
F1LXQ1	19584.4	14930.5	15534.3	17330.2	17119.8	15990.9	23632.4	6323.53	8026.44	14853.8	14744.4	16354.7	13160.4	17976.3
F1LXQ7	9676.5	6660.63	13120.1	15561.2	16658.1	23294.8	17335.1	17415.1	8769.33	7429.09	15731	8465.52	5411.46	8105.87
F1LYI7	29523	16918.4	24293.3	11478.9	11509.5	10912.9	14052	30631.6	42670.5	9795.5	12393.4	13257.8	8377.55	13831.4
F1LYQ8	3714.85	3764.92	5001.69	6800.82	4995.41	10225.2	8846.48	5501.02	4734.86	4611.19	11720.3	3515.74	3773.82	4247.19
F1LYS7	80724.4	81014.9	92932.2	94575.5	60841.8	22340.7	27917.9	39941.6	58785.5	96959.5	64521.1	53454.2	132253	81343.6
F1LYX9	46795.4	42778.9	42346.7	57723.8	63922.2	36884.8	46286.5	31782.1	47060.4	33772.2	60553.1	72917.4	35390.4	48124.4
F1LZ05	10240.5	10487.8	9260.75	10937.8	8009	15915.8	11145.8	6372.05	6408.11	12031.6	10810.5	4075.38	21817.9	13088.2
F1LZW6	719935	686166	675030	779950	937830	977677	819446	779186	663852	592463	447761	464069	356783	635696
F1M049	15746.8	14966.4	16861.9	18591.7	19088.7	9660.09	11521.4	14833.6	19482.7	16873.5	14830.5	18163.4	11251.4	17050.7
F1M062	35076.8	36701.1	36904.8	31880.1	32604.9	45943.9	41834.8	17962.5	21240.4	47189	29806.8	25196.5	100941	33404.5
F1M0R1	19225.7	13465.2	15510	12696.8	4662.61	18796.6	17528.9	59178.1	53966.7	61835	10907.1	55874.1	21062.2	34101.3
F1M0R2	7899.18	9013.76	7676.82	13258.2	10203.4	12587.2	11844.5	14756.8	9520.69	6357	9612.77	8037	3050.39	5404.95
F1M0U5	7925.33	7499.41	6461.06	117160	46915.7	20462.4	2756.21	67600	8139.64	6192.59	10621.3	6115.08	6329.97	9676.03
F1M0X6	11834.9	12708.9	11452	10248.4	11628	17509.1	13513.2	9698.99	13293.6	10970.9	14274.1	14348.6	18004.3	10479.8
F1M124	6576.65	15279.9	10483.2	12616.7	11358.2	19955.6	18242.3	6441.26	7058.25	51207	20952.4	16048.9	23354.6	53304.8
F1M155	40190.1	36534.8	36773	35062.3	35793.9	24370.4	39185.8	37536.9	29688.4	36383.2	66493.7	55947.4	39130.6	50607.6
F1M1A6	13652.1	9747.45	12215.7	18717.9	13141.1	13781.7	9928.84	17827.5	16327.1	13376.1	25156.2	12086.4	6941.37	11434.5
F1M1B3	12654.6	5951.43	5889.1	9417.56	8133.69	6269.79	4984.83	7505.14	4268.29	15489.8	7727.65	7029.08	19539.5	9014.16
F1M1C9	4813.55	4700.5	3949.58	3088.56	6029.2	5652.78	4012	3707.5	2977.83	3445.68	5205.6	3103.74	14543.9	2242.65
F1M1H0	17344.7	20429.5	18946.2	18893.3	19564.4	16836.1	22226.7	20115.5	14704.8	17284.6	28084	16597.8	9861.66	12713.2
F1M265	18139.2	21078.4	17898.1	16243.8	12623	25854.7	10174	19854.8	30999.5	20803.7	36368.1	26377.2	22928.6	13276.4
F1M2K6	4843.98	6262.96	6057.53	9183.41	8917.57	12348.1	10032.9	4791.23	7180.81	4812.2	7977.55	6093.98	5140.7	4573.94
F1M392	44582.1	58057.4	57351.4	44713.7	54261.5	36437.6	47242.2	47648.7	59792.7	54541.1	67647.8	54922	34333.3	43612.4
F1M3H8	29976.8	30619.3	30180.3	38556.1	26573.6	52476.1	33611.2	34948.9	30576.7	33420.9	42897.6	24256.4	33690.4	21871.5
F1M3J4	18610.2	10350.3	12803.2	18034.7	14673.7	20547	18537.7	14332.6	11344.9	9776.69	8394.83	6928.23	5242.12	14911.7
F1M403	6049.16	7673.79	9980.28	8985.46	8980.59	10944.8	9693.43	10627.1	4063.97	8590.94	10595.8	4893.93	10351.1	4113.09
F1M446	40748.9	52461.9	36963.3	44412.9	47114.1	45395.9	44908	58416.5	36110	42812.4	40735.6	26436.1	31230.7	38293.9
F1M471	15458.9	10114	11112.9	16954.6	14353.8	20172.8	19928.1	10188.2	13880.4	9446.3	15510.7	9195.11	28732.6	10720.5
F1M4I1	36019.1	35075.7	33109.8	32280.3	43399.2	35922.2	35913.1	41371.2	38302.6	25777.3	26453.1	63941.6	29416.6	37041.3
F1M5N4	64472	51612.3	50284.4	57988.3	65020.2	68030.6	79645.1	27695.4	65816.3	79051	145927	72412.5	38570	68524.5
F1M614	319338	322383	388455	474629	401576	463612	378026	283026	303287	224088	328099	247481	159416	250986
F1M6D0	4260.47	3642.6	3634.04	1092.86	4266.45	1953.5	2971.19	3988.64	3643.73	5699.81	7072.23	5274.14	15280.7	3488.51
F1M6F4;P62853	41416	40395.1	39299.3	34810.4	19098.6	6315.5	2999.37	14246.7	17004.1	85914.9	79837.9	22154.4	134340	38379.2
F1M6I7	110989	129172	137084	109091	96723.7	62515.2	79165.4	253553	153212	119174	77601.2	71843.3	182571	154837
F1M6Q3	59776.5	52023.8	56308.6	48976.1	91619.4	57948.4	58531.6	92269.5	84566.4	41095	244332	38166.4	60964.2	93718.7
F1M6V8	4457.91	5447.66	3983.92	5606.36	4454.37	7307.97	6015.65	5077.69	4043.04	5535.8	5112.39	8207.31	45754.9	4787.13
F1M6Z4	27917.3	27242.4	32712.2	19058.9	36838	45309.4	54455.5	42047.2	39961.2	29774.3	25911.6	22082.1	25541.4	25339.1
F1M775	12492.5	6608.84	7025.35	5993.78	5316.25	841.178	3498.46	7174.52	6009.03	4393.4	21365.5	5732.11	23507	8455.95
F1M7E5	26007.1	13304.9	16357.9	10471.8	10591.6	33704.9	14465.7	13270.4	18197.5	27636.6	14097.9	17392.8	9488.15	17143.4
F1M7L9	192341	157640	183593	190694	208228	296805	259319	220506	187505	178414	185819	259044	146476	199132
F1M853	27412.7	25784.1	30256.5	33829.7	18636.5	10575.2	11400.1	16504.8	15988.3	35736.3	58142.7	23784.5	76759	26906.5
F1M8A5	11000.3	18971.9	19044.7	16992.8	24049	6456.71	75444.3	38718.6	18612.7	15394.6	13123.3	14029.4	23273.4	41885
F1M8H2	29116.2	29689.1	28095.4	28053.4	40841	28166.5	52242.2	42229.5	33111.2	27227.8	29777.2	34515.1	50417.8	44430.2
F1M8K0	111870	150851	118863	120590	106937	100101	83622.2	139859	145342	150729	79496.6	161981	121478	176717
F1M8U2	29385	23473.7	27923.5	40740.4	41148.5	29514.6	41390.5	32394.6	28595.1	23956	29672.5	14434.5	23994.9	21404.6
F1M943	28941.6	41622.8	24357.7	13404.7	33747.6	16920.8	23630.8	25657.4	21595.9	19768.4	16991	17433	7897.28	8879.2
F1M949	347476	352362	357418	407247	389771	442588	653309	376834	399998	325631	278622	279809	416830	381285
F1M9C0	9523.77	17005	13879.1	31090.7	16040.2	18748.6	20656.6	22500.6	10481	16119.6	12914.1	9139.49	18361.5	19824.7
F1M9C9	72018.3	72917.7	70296.6	107908	87961.1	108896	120844	72826.4	90301.8	75955.3	86480.1	57979.2	71760.1	63494.5
F1M9F3	29314.8	26647.5	13065.5	16880.2	19587.1	14438.3	13839.7	20395.5	24872.4	10927.2	12761.8	25391.9	17567.7	19549.7
F1M9V7	92713	77470.3	90537.5	107872	98551.8	133505	139506	99789.6	74359.7	73901.4	122159	75183.9	66875.7	80379.4
F1M9W9	7895.74	6978.43	7269.04	10611.4	6153.39	13994.1	12010.2	8152.35	5728.06	8274.02	15404.1	8421.2	10704.1	8877.81
F1M9Y9	35162	31651	28807.8	25222.7	17116.1	15863.7	9914.64	33753	29968.4	80560.9	84490.5	34629.4	71527.2	77837.5
F1MA59	22431.2	25279.6	11956.8	21355.9	6650.79	14083.8	5398.49	26149.7	28701.5	29927.6	84829.2	21168.1	7784.85	22749.8
F1MA87	9975.15	10727.7	10001.8	14297.3	9531.39	16367.5	12377.2	10008.6	6127.22	6308.84	10557.1	3728.06	9124.7	9612.64
F1MA89	13286.9	7819.33	10357.6	11313.4	13532.9	15741.9	14410.8	10145.4	9834.99	6464.58	7961.23	7884.53	8569.25	8973.88
F1MA98	14520.9	17899.6	11834	19138.1	11023.7	9764.84	19095.8	13441	10631.4	18450.1	15090.6	9524.71	23518.9	18062.6
F1MAA2	25539.1	32901.5	27684.9	34601	29988.1	18421.2	23329.4	34189.3	24474.2	27481.2	22323	38831.9	62689.6	41874.4
F1MAA3	48631.9	33503	67455.8	60374.1	36187.6	24580.1	21580.1	37537.7	29326.4	34758.3	23885.2	18705.1	30096.7	9589.49
F1MAA5	18113.9	20267.9	11261.1	20724.6	63513	20596.1	8911.8	19879.9	12825.4	27053.4	8030.74	13507.7	25989.9	68368.8
F1MAA7	404235	335338	398694	483699	495855	488638	454548	493214	493698	244956	534148	330753	261008	309211
F1MAC0	3554.26	7166.66	5362.04	8175.08	12838.4	26031.1	17778.8	3695.11	3981.45	15899.4	18238.4	2663.38	18412.1	14638.8
F1MAH5	8189.31	8512.32	5747.5	6176.81	6804.58	7533.08	10355.9	4723.88	8088.95	6055.03	7208.63	8365.84	8284.31	10229.9
F1MAK9	5268.35	4367.53	5678.52	4690.3	5283.92	14300.6	8796.56	5742.62	3773.83	3919.99	11338.2	4148.54	7901.39	3495.34
F1MAN8	52594.8	50504.3	48505.6	31484.2	37234.9	45247.4	34323.8	37994.4	39050.7	30422.2	184574	53477.2	31722.2	57597
F1MAQ4	5608.91	6986.93	6274.45	4883.39	6754.21	10082.6	11473.9	4850.94	5735.05	6858.85	4804.78	6725.54	3159.25	6185.53
F1MAR6	13842.8	31767.3	15169.4	37177.4	4006.28	46269.7	35952.6	18749.9	4955.45	13714.3	21782.4	14426.6	20208.2	8635.75
F2Z3T4	41919.2	57976.4	32342.1	6102.54	8389.62	72752.8	108171	15891.8	17951.9	66070.3	19534.2	13600.6	4.59499e+06	74447.3
F2Z3T7	16719.1	21320	16141.9	19999	16332.8	25079.5	27056.7	16748.3	22200.5	17743.7	12853.5	15296.6	21224	16850
F2Z3T9	37613.7	44607.3	49088.5	59189.5	48503.9	93952.9	70071.9	42107.4	40809.2	38569.2	49208.7	39389.8	55287.3	47787.3
F6PUQ7	8877.83	4131.37	10519.9	7186.79	12482.6	12888.3	16870.4	17082.6	13423.6	6316.34	4694.39	8932.4	4098.46	2802.24
F6Q5K7	41388.1	33867.3	53612.1	54638.5	82241.2	80497.6	115481	52171.9	92851.2	41418.1	49384.5	24221.4	12938.5	29441.7
F6QBA3	45029.5	31388.9	34595.9	42234.2	43929	78485.8	32525.4	37451.7	31986.6	33692.9	35785.6	33653.8	18267.7	20717.9
F6T071	11309	19882.7	12449.3	23870.5	18504.6	16378.8	30529.8	21406	15130.2	16416.7	19365.4	18806.5	21781.2	18091.4
F7EMK8	44307.9	61468.9	59495.1	67816.2	96012.1	61180.2	109786	71565.6	53912.9	6387.34	21794	60821.6	26330.6	54384
F7ENH8	6056.19	7080.85	5365.37	6768.26	3703.28	10281.6	6466.98	4376.8	11158.3	7664.2	9416.08	3667.11	8895.28	6229.69
F7EUU4	16887.2	25450.5	23083.3	28358.1	26889	35897.6	33291.9	20796.8	19824.5	19942	16554	22789.5	28207.9	17586.9
F7EXQ7	443304	461982	552888	618313	623234	444357	798046	548195	619720	422966	411682	408184	371604	436422
F7F588	40130.4	49349.3	44092.6	66718.9	50384.7	49528.1	50865.9	34517.6	48801	50224.3	41368.6	28217.5	35958.5	43381.5
F7FDM3	27234.7	26215	30162.7	39637.4	33972.1	40771.6	42953.5	46578.3	46929.5	26053.4	23072.9	26201.3	16306.6	22981.5
F7FF45	15940	15693.4	9271.22	22350.4	19723	13524.8	26055.5	15233.6	14616.5	8481.71	23301.5	16112.5	12406.4	19782.5
F7FFR1	6288.94	8636.12	9954.19	9830.04	10533.4	11157.9	8668.54	7917.9	7210.9	6526.56	8638.39	4749.81	8219.83	4418.94
F7FHF3	61233.5	41053.5	65656.5	75614.7	46458.5	74862.8	83867	61074.2	17594.5	65327.5	58273.1	69838.9	70559.3	44109
F7FHT4	12426.1	14655.4	11182.3	16235.2	16564.1	31013.2	39000.4	3514.79	18626.7	11472.4	5762.72	2166.05	5265.47	5387.09
F7FLB2	36167	41252	29968.9	40292.9	29827.6	49079.4	48807	25570.7	34834.9	31141.5	43765.3	39321.2	36755.7	38096.8
F7FM32	43965.9	36747.6	43598.7	35535.5	50158	27124.9	35701.5	48808.5	19101.7	27590	32031.8	31541.1	24438.8	28354
G3V624	18507.5	16706.4	18465.2	12902.9	6401.72	13003.6	11041.4	26690.5	19346.3	33226.4	33911.8	24336.4	69087.1	30492.8
G3V648	22205.2	20079.2	19961.9	20364.3	17959.1	27802.6	26155	37146.6	20652	12528.7	10124.3	16343	15731.3	20593.4
G3V667	25571.4	26520.3	27732.6	34980.9	33410.3	36940	27401.6	29622	24219.8	22072.3	30584.1	18979.7	19749.3	25492
G3V670	10390.4	11788.1	9438.01	8884.69	7131.53	6413.64	6000.61	9488.4	10691	11703.4	13284	9948.62	17566.9	8446.66
G3V6A2	20853.1	16355.6	11557.8	15114	6208.99	1257.61	10227.9	14064.9	13736.7	20548.6	25711.8	18424.3	24550.7	17741
G3V6B0	12303.8	12984.1	12532.9	16787.3	17551.4	30890.6	29458.8	13157.7	13186.2	10679.2	22597.7	11262.5	27284.2	11539.9
G3V6C3	12758.7	12734.6	20163.2	14447.7	11565.8	10943	16687.9	14217.1	11048.9	10731.2	23969.2	16526.8	47454.4	20830.3
G3V6G7	179116	191668	97747.2	109930	316969	143333	189326	238706	176839	146401	155741	116377	188242	165500
G3V6H2	18753.2	16466.5	15404.7	15391.9	13758.5	26217.7	19694.9	13713.5	15935.2	15213	21143.1	14971.3	24099	14796.8
G3V6K6	7940.21	7085.25	7051.56	11114.7	10697	15007.4	13914.9	9373.62	8152.85	7643.32	10214	5529.09	8854.31	7042.94
G3V6L9	67997.3	68378.1	79772.8	84779.8	105140	87657.7	107771	61615.4	64237.5	86949.7	58692.9	86718.2	115985	89129.7
G3V6N2	9140.22	9490.35	12852.8	6223.71	11202.8	11345.8	10169.2	16312.6	4615.87	13553.3	15963.7	8866.33	39721.2	11282.2
G3V6P8	148799	142581	138420	80380.7	152322	155989	177456	23523.5	212107	188862	170035	187873	93631.5	335539
G3V6R7	45204.4	43024.9	44144.5	46656.6	37354.6	45808.3	52375	69573.6	69812.5	61564.6	25566.9	47473.5	35005.1	64999.9
G3V6R9	18654.6	15412.1	13525.4	15800.8	13238.8	15057.6	18845.2	13453.6	18187.8	17085	19675.1	15837.2	15997.3	18980.2
G3V6S8	4306.72	8534.46	3585.42	3326.08	4297.73	5978.2	6154.75	5282.72	7139.92	19154.4	6810.08	2514.42	7909.94	13991.8
G3V6T1	60603.7	72924	74322.9	78233.9	63825.4	157161	106181	72376.4	54374.8	66448.9	96720.3	51609	110504	62505.3
G3V6U9	23271.8	22482	35523.8	40500.9	32274.8	31476.9	65210.1	53347.8	11235.8	29998.5	41083.7	39295	21695	13631.5
G3V6W6	77563.9	84616.9	89970.1	86860.6	103795	121960	82654.4	106084	79763.6	80173.9	104756	80810.7	58562.6	74565.8
G3V762	15331.5	6058.39	19240.4	11386.4	16319.7	18143.7	8053.86	3484.7	4887.47	12074.8	12052.5	11955.6	29315.1	18267.2
G3V784	6912.48	7771.95	7101.21	8271.42	5981.16	8012.89	5799.28	4984.09	4885.74	4381.05	6241.1	4087.78	9039.19	4845.82
G3V7D4	4719.28	6391.83	4034.57	6483.65	5285	11888.2	8734.99	4782.52	4487.92	5208	9098.5	3669.18	6063.49	4796.82
G3V7G9	64605.3	55170.2	46276	53930.9	57533.4	57469.6	67851.1	59861.4	47521.3	51437.9	63593	57182	55024.6	47246.1
G3V7I3	26984.3	31204.4	33153.5	37765.2	31032.9	45727.5	42095.9	35436.7	24092	20733.9	21600.8	28396	13307.6	34401.6
G3V7I7	12624.9	10848.9	13197.6	14969.7	15131.8	22077.8	18339.1	13007.4	15729.3	14789.4	22997	19363.1	23548.1	60157.6
G3V7K1	2.44427e+06	2887901	2725354	3.19233e+06	3.5752e+06	3.48147e+06	3.49477e+06	2.88561e+06	3009462	2.11819e+06	2884320	1985139	1.60888e+06	2.75944e+06
G3V7K5	68055.6	72509.3	51267	63849.5	61035.3	41715	53790.5	64330.8	60732.2	61234.5	68652.5	54133.7	49626.1	72642.6
G3V7M0	14537.1	10890.2	15451.6	17752	18120.6	30988.1	23329.4	17192.4	10789.6	10065.4	17783.9	11487.7	15016.3	8716.48
G3V7N6	19018.6	16461	19947.7	17780	19489.2	15706.8	18674.2	21219.2	13146.8	17480.5	43902.3	22201.9	21705.7	19589.5
G3V7P1	65832.2	62028.3	70772.2	92660.5	79161.5	64959.4	63740	65362.7	76112.2	53259.5	72414.7	71104.8	71602.6	77286
G3V7P6	12424.5	12955.6	8987	13450.6	12158	19238.3	17895.4	15270.9	8808.08	9975.97	16640.3	10706	11869.7	9946.66
G3V7Q7	48184.1	56537.7	50556	49097.1	39676.3	34929.6	34495.5	47947.1	37351.4	43044.8	74429.8	40321.4	91133.1	69407.4
G3V7T6	41121.3	30083.8	35218.8	47635.5	35973.2	46274.5	43442.8	37048.3	32484.9	24817.9	51688.9	33105.7	39667.1	24838.9
G3V7V2	1299.15	1994.95	2150.2	2090.45	1652.6	3154.93	2609.15	1089.82	1749.82	2445.37	6153.47	2212.41	3474.01	2583.32
G3V7W1	49007.5	56933.3	60235	56833	56779.1	37086.8	39063.2	57540.1	46892.4	49723.3	75709.2	44344.7	43771.3	67409.8
G3V7Z8	36248.9	30730.2	26825.3	26478.1	18552.1	30223.8	18229.7	31719.7	31482.6	39111.1	39349.4	34999.5	62200.6	33029.7
G3V824	13015.6	12068	15418.3	9589.53	11243.7	17279	11909.9	14442.5	9313.2	11642.2	24190.8	16493.1	15578.5	12126.2
G3V829	13955.3	9142.86	6762.86	13104.3	13709.9	21172.7	16828.5	15360	6817.73	16333.4	14126.6	14554.4	28179.3	13763.3
G3V852	260178	215562	258579	295179	251659	363595	293352	338214	262179	238099	504353	268826	235997	223612
G3V8A5	100167	95930.6	90306.6	79685.7	95090.7	78821.1	75683	130915	115869	114711	110270	145122	121929	136101
G3V8G2	43173.3	36234.8	43542.4	49446.1	40993.7	43898.9	45881.6	42409.8	41927	43487.8	75405.5	39145.4	49001	43748.4
G3V8L1	29838.3	29347	27863	48360.3	27536.4	47019.8	43811.4	45396.3	34924.6	36236.5	31293.7	33557.6	66217.3	69706
G3V8Q1	25991.1	24883.8	34282.7	21196.2	39723.1	48714.6	70426.3	28534.3	22922.6	32232.2	39701.5	26839.3	75606.5	29846.5
G3V8Q8	6101.73	10444	6926.9	9090.73	8931.45	11156.8	7778.16	8024.71	14818.2	6468.51	7990.41	18219.1	35256.4	25387.6
G3V8S6	5251.55	6120	7710.71	3904.59	5694	7576.38	4591.56	1807.16	4881.59	8597.37	8388.95	6997.15	223705	5444.71
G3V8T5	16124.9	17946.9	21275.5	24385.6	21633	36933.2	22738.1	18483.9	14585.4	17013.8	20422.4	16823.9	31465.9	17565.5
G3V8W9	14600.6	17558.4	13712	10391.4	12542.1	9381.41	13605.6	20122.9	10305.5	21027.3	13174.4	9669.1	16274.6	13786
G3V8Y8	14917.9	21579.6	26505.1	24804.5	39083.7	23796.3	20876	19106.9	12099.7	15020.5	20317.8	20904.3	20263.7	8649.35
G3V912	51990.7	158140	148520	163768	166980	174271	182902	54885.8	166320	138443	108945	181257	108293	99172.4
G3V918	18986.8	16409	18371.9	11428.2	17300.8	21381.2	24377.5	30270.8	24680	23109.8	12198	31518.5	28225.9	17958.1
G3V928	27048.4	27619.4	13620.2	26952.5	17346.6	37628	16768.9	28389.8	20478.4	25190	45952	29228.2	43789.5	24788.2
G3V965	9486.38	11741.5	12019.1	11463	11808.9	10606	11675.7	7615.25	13715.1	28661	22465.5	10458.1	35523.4	33960.1
G3V978	43320.7	54100.7	31730.1	49744	37713.3	8461.86	18363	39421.4	69305.7	45499.2	54472.9	59008.6	92610.1	42176.6
G3V982	19778.8	20631.6	26530.8	32504.3	20591.3	43020.6	27000.1	29950.4	18338.3	17227	26345.6	16076.1	24079.3	18934.8
G3V985	12916.7	16603.7	18702.9	12521.6	14707.9	20124.8	12970.7	8896.07	15580	28996.1	18108.9	15599	7643.82	12185.2
G3V9G5	50825.1	59073.3	44923.6	23537.5	41952.9	49115.1	46266.3	62311.7	43622.4	49899.5	61894.9	81751.1	94791.1	81965.8
G3V9J1	26242.9	24544.8	28448	37363	16733.3	10283.8	22129.5	25438.8	22179.3	113171	52680.1	13186.2	325685	69071
G3V9K0	9752.03	11451.1	9161.78	6661.05	9376.97	44518.5	20201.9	8435.54	16246	6216.32	21862.5	7632.92	16436.5	12286.3
G3V9M1	5799.15	4871.21	5301.84	7529.91	6643.63	15362.9	9976.44	8282.59	5499	3244.87	5989.55	6830	20564.3	4952.2
G3V9M6	20154.9	25470.5	20857.2	14853.4	4661.33	15802	7328	12043.9	14627.6	21708.5	86517.2	15470.9	69945.4	27726.6
G3V9N0	163005	156332	175024	166417	113003	37886.9	44976.7	112030	75905.7	184962	224779	115656	180406	136081
G3V9N7	48086.3	47590.5	52855.3	41264.1	34141.3	66649.2	28610.1	37699.9	34417.4	54650	74184.5	58611.8	43268	49970.8
G3V9Q4	10099.2	7750.02	11408.6	15720.1	10021.5	18620.7	17484	11900.7	12632.9	10759	8993.61	7272.44	12334.2	7946.82
G3V9R2	17482.4	19979	25241.4	20563.3	12460.7	24275.9	17644	18972	18922.7	17880.7	16577.6	38034.8	38293.8	25852.8
G3V9R8	20346.7	32857	23083	24608.3	20274	74157.2	30057.5	20567	27057.5	24396	31845.6	22846.7	44942.3	31125.2
G3V9S9	21393.4	12179	13602.1	15478.2	12832.6	18888.2	17307.1	13329.1	16794.9	19252.6	19393.4	16083.8	37773.9	17610.6
G3V9T7	43238.3	63166	59850.2	81905.8	91698	112989	95370.2	78598.2	66398.4	50913.6	77020.5	60474.3	55698.1	63353.3
G3V9U0	13859.9	14578.1	18979.4	27767.5	11840.6	23159.5	22656.6	13439.5	15726.8	11357.8	18377.9	17850.4	18128.5	11446
G3V9W2	11435.3	21703.7	19470.5	21169.5	16132.1	25822	38863.7	33930.6	19568.5	7228.58	19452.1	24362.9	20307.3	7164.07
I6L9G5	16093.5	23712.2	19064.4	16185.9	8866.94	27395.8	19574.8	19411.1	12779.3	20983.8	17314.7	14303.7	63196.8	30526.1
I6L9G6	113794	112102	112395	112794	113603	156134	137593	111363	94080.1	108742	135876	87938.9	105300	85926.2
iRT_Peptides_Fusion	2.03631e+06	1.62161e+06	2113081	2.52672e+06	1818952	2.58826e+06	2.14929e+06	1.6597e+06	1.21174e+06	1.72663e+06	1.97807e+06	1.57358e+06	1421873	2.02058e+06
J7PDL5;Q4V797;Q5FVQ6	6788.44	8177.59	9987.51	8400.94	12846.1	23015.2	14892.9	16187.5	10557.2	12537.4	8262.52	10591.1	25983.5	9498.66
M0R3M4	10542.8	16438	21523.6	15142.8	17465.4	17831.7	16299.7	15132.7	24722.8	24250.5	20283.5	11203.6	18109.8	12916.4
M0R402	22540	20339.8	23335.5	28277.2	23404.4	22172	23828.3	26840.4	20873.8	19457.4	29189.1	23939.2	36093.4	26936.8
M0R436	21168.9	14904.8	19593.2	31054	23808.2	22725.4	29795.1	18723	18990.6	18780.8	28546.2	20444.4	16253.5	18945.4
M0R4G0	94259.5	87774.6	79204.4	71283.9	93218.7	54313.1	55541.6	48014.2	54240.2	70051.5	68082.8	67041.4	94661.5	41080.9
M0R4L6	31686.9	23892.8	33297.6	37948.1	33293.1	22463.4	25753	25700.4	24943.1	26695	20590	16188.6	55863.3	46928.2
M0R4V3;O70377	28280.8	21078.4	32225.7	30404.8	32000.5	24707.2	25416.6	29684.2	35073.7	28542.2	5529.92	33161.1	22254.9	30531.1
M0R515	12332.7	8112.34	13084.2	7257.33	12410.4	10707.1	7774.04	38113.8	29791.7	15770.4	3408.02	23373.6	25488.1	13373.2
M0R557	31370.8	34399.9	31304.8	50653.1	37889.8	56203.7	61561.1	36985.6	53213	28835.9	18856.4	39373.4	19292.3	37790.3
M0R5H1	21507.8	11289.5	20147.2	16262.7	32171.8	30837.3	27541.4	25769.7	25824.9	16661.9	18789.5	17594.3	9554.46	11032.1
M0R5J4;P04764	3.21944e+06	3.18023e+06	3218898	3.64239e+06	2.7363e+06	8717634	5879065	2.86801e+06	3.0441e+06	2.86124e+06	2.92819e+06	3.65925e+06	2.02112e+06	2.84396e+06
M0R5K3	154473	151701	167564	57354	225620	125948	222332	261616	367540	277565	172683	196811	173290	225851
M0R5M7;Q5U3Y8	22502.8	24460.2	18174.9	28936.8	23730	34630.9	31412.7	14167.6	22903	19461.6	36052.8	13171.5	23963.4	23986.5
M0R629	267593	312694	268705	443733	277728	433568	481877	248905	291704	178804	220128	143147	139009	131530
M0R6E0	17228.6	19364.1	20630	24617.2	25906	15636.6	33475.4	25101	15890.8	15295.3	23165	25178.7	27077	33415
M0R6J0	45778.9	29537.4	41409	76397.9	60869.1	47642.8	59886.8	46845.4	70246.1	76820.9	32465	41921.1	28803	32756
M0R6L8	125438	142098	58573.3	72246.2	132130	167255	140929	89951.8	126638	94041.5	108279	96264.2	118286	122877
M0R6N2;O88994	28110.2	46183.1	23225.2	50683.5	29893.3	69971.3	38096.8	33455.1	44095.9	51041.9	23638.4	30561.3	29897.8	35314.1
M0R6T1	5124.89	4760.18	4683.35	3315.84	3763.39	5090.55	4274.35	7899.82	6478.61	6739.91	2496.45	5500.15	5087.3	5561.55
M0R6T4	11174.2	7915.93	7014.44	8413.12	22652.7	6903.44	9049.67	7869.36	6858.49	11866.4	16120.5	8555.53	13513.8	9213.28
M0R6Z9	12730.6	12496.1	11881.5	11895.3	14443.4	8103.19	10781.7	15242.8	11910.8	19485.6	23064.6	15218.4	19314.7	10958.3
M0R757;P62630	260336	339311	233343	274844	307802	424583	390242	198485	300537	168539	433855	181203	577675	166092
M0R781	29388.4	15508.4	23360.4	20092.9	17603.1	19546.6	15777.3	19352.3	2300.74	46052.8	68953.7	10475.4	50230.8	21771.7
M0R7B4	32085.1	75113.2	61891	57283	14783.6	10742.3	4632.39	8136.42	9380.32	47279.8	119347	13190.6	896418	132497
M0R7E6	12480.7	8640.59	7748.13	16226.4	10698.8	24259.2	18075.9	7041.8	9673.78	9616.54	10946.9	16559.9	15633.7	10889.7
M0R7I0;Q6P6T9	37658.8	26336.5	29426	28668.7	41315.7	63728.3	49347.8	40580.4	30802.5	34818.5	28915.8	25704.1	17612.9	34126.7
M0R7M8;Q3B8Q0	12428.2	16709.2	11973.9	13663.4	20242.9	17255.5	17007.9	18919.1	21362.1	8423.79	21280.4	14067.7	18599.2	9608.52
M0R7R2	32127	44912.3	43798.4	45696	30776.3	14927.2	20531.7	18169.7	35641.5	84688.8	66794.1	17783.9	82060.1	96881.5
M0R7S5	138541	177482	149092	186036	163906	280893	271628	157315	193366	109033	111434	163255	50930	98523.2
M0R7V3	181996	130033	170190	278289	210863	274108	232477	135337	214263	231849	179263	114811	236668	148115
M0R8B6	7496.44	5547.44	8007.97	34237	5636.05	11926.8	6580.22	4033.73	3002.27	8714.28	10084.5	2773.87	14764.4	6962.24
M0R907	45777.1	44393.7	93446.6	64999.3	79846	122959	72764	53676.6	29723.8	48315	40065.1	47947.5	78902	38841.7
M0R919	24643.2	27907.4	15061.4	30758.7	30476.5	15101.2	22996.3	25222.2	27581.5	24461.5	49982.5	34618.4	48620.6	36624.2
M0R959	73003.9	63699.4	79927.3	85390.7	111627	87872.3	188861	71163.3	69474.1	58840.1	67041.4	72418.7	47478	63837.6
M0R965;Q3B8Q1	13943.7	18141.8	19017.2	14937.6	17790.4	29308.6	17594.2	24767.3	19739.7	20594.9	25399.1	13629.1	24668.8	9546.73
M0R9L0	103068	99000.4	102091	157094	121264	203909	178130	131672	99125.6	80943.6	48007.8	104713	72777.3	81944.3
M0R9L3	24250.4	35234.3	32382.1	37987.7	29109.8	69625.1	46489.9	26602	22320	13444.2	34580.3	19420.6	23302.4	20310.9
M0R9Q1	10803	15239.3	10013.1	10976.5	11993	18310.4	13594.1	10744.2	12733.4	13210.5	11859.6	13487.9	14812.3	10827.5
M0RA08	15276	10843.6	15923.8	10068.6	17996.6	6277.36	10231.8	22122.3	10742.8	19082.8	20225.2	17204.5	22030.1	13917.7
M0RA26;Q71TY3	99710.3	133934	65240.2	71816.2	135944	18678.9	117526	92711.7	95700.2	36415.2	134837	24300.7	36170.8	46957.6
M0RAD5	52752.1	55869.5	47531.6	60155	50258.7	28249.2	49714	42603.2	45011.5	78453.3	51885.3	31160.1	80200.9	35558.5
M0RAK2	46029.8	31814.1	35832.3	36988.5	42317.6	38808.8	39839.2	66029	58382	40395.1	34680.1	43287.4	39626.4	42004.6
M0RBA8	43537.5	31652.7	52436.7	52987.1	46288.6	37845.8	49598.4	52390.8	38770.3	37856.1	61706.8	34286.2	40360.9	22737.4
M0RBJ0	50167.8	67814.3	58389.8	44112	21724.9	43841.6	49185	40472.9	32095.8	29693.5	93737.5	44962.3	81220	69587.3
M0RBM9	12523.6	9511.53	8864.09	13027.5	11755.6	16316.6	19144.4	11445.2	6451.09	7905.05	14807.4	9479.6	9992.77	10373
M0RC65	320015	159892	229458	255357	468328	387354	346676	297400	257787	334218	434857	288299	155512	134184
M0RC99	39934.6	37980.4	35961.8	33652.3	36027.2	24602.6	39616.6	31189.8	38570.4	49175.2	48122.4	47612.9	272395	53471.8
M0RCH5	56502.9	53174.8	53467.6	72183.4	50901.6	135008	168795	96039.8	91309.6	54986.8	81956.8	48696.2	34580.6	68074.1
M0RCP9	12517.1	13716.9	9900.3	10787.9	10244.1	6699.02	11737.1	11984.2	9236.84	8063.06	14318.5	15686.9	14718.5	8927.94
M0RCX0	8540.45	13451.2	11248.4	5494.88	6782.03	8045.32	5386.33	16368.5	14191.8	16955.9	5008.63	20912.4	16104.1	19435.9
M0RCY2;P62278	175451	138246	165156	190170	208238	276661	194300	156792	138497	164673	208846	140847	141003	98301.3
M0RD14	45078.4	42705.6	44150	50845.3	34829.4	38978.2	34069.4	38455.6	27079.3	32865.3	142889	59392	103685	63810.5
M0RD54	9653.71	8156.28	8847.91	7925.5	3532.48	1699.58	2106.92	5675.22	1744.97	12033	12272.3	8009.29	15998.1	15276.3
M0RDD7	1546.88	1462.54	2196.85	1669.9	1768.41	3909.31	2327.7	780.719	1906.03	4829.21	1266.18	1399.96	34631.8	2807.24
M0RDI5	14995	16183.5	14542	10950	12052.9	4615.92	8350.1	18603	23409.8	21013.1	12068.8	17951.9	20504.1	21677.1
M0RDK9	255787	297325	291548	384667	365792	378188	402180	293350	307917	211960	254643	213944	291898	309517
M0RDY2	13897	17462.9	15822.9	19035.4	21395.6	17476.4	26899.6	17770.6	26755	13485.5	10778.7	15922.5	36919.6	26352.9
M0RDY6	7908.82	10428.3	8886.02	22189.1	10808.8	13474.4	10435.6	14684.1	8845.02	8583.55	23073.8	12203.5	7638.87	8133.17
O08557	50027.3	51100.1	50315	36206.4	32851.6	75666.6	80353	48688.9	27717.9	48721.6	101494	59140.9	95853.1	70482.5
O08590	34832.7	27763.2	33183	48198.7	20943.9	30715.6	53740.7	19286.9	33071.9	15455.6	21286.1	29160.1	14539	25897.2
O08618	16964.2	7721.17	11295.7	15047.8	22165.5	15874.6	22284.5	17693	19385.2	9366.41	14023.2	19819.1	8335.02	8464.32
O08619	43436.9	47304.1	52870.9	87246.6	25920	60454.2	44940.3	56146.4	13765.9	26321.6	83665.8	59890.7	45062.5	39767.6
O08629	35271.7	47473.2	53573.3	61860.4	45035	52995.6	65016.2	56274.7	36601.7	50916.5	51836.6	47807.6	74926.2	39227.7
O08662	21791	14529.6	18847.9	21011.2	24187.9	30424.9	22055.7	32330.9	20415.7	20999.3	26490.4	18073.5	15810.4	18785.8
O08700	19934.5	20466.8	20586.5	20689.4	22582.6	47302.3	29698.6	22802.9	22214.6	19366.8	22080	21311.7	20925.4	21912.9
O08730	87526.6	42952	39662.5	42730.5	50230.6	49395.6	59241.7	43624.7	49917.2	30217.8	35598.5	68812.2	32677.4	56195
O08776	42386.7	36336.4	24109.7	40158.7	47254.3	54507.7	56218.7	50893.8	68165.6	21453.4	35174.3	36471.4	22930.9	49727.4
O08815	17408.1	20586.3	15611.5	23681.1	19799.8	35495.5	21361.3	21291.9	19778.6	21833.5	44688.5	22212.5	15152.7	26774.2
O08836	23961	13944	23874.2	34040	28084.8	31763	28422.2	33370.9	29250	22596.2	17386	15867.3	32625.9	16739.8
O08984	58742.6	47893.5	49626.6	62908.9	64185.4	53772.8	57846.9	58953.6	62332.4	53607	74341.8	48175.9	27350.6	81030
O09178	13763.4	11780.7	11277.1	11617.9	10048.4	9914.66	12885.1	8235.86	9262.77	11815.8	45135.9	7422.32	23215.1	13276.9
O35077	12376.6	12519.1	20099.3	13884.2	15981.9	7121.59	13597.9	30823.7	33451.1	28573.4	18191	23227.1	8820.22	19160
O35092	19771.2	24885.3	17102.8	25480.7	54528	19220.2	20317.9	13226.1	52352.5	36910.6	17762.7	29913.3	15167.3	54650.3
O35093	91490.4	86410.5	103625	55686.1	39967.9	6998.43	94657.2	161841	97192.5	82727.2	99133.5	67318.5	132217	122689
O35094	230611	223640	241474	347891	375081	348161	351781	260315	295060	187185	197001	188501	99398.8	170140
O35115	70460.2	66587.8	76702.6	68440.5	59477.7	59818.6	51625.1	63738.1	110161	115622	28265.3	41012.2	36077.7	32071.7
O35244	339554	330457	316107	295854	248620	162586	301683	482653	251145	404753	352739	544127	669338	719438
O35264	26473.4	17421.8	20999.9	41080.1	50592.3	22104.7	19496.3	43300.5	30783	33397.9	39590.5	38621.4	48202.5	36556.1
O35274	162372	235161	152108	174828	128529	102861	121298	117828	160361	402719	280812	200923	35110.5	381161
O35303	163207	145958	162320	221834	223654	259149	275287	191429	158040	124398	164870	149505	107433	139753
O35331	16911.6	22626.5	20487.3	19373.7	8317.43	26416.8	22272.5	16530.7	11202.1	15935.4	24436.2	24709.9	15043	18942.5
O35413	511424	521271	536953	351597	447964	443344	355791	498526	363142	461904	901352	1.14889e+06	742422	955021
O35509	350357	414975	306588	412888	344657	398843	364847	271175	326826	397480	430130	391373	368585	515431
O35567	105329	116537	95055.2	138694	113963	161235	146813	83785.4	90134.5	83125.3	158170	80882.6	78542.9	109624
O35763	1.05045e+06	1.02181e+06	1.19336e+06	1.44901e+06	1.08671e+06	1556843	1.38331e+06	1.02597e+06	809921	783598	1.72789e+06	1.04557e+06	1.11794e+06	790910
O35783	42678.9	46006.3	63757.8	38576.2	27133.8	47883.6	39846.1	53644.6	40957.7	45732.3	60558.9	78922.1	149714	61924.4
O35787	19165	20421.5	18997.1	18853.3	16572.3	30417	21919.9	16050.7	20258.5	27923	25626.8	15727.7	20532.2	16982.4
O35796	362607	403830	394355	390987	331662	354462	356689	518374	469050	399707	332434	314387	667795	710388
O35814	76044.6	89041.4	88221.6	70429.8	79360.2	53335.6	64837.1	84840.9	74432.5	91941.8	72646.4	67911.4	92153.2	112790
O35821	25621	17975.7	26140.9	32288.4	31081.7	40944.9	34729.7	34617.6	21635.2	21791.1	32941.5	18923.9	36601.3	14444.1
O35824	82466	95429	99404	99618.5	110373	134833	110255	102305	77116.6	100840	84531	77953.9	73598.2	115083
O35854	150768	179499	153318	194950	184174	244950	217432	166295	173564	125254	79782.2	149799	195935	138735
O35878	673534	748375	833019	775724	511000	866105	618491	686587	710618	571748	836382	1.12505e+06	841375	1.18153e+06
O35889	14744.7	24811	13287.7	15514.7	20763.8	29689.1	27178.6	21243.1	23245.8	12432	23855.9	12078.9	20032.2	42070.7
O35952	47800.5	45777.4	29238.9	36077.4	30730.7	17814.6	23775.4	24581.3	31597	71242.9	52542.3	34665.9	130171	70273.6
O35987	125680	118363	115610	156104	110416	75270.2	101670	114853	104692	115926	140205	117865	137929	135067
O54715	3924.87	2178.49	3389.46	3968.61	3616.5	9036.02	8743.31	4516.46	4569.48	5132.6	3796.42	3917	7838.86	5635.09
O54783	11283	12390.7	17684.9	28610.4	16345.1	42523	35372	9997.77	5376.45	10627.8	19613	9412.42	48768.3	10108.4
O54861	28275.6	33261.3	33039.9	59852.7	33476.8	46193.9	40242.7	30551.8	35379.7	26860.4	43359.8	28325	18710.4	26107
O54924	409352	513695	499026	430875	376441	329882	450805	17797.6	277170	12921.2	13755	178701	14927.8	425511
O54937	21351	12962.7	17495.9	24767.6	6523.33	22620.6	15667.2	13349.8	29505.2	8354.05	34481.5	7899.15	11008.8	11549.4
O54975	55154.5	41728.4	46127.9	69450.1	47063.3	97978.4	83935.6	56310.2	39973.1	40104.4	72761.5	47548.6	47212.8	36461.3
O55012	9407.61	9364.42	9517.23	7404.65	8588.27	8963.24	9685.68	12169	6158.14	6496.04	12692.1	12082.6	9404.73	6673.05
O55043	23630.7	19186.6	18346	21793.1	20139.1	33220.6	26035.5	21245.3	14079.3	21019.7	25988.5	19381.9	18483.9	16024.7
O55096	36872.5	64826.8	43880.8	55188.6	48008.2	116147	86850.1	10183.5	7300.18	44668.4	90836.9	52922	16587.1	52409
O55171	550076	533067	516723	407029	438338	535962	402034	912592	1.37466e+06	771317	298140	893958	583394	608166
O70185	20841.5	22189.2	20676.7	24781.8	18744.8	54648.8	26266	17051.9	21601.8	19024.7	20584.9	15544.4	18950.3	22658.2
O70196	26569.9	29409.8	24474.3	33246.8	26788.7	34265.4	40529.1	32088.3	22920.5	22912.5	23074.3	28674.2	60337.1	29453.2
O70277	10853.7	9009.04	11686.5	10833.1	5883.1	9183.33	9096.16	4853.26	8422.02	16593.4	27610.8	8938.21	26036	10421.2
O70351	297204	324412	329051	377833	344884	416054	410620	295825	323987	204506	208304	324428	209095	242945
O70511	87964	86316.9	94533.8	134356	122009	211384	183467	89214.9	91949.9	71775.1	79624.2	57352	47337	53227.6
O70513	7651.97	8343.89	6622.94	8618.2	9441.06	9964.96	10417.5	8394.41	7147.76	14498.2	15657.4	16345.9	16803.1	11364.9
O70593	11822.1	12625.6	5117.6	7930.87	9663.57	4279.14	5330.56	6124.95	1882.51	9323.33	11775.7	5129.71	22577.2	14333.1
O88321	79773.7	95944.8	85517	149651	102538	174937	111397	83563.1	144096	73900.2	80374.9	94165.1	292953	48138.6
O88370	16560	10853.5	18155.2	12637.2	8711.27	15134	13111	14328	10600	10770.4	15898.4	10835.2	9052.88	11686.1
O88377	11228.8	14113.7	9517.42	14920.5	7581.5	15146.1	8130.5	12468.9	9248.44	8816.72	15792.5	10546.2	12383.8	14072
O88453	19506.5	17312.8	23468.2	21524.9	22853.8	23145.6	25153.4	30319.4	25903.3	36407.3	21742.5	35229.3	42216.1	31420
O88483	46695.8	43434.8	46957	50154.3	69833.4	56806.4	63124.9	66532.2	62007.8	43120.5	43020.3	54730.8	40063.4	48905.8
O88484	23157.8	23343	22416	27672.9	23877.7	29114.1	32016.3	24496.2	23802	17166.6	19951.9	19015.6	3735.24	22588.4
O88506	19131.8	18539	18252.3	17187.1	12152.8	6008.51	8803.27	16743.1	15375.7	30433.9	20242.5	22387.9	14582.9	32279.7
O88600	208772	201877	214208	213367	203090	244221	263351	228708	162429	167915	238954	199923	214847	192795
O88656	10517.1	11631.4	13498.4	6581.16	6225.63	12075.9	9033.78	25671.8	29951.3	24136.6	23191.3	22700.4	21188.8	20541.7
O88658	27915	29212.4	26229.9	23991.4	23928.7	22772.9	27740.3	16050.7	29660.2	27922.9	42277.9	21138.1	21525.1	26231.9
O88664	21293.4	20201.5	20949.3	18700.9	19856.3	31787.6	24685.8	21428.6	17584.5	9600.41	19800.9	18993.1	11557.6	18767.6
O88761	51776.4	63646.2	43136.8	46546.1	48239.5	43227.5	41354.9	35430.3	42917.8	49726.7	77890	52312.7	62916.6	62750.6
O88767	46053.4	45826.3	66377.3	52639.9	104960	33131.5	61124.7	54221.5	53903.3	47364.3	75948.4	49085.4	38553.6	36147.6
O88794	32957.4	32153	28226.7	30444.2	27402.3	31163	44296.7	29971.5	46498.4	41817.3	18360.8	38375.8	48282.7	50257.8
O88797	9065.98	7042.49	10462.7	18772.2	6311.55	26039.6	18248.5	10583.4	11052	28243.6	34624.2	6580.95	74369.5	15372.4
O88801	15919.8	11890.4	15148.9	14421.8	15669.1	14202.3	16265.7	13581.5	14706.9	14079.7	16980.4	15066.7	17606.6	15810
O88884	14056.6	9280.74	8992.54	9497.06	8052.57	6262.13	6090.62	17574.4	18650.2	19605.6	6572.12	10103.3	9307.38	6307.48
O88900	27974.7	29210.3	29417.8	35064.3	33120.1	10521	22902.3	32433.5	24686.1	55332.5	58125.2	28801.4	21448.9	28229.6
O88923	12582.4	12215.6	9691.37	15367.8	12980.1	12485.1	16994.9	8980.83	11898.4	13222.1	12924	12048.2	7815.36	11459.5
O88989	630087	762585	856190	1.20832e+06	984164	808781	1.10087e+06	695145	635138	581599	533124	462382	308046	590002
O89046	11473.8	11497	8938.08	11879.9	8813.48	13114.8	7607.04	11981.3	13318.9	9046.56	14055.1	13492.7	29368.7	22961
O89049	61480.7	66192.6	51116.4	67250.1	53706.1	26792.3	44700.1	59558.7	50400.1	52923.6	119166	83001.8	97013.4	64255.1
P00159	880377	786082	328751	483638	1506361	1105532	436413	1.65786e+06	768454	1.95312e+06	1177878	984844	872530	1100946
P00388	48358	55820	51142.6	54787.5	48521	70526.4	48733.7	46508	44399.4	48570	96973.1	38727	36415.6	41183
P00406	9241262	9567954	10439366	13415915	14498844	18240182	14139014	10592905	11278031	7574138	5988295	8.20216e+06	4.85639e+06	7.22704e+06
P00507	4134325	4.47057e+06	4.36513e+06	4805022	4984682	5426548	5431394	4.48771e+06	5.83245e+06	3.6724e+06	3.77488e+06	3.76361e+06	3156317	3.44979e+06
P00564	3.14404e+06	4189451	2590136	4321823	4.18659e+06	3826304	4612117	2.04787e+06	3518667	4382486	3.57199e+06	3.21511e+06	4.28627e+06	4.25849e+06
P00787	30278.7	33523.2	31147.7	28794	21252.8	13928.2	23273.8	26380.4	67570.1	67318.6	75903.8	44356.2	162505	92310.2
P01015	51748.6	40128.8	42245.2	74306.6	68538.1	93493.6	76276.7	56137.1	74798.8	42792.5	47570.6	31432.2	88296.2	30461.3
P01026	210050	208427	243087	407612	295735	499304	431265	265580	228955	156862	163114	235360	190922	255179
P01041	35225.5	34232.6	25424.2	22405.2	22168.3	39086	41978	31708.1	55575.9	35320.7	58228.7	36747.1	51927.8	63935.1
P01048	483977	187179	275210	149723	95956.6	108280	127479	124757	167117	123376	820883	504596	210335	104012
P01830	5591.51	11094.2	7278.02	5471.4	4720.2	7551.47	9068.59	785.701	5942.96	5663.48	11517.3	7063.93	49656.4	12946.8
P02091	3.33662e+06	3.98031e+06	4.0083e+06	5931543	4.24179e+06	5.25155e+06	5135670	3.83061e+06	3014592	1.82617e+06	1.75576e+06	3.99884e+06	3.72812e+06	8720260
P02454	17429.2	19493.9	25007.3	20675.1	12837	31413.4	16560.2	33955.2	25666.7	21783.6	24645.5	16960.1	36159	12794.5
P02466	12297.8	17963.9	24446.6	25123.5	8717.45	45451.5	6099.09	2128.07	5505.55	11120.4	35049	11117.9	68174.2	1467.55
P02563	18952436	20100982	18396774	23467400	19461870	23451456	25521196	18645060	21506978	20245354	19821130	14358318	12544559	16994492
P02564	43479340	39226964	43777656	49573952	51740684	64233168	55070296	46609284	42276624	24705430	44274940	47010952	25543100	39688284
P02600	39660.9	39816.5	42430.8	11730.7	8011.7	9160.65	8687.37	14583.2	9321.09	15079.1	190794	119879	61561.2	79020
P02650	65507.8	72246.9	70010.2	102665	55828.6	142648	109730	85008.9	70303.8	49300.3	54116.9	70728.4	157087	79437
P02651	35017.3	38498	38406.5	63234.1	15503.5	68198.6	61625.3	17146.9	36522.4	51161.5	34715.4	12752	28035.4	57490.4
P02680	226927	237700	230801	643089	146731	241720	207054	187125	319932	137909	342193	266457	426427	197979
P02696	24003.7	21326	13931.6	17233	16798.4	16218.9	17188	21175.1	22451.8	27484.1	41368.6	15371.9	58720.1	31873.7
P02767	119921	171854	80038.8	117377	98394.7	195016	198063	127073	185080	98247.8	178798	91107.3	206556	217656
P02770	2838513	2371901	2298646	2.42911e+06	1.29298e+06	980474	1.89443e+06	2.31551e+06	1.90299e+06	3.3888e+06	2.60903e+06	2.57005e+06	7316631	5.68435e+06
P02793	49714.2	44909.7	31001.8	45470.8	36150	42778.8	23719.9	27810	24895.2	16825.1	87893.1	24292.9	83705.6	21398
P03889	148612	154852	142994	221955	174769	131670	103971	135043	153668	189445	287403	133614	101324	164313
P04041	1.13289e+06	928404	1.07116e+06	1267140	1.31732e+06	298880	635580	906594	1.05991e+06	802975	1.05424e+06	1.48067e+06	1.11388e+06	1.20247e+06
P04166	92379.7	93862.5	63011.9	110085	97742.5	76265.7	106370	109275	113570	35118.5	37064.1	50730.4	84899.8	67463.2
P04182	36803	35663	33325	27987.7	37344.9	19723	24909.9	41863	30252.8	35405	57256.3	39795	27651.2	34714
P04256	111008	185310	152637	159619	120557	170711	142547	144064	139992	264775	310141	62311.8	506892	259393
P04276	65649.1	56072.7	53655	57116.8	33315	45894.8	54458.5	77562.1	73892.5	46409.1	47079.1	46025.6	90493	63580.6
P04636	15692593	14163541	15488012	18118626	18517002	15601668	17036972	21245968	21109632	14976420	11000862	15505112	13490896	15616322
P04639	83719.4	69008.2	76906.7	102793	47776.3	68578.5	69454.3	64677.5	82139.6	122614	71450.9	25500.2	75120.3	156671
P04642	759355	757356	785442	858700	630000	451571	533630	446499	573995	757427	1.76375e+06	726539	617912	714739
P04692	6002104	7.24265e+06	4492269	3.02351e+06	3.08815e+06	4439763	3.88585e+06	4955974	10547472	19259490	6.83478e+06	5914149	52419872	20613476
P04762	113820	99189.6	121619	121315	116271	159146	117183	110277	116231	94604.5	217476	132727	105912	79013.6
P04785	165199	173275	156429	154058	104164	155688	157001	176165	136289	135354	276896	194060	270266	227654
P04797	5.49889e+06	5380445	5.08918e+06	6.02248e+06	5828908	8665419	8691789	7154945	7976772	6392500	5.61237e+06	5542073	3.48444e+06	4577920
P04897	64592.3	73211.5	71829.2	69504	68992.9	97710.8	86248.6	58779.2	61498.1	46951.3	87759.2	70995.9	73464.1	79237.8
P04905	5283.08	6385.41	8575.01	4424.9	7617.53	12433.4	5409.53	11020.3	4992.39	3894.91	4179.09	7772.45	23112.6	4099.28
P04906	34603.5	34406.8	48038.3	70067.9	50768.5	36018.3	39117.2	33332.2	48834.7	25491.6	44496.4	38186.1	33154.5	27673
P04937	117322	99784.2	94759.7	67950.2	78046.9	97040.9	79897.7	94399.3	77873.3	94570.9	284022	120077	188564	101571
P05065	136577	155310	214149	119466	84009.3	153154	99514.6	276864	223857	183613	68675.2	329768	432286	185947
P05197	365249	350108	328688	345789	349672	437038	404270	342085	280115	291871	557678	350899	467572	280948
P05370	32397.8	21524.3	25981.3	44067.5	53812.2	49896.3	43356.6	35328.7	43470.6	25800.2	43555.7	35065.6	21145.2	10094.3
P05371	147035	104450	132990	197639	76039.5	66143.9	87301.9	130601	114293	89055.2	432702	213388	365430	150361
P05426	29033.9	24890	25828.2	35351.1	29962.8	80626.3	50918.5	46131.9	26794.8	36721.7	33995.5	34008.6	305562	25405.6
P05503	121314	123675	95691.7	59611.8	79104.4	94103.4	62173	207336	234357	114705	51084.9	201287	318209	160972
P05508	688298	694356	497468	577231	684165	636752	866786	816892	541851	600156	670904	456223	550187	607100
P05544	43214.7	61375.8	40988.4	85670.5	54909.2	81798.1	71735.3	51103.3	55867.8	146040	42582	6491.48	218723	127219
P05545	109473	105223	120721	88194.9	89587	151174	149332	48780.7	48696.4	315423	81536.4	42681.1	657989	228190
P05696	15661.9	12345.9	5873.24	8043.38	11503.7	13513.4	4525.38	4805.82	10894.5	10745.8	10265.4	2601.8	16063	13584.7
P05708	360790	302158	287608	292884	349756	320617	423007	402371	316116	271514	341780	284729	339914	435713
P05712	259376	253064	239665	334236	301545	224010	317358	258989	252661	231028	300106	190122	260717	220992
P05765	64849.1	75669.6	66236.6	86177.9	58586.7	67903	55137.5	71595.6	61100.6	101030	54448	72946.4	141545	72865
P05942	207585	209650	174377	229286	173405	404214	250234	223606	302325	125468	205193	87113.6	624706	117408
P05943	77352.1	105981	91212.6	48643	74173.5	65276.5	67006.6	91344.2	93918.2	97179.6	156003	68005.5	148652	135064
P05982	9139.43	11106.8	8541.32	10813.5	10933.2	4458.41	12855.6	9100.56	5831.31	5694.73	13920.8	17076	8058.95	15548.1
P06214	7210.24	6099.17	6011.53	8530.79	7816.95	9131.76	10988	8419.93	7269	9442.98	4725.89	7944.98	38520.1	6382.43
P06302	58919.8	95508.8	99194.4	112043	76434.1	120362	128624	84818.6	111552	100733	45974.5	101178	110154	146191
P06685	300924	299842	262830	350079	319045	481311	496574	289757	378964	274595	180526	234790	173672	291553
P06686	119256	131718	105610	140629	176186	64179.4	95560.7	92699.2	87264.6	152159	114915	74533.3	102145	144038
P06687	8276.63	10495.1	7933.45	11229.5	2180.43	8415.17	16486.1	14539.3	5605.78	24502.3	16833	10069.5	31288	14189.3
P06757	40264.2	35255.6	29874.4	34166.5	35033	10487.2	24714.1	22105.6	22203.6	24292.3	36802.8	15635.6	15179.8	27002.8
P06761	518001	443992	450012	567838	413935	727613	566002	510619	399610	457194	568471	517306	647236	457768
P06762	7881.62	8516.53	9253.67	3760.68	7106.81	4656.66	8552.38	14053.6	5040.61	6313.42	21363.9	9590.99	26957.2	9737.83
P06866	28249.1	37880.8	19728.4	44882.7	27734.7	25386.7	7303.64	18916.2	33768.7	21842.8	7443.86	13076.1	18628	154616
P07150	188176	166414	201630	189503	132275	256139	254500	276314	132665	140890	283323	213074	221197	222462
P07151	42731.2	47328.8	45662.2	62305.9	64198.5	59886.7	50098.2	45843.3	49829.8	50596.5	53646.3	27096.1	59368.2	77799.8
P07153	81969.6	101034	83609.4	80332.4	85146.6	94034.5	99299.5	95143.3	79112.8	68653.7	100053	102360	137623	108997
P07154	13084.2	13848.4	5280.38	9178.56	11299.2	16080.6	8117.47	10859.9	8091.43	17574	11870.2	11398.1	39661.4	15432.8
P07335	480328	548934	373631	365803	370856	427775	450100	621265	349878	546162	617832	297608	617718	861214
P07340	702247	441924	500575	1.06716e+06	557030	470255	656613	491043	768980	428567	541837	239978	216152	341892
P07483	656607	637830	607161	532766	688744	662382	801001	807827	1.42047e+06	939075	243247	969802	370295	969561
P07633	553730	557727	593237	729051	879321	873365	980499	456444	520477	484646	451325	602118	408392	354521
P07687	27969.5	15974.3	18913.3	29295	16250.3	14790.1	21417.3	25801.1	16745.6	29147.3	42300.5	19595.3	24733.7	25072.9
P07872	59531.7	52507.2	57538.8	70887.5	66184	67693.9	71212.8	70374.3	79758.9	43991.4	55368.3	50521.2	47280.1	33727.8
P07895	735322	997930	891406	975641	789736	486382	614256	752649	1.024e+06	713888	607173	757377	687516	996293
P07896	10572.5	10373.6	12821.3	12745.7	15279.5	10817.1	14427.6	13909.3	16626.3	9289.85	8767.44	11466.5	6762.59	6098.04
P07943	101132	123077	116545	84745.5	80480.4	134617	143957	109574	108537	105005	71433.9	108103	78941.9	106547
P08009	41385.6	40100.7	45341	49267.2	50499.4	37039.5	37292.5	79730	48251.7	32430.8	22137.3	76765.4	40880.3	56128
P08010	213416	114020	165036	272954	192549	259846	239687	248206	258341	206681	197651	213917	144668	123476
P08050	90627.7	121148	88344.8	89303.8	111218	99749.6	86979.7	72354.2	147451	85451.8	66135.7	144908	101131	198103
P08082	7166.13	7366.17	4892.12	10738.3	4516	10214.6	5620.06	4703.49	33879.6	5845.33	8859.3	5136.07	6668.64	5225.98
P08413	47569.7	53383.6	54888	60586.8	57910.3	34725.7	36916	42431.8	40185.6	61201.7	75731.2	37997.1	36956.3	58806
P08430	3336.51	2465.16	2801.17	2144.37	3517.36	5065.38	3434.43	2041.77	3096.4	2561.2	9564.2	3831.45	5236.33	2415.07
P08460	181861	147970	130568	162871	155148	187544	152623	281816	179642	124664	128098	133446	159821	149288
P08461	2.09875e+06	1.67073e+06	1.96066e+06	1632906	2.56408e+06	2.30918e+06	2.19513e+06	2.53897e+06	2.67954e+06	1.98294e+06	1.44934e+06	1.4745e+06	896843	1.5455e+06
P08503	1293532	1331207	1211346	1.47406e+06	1.44794e+06	1063961	1355103	1.14892e+06	1.58839e+06	1.20722e+06	990629	1.02744e+06	980500	909402
P08592	2472.22	4163.87	2725.57	3648.4	2528.07	4953.71	4197.19	1250.13	3111.41	3278.68	12438.6	5096.05	14922.3	3385.25
P08649	56731.6	56657.7	54625.3	92851.9	45691.5	105232	53550.1	62365.9	52218.6	45621.1	40351.6	78009.8	105606	48673.1
P08699	20883	25952.9	16513.4	9864.41	8915.38	16209.2	17742	10402	11727.8	10773.3	86562.6	27361.3	56979.8	17627.6
P08733	2181183	1.91874e+06	2.37207e+06	2.63505e+06	2279531	3.15888e+06	3.81996e+06	2.59355e+06	2.73911e+06	2112203	1.64997e+06	2.51638e+06	1.29533e+06	2.388e+06
P08753	44633.1	69423.8	35060.2	51300.9	37929.9	40610.4	89360.7	36898.3	36710.5	64073.9	76145.7	34381.9	37905.6	60721.7
P08932	238851	254289	211208	127214	100521	85670.8	107483	76358.3	80634.8	200096	598279	1.29926e+06	325135	200948
P08934	83292.2	59002.4	61142.3	64419.4	50452.8	13060.7	24308.3	73884.3	48877.4	50273.1	69079.5	91393.1	117604	75634.3
P09006	85370.1	95108.2	80929	42556	70489.9	48354.4	44870	71358	87157	79087.2	109656	201499	135787	103610
P09215	16262.3	18949.9	14636.4	2317.06	12379.3	12875.2	17036.2	14372.9	11799.5	10486.4	48898.1	14737.6	20096.8	24010.1
P09216	7910.17	6959.68	8933.68	12484.7	11245.9	19173.3	12139.3	10236.3	7910.74	4732.6	979	5624.55	1549.6	6786.49
P09456	148574	169342	170755	190460	199919	259398	267083	164658	125858	129972	85550.2	108685	85693.3	129924
P09495	194685	112919	84641.4	105443	89666.2	133652	48933.8	91359.1	269362	264482	170031	140663	1.0933e+06	268713
P09527	163292	119977	159905	212542	151208	202822	195674	179078	128619	137005	203506	135482	195096	122721
P09605	13503395	10638743	10233046	13078070	15357361	14446479	18488468	15668189	18063274	9395582	10005034	9821830	9448304	11831834
P09606	13091.8	17173.2	18098	31198.9	17579.4	41000.4	27666.6	17590.7	30777.6	8542.05	14204.9	40919.9	25335.8	13054.2
P09650	61302.9	64048.6	58299.1	96879.5	78518.5	107954	71954.3	61124.6	71329	56732.5	45750.3	90331.6	43845.6	32068.8
P09812	1.26426e+06	1.31247e+06	1.20774e+06	1.18902e+06	1.51598e+06	1235008	1.39349e+06	1.01479e+06	1.47647e+06	972585	812414	1.1888e+06	837435	986418
P09895	6998.91	7216.77	6826.18	5351.82	4296.57	5480.48	4224.73	23656.2	18202	8801.91	5478	10086.3	117155	12410.5
P0C089	50792	42699.8	46812.8	61521	64207.3	70327.2	68123.2	57408.5	59971.2	46347.3	34469.3	44953.1	29428	38935.2
P0C0A1	13208.8	15356.6	10117.8	10937.4	23885.4	14987.5	16644.1	16804.4	11652	11320.8	22198.5	13364.1	10423.5	16533.2
P0C0A2	20912.6	18853.9	21535.8	28987.6	17641.4	16957.4	26094.5	18326.9	13875.4	25802.5	29355	24715.7	21964.7	18034.3
P0C1S9	8334.47	9956.24	7296.21	5605.37	5680.76	10638.6	6523.97	5855.27	5306.4	5997.01	13544.2	6839.88	10801.4	5846.03
P0C219	87974.8	64282.2	91791	72804.9	120093	100493	96777.7	108573	74216.8	117769	166269	139392	160886	134377
P0C2C0	31597.3	42631.6	35381.9	44275	33873.2	16947	8791.98	38672.2	44521.1	41151.2	18511.2	27658.9	55945.6	7050.87
P0C2C4	31688.4	35993.3	39905.9	42840.4	35507.1	37340.1	39930.9	35424.2	28353.5	20533.4	28499.5	25871.7	34352.9	33925.4
P0C2X9	54781.2	59535.3	50441.9	62030.5	116598	66352.4	54309.1	59964.5	55616	41536.5	38377	45960.8	48453.6	33715
P0C546	44504.1	34726.3	40657.3	35312.9	44799.8	30886	33372	33724.2	47641.3	26960.4	28029.2	40163	27622.1	23189.7
P0C5H9	23539.9	16327.9	19964.8	23814.4	16905.1	12720.2	18760.2	24905.9	16534.4	17213.1	22689.9	18198.6	32927.5	31701.3
P0C5I0	12624.9	14340.1	9800.52	16420.4	13897.5	14356	30803.4	19581.9	17138.2	13663.9	11839.5	31741.8	15294	21271.8
P0C5W1	25413.6	22537.5	20678.9	30462.9	23150.6	39920.7	32673.3	20478.5	16872.1	14604.7	42400.7	17843.6	29250.3	26574.3
P0CC10	24893.8	14719.3	23117	29457.2	31136.1	31088.9	25500.2	23177.6	23029.8	19271.9	5626	17357.5	12097.1	29779.7
P0CD94	3654.55	2461.32	2579.67	3365.44	2557.25	3493.11	3595.94	1923.9	3274.05	12143.7	4698.12	4364.88	69292.7	1874.7
P0DKR2	13855	7725.67	13625.1	15721.1	16032.2	7734.19	21976.5	7214.08	8916.52	14003	18592.5	10004.3	9238.44	6038.99
P0DMW0;P0DMW1	177971	205290	183045	179814	181223	197785	260628	257118	171409	135005	351726	197921	584881	168079
P0DN35	94126.9	78547.1	63314.5	37016.3	134179	98826.5	121524	119344	56537.6	77310.6	135137	80234.6	625839	84413.7
P0DP29;P0DP30;P0DP31	318056	296922	310911	147861	180013	134392	64424.8	283884	382063	572741	434371	272786	723791	721611
P10111	515876	467516	438616	418047	354047	495240	467931	600444	618032	606015	563819	843057	821765	647526
P10252	24231.3	16015.1	24519.6	28101.3	31903.3	65073.3	49294.1	18542.9	34856.2	14097.9	27788.6	21326.9	31030.1	8681.53
P10536	89893.1	117162	83346.2	113751	113292	81264.4	117986	100713	84211.4	79349.8	76935.9	57816.8	73780	100611
P10686	32600.8	16235.1	24116	39599.6	34102.2	50754.4	43137.3	27161.4	21916.8	21376.4	26192.5	18416.6	25608.2	16613.7
P10719	35754872	31556248	28842330	31901214	34301756	34381856	33571516	29342880	39946428	35611648	26974076	23792334	24817536	31925290
P10760	59394.1	62083.8	61376.6	70934.7	65692.1	51005.6	76787.6	53519.7	57242.5	36739.1	79182.7	70572.1	55790.6	72542.6
P10817	95610.7	49851.3	126748	47220.3	170156	74560.5	133278	61738	67425.7	131076	39668.7	74876.4	26592.5	50858.8
P10818	50763.7	46527.2	54790.6	47468	44457.1	70170.3	51728.4	53460.4	66585.3	43685.3	45131.2	33968.1	33941.2	47934.9
P10860	687700	697180	590112	520580	538602	206227	368271	415714	658016	841369	840390	421044	621232	871016
P10888	691964	828011	902076	802059	938742	345195	945140	923341	983514	846961	765158	725951	6.70785e+06	847424
P10959	57818.1	64014	63400.7	77645.4	72616	93401.2	72099.4	107788	75333.6	41175.3	24580.4	19790.6	73458.9	103428
P10960	3843.84	5082.75	3861.83	5003.99	5029.35	7639.69	2643.01	3880.58	2362.76	5224.82	3435.98	7528.29	83544.7	12308.2
P11030	572543	642245	444271	307746	444816	307968	516876	522033	440343	393296	485192	488896	372768	911310
P11167	27431.4	16052.5	22499.9	8976.42	16837.2	2906.46	560.345	21043	23967	27303.8	80531.4	26134.7	40666	29621.1
P11232	48220.6	48402.4	41810.3	35156.1	52305.5	10348.4	12557.7	27658.2	39571.5	65524.4	56096.9	50391.1	372403	94864.8
P11240	682922	676025	840625	783609	913927	1678352	998697	588195	1.36694e+06	732869	399860	314317	157446	394151
P11275	67342.6	69819	69382.5	85154.3	52378.4	25125.7	7940.5	36582.3	25928.1	58690.2	36453.9	51927.1	50416.1	55765.3
P11348	35874.9	30356.4	33199.2	42584.3	46016.6	56105.1	52045.4	32441.4	33888.8	32920.4	36516.7	33403	23520.2	24101.7
P11442	416742	375078	405102	351196	451021	328734	316013	452365	320673	388018	531940	484454	384939	386427
P11497	41513	25073.5	52817	57563.9	68138.2	64661.5	51803.4	51367.3	61480.4	17107.9	29568.9	44821.5	21091.8	26588.5
P11505	14516.3	16635.5	14374.1	26133.5	15399.2	19129.1	12374.2	35020.7	20538.2	14486.6	21834.7	13397.5	17991	9550.65
P11507	3.2672e+06	3.41602e+06	2.92457e+06	4.13959e+06	3.71629e+06	3141491	3616827	2506760	3.57375e+06	3.44377e+06	2.43124e+06	2396870	3026182	2.76603e+06
P11517	2.66587e+06	2.5546e+06	2.52984e+06	4.0899e+06	3361418	4.18755e+06	4.19706e+06	2.32e+06	2.45173e+06	1.41629e+06	1.58857e+06	2678105	2589018	5791140
P11530	158109	129565	152667	195984	192926	291781	218528	186656	188952	147418	123304	159147	107167	131772
P11598	301992	330102	276915	356046	261941	273761	316050	396795	257788	315031	326369	367128	586112	385884
P11661	123647	135920	129680	177411	170495	262028	244832	173778	97539.8	101501	134075	102210	91466.2	134227
P11730	19297.4	21731	21130.7	36940	36359.9	51424.3	31550.9	22861.4	19189.8	17258.3	28531.7	20298.3	24623.5	19918.9
P11762	293200	250150	291937	49827.6	51733	125667	44142.4	656853	681517	548812	60084.7	458854	1.01436e+06	763907
P11884	2.06041e+06	2.02077e+06	2108888	2.61987e+06	2700767	3098833	2803932	2.3239e+06	1.74018e+06	1.25808e+06	1.84027e+06	2.39228e+06	1.26485e+06	2466849
P11915	15767.4	12674.7	15357.8	28113	15317.7	10979.4	16204	14490.2	18481.8	19540.2	27177.7	16959.2	22694.6	9389.78
P11951	35116.1	34663.1	62683.8	29594.4	41158.5	73157.2	42396.6	21435.6	48929.9	43295.6	27890.8	66345.4	62450.4	36877.8
P11960	176124	109707	118153	168072	129106	120472	152666	120408	145642	119421	123306	85343.8	101452	144197
P11980	1.82802e+06	1.79871e+06	1.71957e+06	2310220	2187070	2294330	2.78618e+06	2.04232e+06	1.73487e+06	1.51331e+06	1.81195e+06	1989049	3.32114e+06	1.79986e+06
P12001	267027	154410	177153	201769	173899	276101	214417	241704	201026	170032	253230	282256	202366	170333
P12007	45837.3	40938.6	43542	50968.3	50247.2	72370.1	55017.4	38980.9	49614.5	44952.8	36069.3	38137.3	47367.2	23872.8
P12075	2.36758e+06	2.41463e+06	2.58088e+06	2.20042e+06	2838121	1.80976e+06	3.08341e+06	2.64431e+06	3.71566e+06	2303738	1697369	2.0105e+06	2330070	3.28248e+06
P12346	659340	586475	716985	1.17504e+06	584748	1.09613e+06	1.21075e+06	729925	577228	471017	632163	586663	440346	705812
P12368	50927.4	53047.3	49406.9	62975.7	62501.3	80699.8	69700.2	51213.4	56416.9	49669.4	44677.7	37111	36693.6	49384.3
P12711	46866.4	56963.8	47034.2	57693.7	41682.6	38266.2	58487.5	58665	50715	47726.1	39501	52784.2	60219.7	62786.6
P12785	12519.8	10681.1	12951.3	27864.8	9978.49	19412.3	17633	12913.9	10659.3	10631.5	16763.1	10839.7	24554.5	7860.46
P12847	6.03833e+06	4246001	6.73653e+06	4938794	8980761	8456102	9569800	7.28576e+06	6700548	3.98471e+06	1.51812e+06	6605413	2.30938e+06	4.66989e+06
P13084	83529.2	62887	85759.9	71247.1	72365.9	73427.3	80415.6	97818.1	87621.6	81020.1	80912.8	88762.2	148570	102113
P13086	283811	291654	296797	298139	332870	422004	337797	307054	375482	276318	200512	264329	214346	278750
P13195	10085.9	9744.24	6990.26	12500.2	13489.2	15591.5	15301.8	12466.6	13945.5	9865.21	11875.6	13255.9	12124	5895.05
P13221	1.5258e+06	1.32393e+06	1.4114e+06	2.06813e+06	1548318	1.53877e+06	2.04419e+06	1.99243e+06	1.65097e+06	1.29924e+06	847057	1.62141e+06	1.19776e+06	1.41709e+06
P13233	25932	22304.3	28186.3	24869.7	21173.4	67515	51522.2	18096	18876.9	18241.3	40028.4	13681.4	23659.3	40168.6
P13383	27643.8	14138.5	20840.4	25665.7	26466.9	37845.6	21944.8	26301.1	25974.5	29133	27847.3	29153.2	32237.9	26314.3
P13437	7454005	7.14311e+06	7068592	7288280	5.53772e+06	2219302	2.78772e+06	4.96286e+06	7.10439e+06	6526171	4.90313e+06	3840864	3.13977e+06	5701872
P13471	35050.2	32149	43209.5	36893.5	28839.4	29532.5	23916.5	25342.1	27269.4	61399.1	55884.2	27030.1	146706	25727.4
P13596	119253	101296	84648.1	73214.5	55332	83781.1	71762.9	75807.2	69348.2	104021	302639	359718	205676	234649
P13635	89699.6	90130.4	70316.3	102861	71782.4	83399.1	44407.5	67893.1	83573.6	95605.5	105238	123266	116218	99648.4
P13668	65751.8	48506.1	31604.1	32147.4	63187.7	90652.2	54718.1	32153.6	60410	73546.6	21094.4	5207.44	94566	60280.7
P13676	71520	65075.8	55027.3	73254.1	64213.3	85054.5	90317.2	58565.5	54773.8	53301.9	64121.7	74782.8	67785.2	62136.2
P13697	28414.8	27785.7	23491.2	24831.8	28718.7	31296.2	31270	26614.4	27066.8	23654.4	34740.4	29799.5	40965.5	34904
P13803	2.43941e+06	2.34882e+06	2.53532e+06	3.18159e+06	2934040	2.39844e+06	2779380	2.72489e+06	2936417	1.89546e+06	1.55301e+06	2268392	1.50003e+06	1.80809e+06
P13832	56319.6	90255.9	36122.9	53695.5	91207	100579	111504	74501.8	64973.5	61136.5	99755.4	74645	119703	118608
P13941	24986.5	14647.5	19091.5	18391.1	11120.1	13873	13901	10480	6759.72	19205	37544.3	7003.48	24872	7493.11
P14046	225196	203638	206694	367398	186555	191322	374946	207543	265691	370070	158907	72584.7	169075	161242
P14056	11848.8	12359.3	19268.3	22336.7	28777.8	17184.2	18869.9	10159.3	40822.1	13904.1	14914.4	17284.2	37662.7	42332.2
P14272	16396.5	17694.9	17134.2	18588.4	12289.4	6399.03	25472.2	8217.94	10924.6	15578.7	16805.7	7874.21	7675.69	10704.1
P14408	1.06803e+06	898659	736529	1.01493e+06	893892	1.6462e+06	1.16951e+06	1.08449e+06	1.1976e+06	937653	701457	967215	489339	791494
P14480	218912	251401	211908	642577	122175	103744	129977	149183	153341	204485	400191	221848	285635	272948
P14562	23435.5	22621	10127.3	13983.8	28991	14929.2	33041.1	20148.8	22296.6	10899.6	28050.2	9118.28	23267.3	22001.4
P14604	1.37899e+06	1.41489e+06	1.25024e+06	1648230	1.75308e+06	2.02591e+06	1.86802e+06	1.78868e+06	1.71089e+06	1.31977e+06	786520	1401287	917841	1.24311e+06
P14659	345336	330278	293272	403806	293997	888193	473139	371512	453191	294944	352912	375662	491900	309857
P14668	1.15732e+06	973661	1.06609e+06	1.16562e+06	910972	655799	1.03151e+06	1.31299e+06	770789	1.04867e+06	1900543	1.43041e+06	1.04171e+06	1.54225e+06
P14669	394961	307538	357764	401877	458360	231595	439591	420289	528328	361392	485904	446941	359182	284329
P14740	14958.9	14985.2	15658	20991.8	18293.6	11921.4	22419.4	10481.3	15001	11058.8	17836.4	9431.72	31930.2	3692.91
P14841	11809.2	9620.11	13814.6	27137.7	12042.5	907.07	21149.2	10812.7	11200.7	7170.18	8853.99	53497.6	31906.7	1592.37
P14882	548442	424109	365973	397470	464210	313975	344771	269688	321999	541084	504389	328264	470702	373732
P14925	90328.9	73528.1	69958.7	173268	43073.3	51642.4	29577.2	49754.1	46462.6	42546.6	134844	124823	80718.4	92353.8
P14942	6916.23	3824.98	6377.43	4733.38	4627.37	2262.92	3607.65	11825.6	7137.14	6052.19	6338.52	6333.23	6499.24	3583.84
P15178	117859	94209.3	106752	102667	113697	94176.3	109409	108304	78450.2	128685	166563	93910	146372	88221.7
P15205	38474.9	45342.7	38317.2	35574.8	42948.2	41730.8	45737.7	48512.5	31045.1	41493.4	80952.7	61017.9	63731.7	46881.3
P15389	12299.3	14902	21158.8	22597.8	11926.1	17005.8	18865.1	13910.7	13740.2	8508.61	10215.6	12680.6	14962.2	10438
P15429	317309	248547	337030	385237	369734	514768	428690	321247	251210	237351	175455	262376	208735	210132
P15650	1.3148e+06	1.48228e+06	1.43957e+06	1.22578e+06	1.50467e+06	1.3902e+06	1.39798e+06	2.24466e+06	2352450	1.50857e+06	925702	1.62871e+06	1.66875e+06	1.97914e+06
P15651	398564	392000	406729	414628	414599	355981	213619	394122	362824	625770	424037	238117	1.01867e+06	557008
P15684	11335.9	9335.57	11628.7	13146.3	13770.2	24934.2	14890.5	7480.06	9648.16	9813.71	17275.8	13050.4	8126.84	5881.78
P15791	41977.8	35199.8	44020.2	46242	49704.1	28145.2	43771.1	40290.8	39524.6	30220.9	43953.9	30916.1	34173.8	44297.8
P15800	281068	324216	308003	332289	516088	232876	326374	287977	278388	209776	654341	264893	176337	359864
P15943	7923.23	9904.06	8929.32	9677.24	7293.12	11098.5	7935.42	6143.5	5476.77	7229.91	9140.38	9591.86	10087.5	10643.4
P15999	21915816	19214422	20666502	20304192	25596264	17756444	23335142	20664372	23918542	19540292	15294048	15594720	15733576	18760758
P16036	3.69668e+06	3.09821e+06	3.85225e+06	4939095	5239542	5576168	4610829	4.81309e+06	3.85522e+06	3.40981e+06	3814451	3304564	1.94521e+06	3.25558e+06
P16086	532039	512658	519712	568285	694626	755622	655261	641008	620024	406248	551241	544197	376447	517743
P16232	20751.9	15578	19737.5	10276.3	14146.3	13231.4	10799.2	17185.4	12282	10904.6	33556.3	11199.2	10277.6	17115.4
P16290	241704	304400	237990	272260	133132	160687	241459	430134	402370	303595	63246.9	220726	265337	280628
P16391	75342.6	77445.7	78956.1	82039.7	75469.4	103415	42978.5	67574.1	73168.5	97411.9	116027	36711.7	133875	72392.2
P16409	2.4142e+06	2112966	2224572	1.95054e+06	2.06168e+06	2.18222e+06	1.97698e+06	2454752	2.24721e+06	4331396	3095473	2.36019e+06	24086132	6475452
P16446	52773.1	44599.6	38357.5	28768.5	29729.8	34639.2	34169.3	35441.1	46570.6	25649.8	43699.3	30089.3	35031.8	23290.2
P16617	953603	896043	807183	967390	935918	1.21395e+06	1.37223e+06	956044	1.04012e+06	568692	754108	940754	656481	949307
P16638	29107.7	23334.6	29440.8	41698.5	25714.6	44148.4	42284.1	32950.8	24648.3	20536.4	43560	32995.4	30871.3	18010.2
P16970	19153.3	14923.9	17927.4	19109.1	22183.5	18668.2	20816.9	15967.9	26341.8	18128	21710.4	17740.9	10791.7	8438.56
P16975	202247	194216	66700.9	90117.8	56219.4	127832	92160.7	79421.3	86717.9	107052	330660	80324.8	300827	128015
P17078	30207.9	30677.1	16277.8	20014.4	30382.1	40975.6	38743.9	13691.5	43531	27166.5	42255.2	13695.5	4770.02	2347.88
P17136;P63164	6331.97	8495.51	9374.61	6893.2	6674.03	9479.71	4299.35	20616.4	9120.34	13440.4	12082.4	8602.66	14907.1	15053.6
P17164	30040.1	25424.8	25456.7	22876	20192.9	23851.5	28745.8	31375.8	24873.7	28360.3	77210.1	26083.6	75412.1	31171.3
P17178	12995.4	12874.4	15223.5	15724.3	12830.6	11049.2	13693.7	14524.5	6537.29	13939.9	25100.9	9158.08	12019.3	18236.1
P17220	34684.9	20402	21337.8	27015.6	26039.9	25342.9	24853.3	36032.4	38999.4	42689.2	21872.8	41197.3	17897.3	32684.7
P17475	387067	282916	321926	487632	310007	630218	587038	445130	487406	409900	628970	610605	347254	379820
P17764	2488357	2.52786e+06	2342323	2.63459e+06	3.38039e+06	3.60567e+06	3375559	2.88278e+06	2.52926e+06	2.06936e+06	1859299	2.22813e+06	1.25435e+06	2.03962e+06
P18163	1.02983e+06	981510	1.01484e+06	1.43326e+06	1.1684e+06	1977955	1553441	920031	1.30316e+06	860155	958940	767744	599993	736029
P18265	13020.5	13350.8	21124.2	7838.88	7224.03	24863	10683.1	32809.1	19458.7	14617.2	243103	20129.7	22211	15332.8
P18266	24171.3	24246.2	23463.1	20092.1	24109.7	40324.7	37631.9	29270.9	29336.5	21819.2	26967.4	27645.3	20188.4	28205.1
P18292	30594.7	31051.4	33843.4	41318.5	28598.8	20593.7	24532.7	34271.7	26518.5	32666.3	29099.2	28234.9	33788.6	45769.4
P18297	43300.4	29341.5	40029.4	70158.7	59379.2	74024.2	81260.5	45511.3	38531.4	43292.2	51606.7	31841.4	34720.8	44297.3
P18298	21670.2	24153.9	16245.9	20237.9	26506.7	15824.2	20283	21192.1	17131.4	18069.4	20663.9	20583.4	36663.7	15123
P18395	6030.72	6350.06	6609.8	12091.3	6087.3	5175.11	7540.78	8258.91	9324.66	16614.6	8640.99	7342.01	12250.1	6860.62
P18418	62718	56727.3	66842.9	111663	61365.3	27743.9	56742.7	73429.7	49065.4	68838.5	89139.3	36273.8	305817	90954.1
P18420	69112.2	63669.4	71277.4	66356.2	68087.8	50668.7	35160	43327.3	52495.8	102402	94992.5	47046.5	99562.3	62474.5
P18421	133694	132498	140356	179435	163544	101578	152021	171605	136239	144598	168939	180612	131194	120949
P18422	23954	24639.6	8694.46	20449.2	23198.9	13600.4	10740.4	17179.6	19257.5	20682.7	25613	18897.5	23055.8	23171.8
P18484	35609.2	41371.5	41283.8	42814.8	37085.5	51767.8	57516.3	46880.2	39153.5	39012.4	59043.2	40927	61393.1	46435.2
P18596	847219	1.09625e+06	922876	966284	867540	1.04031e+06	1.24348e+06	926680	1.04192e+06	1.08065e+06	792381	1.0029e+06	787887	735954
P18614	24872.5	26439.7	29008.6	27496.5	30282.2	39983.8	36081	31014.3	30638.7	22544.9	33563.8	25049	40318.9	28319.7
P18665	11796.8	11105.2	10272.3	11818.8	11707	6913.28	10903	12943.7	13605.1	12988.9	8680.26	12251.4	19639.8	19832.3
P18666	161807	238198	174895	230022	88351.5	23171.1	96607.7	117816	126960	240302	286652	141818	295032	224127
P18886	1645492	1.39694e+06	1.53654e+06	1.69464e+06	1.62956e+06	1.57971e+06	1.91298e+06	1.5466e+06	1.84564e+06	1.22003e+06	1097024	1.11946e+06	951470	1.04834e+06
P19132	47878.7	26835.7	21582.9	46637	26065.9	9973.05	18557	20142.8	28495.8	19598.5	22080.4	18434.1	23024	22987.9
P19139	43138.2	32263.4	42593	52544	46629.7	65308.6	51206.1	46225.4	43242.6	36626.1	39523	36496.1	33001.9	36682.8
P19234	2.92588e+06	1.97717e+06	2.99055e+06	3.5583e+06	3706218	5433993	4361188	4264069	4.41284e+06	1.91922e+06	1361821	2.4482e+06	2254872	347549
P19332	112522	62660.1	63103.7	104311	157212	37946.2	133680	126039	106284	52655.4	95094.4	68387.4	68814.6	81617.3
P19356	7340.62	6339.84	6445.56	8927.11	8106.86	10715.8	8809.63	6484.94	9126.38	3821.72	6869.32	7369.2	10454.7	3674.52
P19357	120181	111305	105152	148796	140540	78308.6	99856.8	128545	122395	97324.6	71900.1	105107	46724.9	112383
P19468	20420.2	27798	9371.46	12764.7	10943.8	27275.6	12359.3	8752.75	6093.71	27511.8	20423.8	13487.5	20819.5	22053.4
P19511	302280	303626	260025	309026	721589	237276	357830	305138	316711	276476	429004	187017	106885	141663
P19527	9581.13	6586.52	5750.36	10378.7	6317.63	6495.06	7160.91	5545.37	16293.6	4573.29	10955.4	17936.9	8288.92	4434.48
P19804	370565	360643	360125	475441	323176	546307	497237	333039	334234	338087	520876	409833	1.06485e+06	415884
P19836	106542	89745.4	86709.9	125894	96628.7	170715	158235	119190	146727	47777.8	97097.9	102018	29785	50724.9
P19944	118075	158626	108053	130195	286639	244775	74393.4	136154	229388	105709	249737	79815.1	91033.5	85689.1
P19945	220374	113824	217914	228003	230719	289102	262351	264790	261177	201766	282102	232089	252837	165642
P20059	64295.1	45117.9	57632.2	58283.5	43149.1	40831.9	44538.7	76431	68698.1	64228.3	44831.2	135744	853327	87239.7
P20069	33546.3	40963.5	64184.3	27090.1	100152	19346	32003.8	59828.7	64899.6	37819.5	78769.3	45981.8	36182.2	53723.3
P20070	248920	208104	216157	310929	250495	178861	191016	245432	223157	183346	302901	193732	167480	251064
P20171	59803.8	66153.7	60113.2	68693.6	57106.9	33433.9	39418.4	57865.7	63038.1	55782.6	57581	40989.9	59026.6	60253
P20417	11497.3	12984	12031.8	13326.2	10400.7	22342.1	13128.2	17011.4	6462.8	12657.5	23199.4	10006.8	24937.3	16162.1
P20595	9680.97	3909.7	10734	14293.9	12621.5	11239.8	12692.4	11239.4	10350	12027.6	4255.05	7994.24	8600.13	4403.6
P20651	18133	16825.1	17808.7	18198.6	24204.4	28936.4	35090.3	25780.2	21373.5	8203.69	9504.44	27612.7	10207.7	10977.3
P20673	9758.52	5209.22	10048.1	7602.19	8060.13	11239.8	15760.2	7541.06	9524.81	11857.8	12152.8	10296.2	16720	18308.3
P20759	60391	55876.6	60661.7	94455.8	77269.3	74384.7	34567.2	70664.3	49658.8	68807.5	43985	75187.5	57328.3	85462.5
P20760	53465.7	38437.7	39136.7	82711.8	64151.1	108396	49328.2	63512.8	48271.3	26401.6	27311.9	44808.7	31485.2	51785.9
P20761	34845.1	56460.9	41995.3	246242	45519.5	12694.4	25491.7	52907.4	38278.4	36834	47541.5	30885.3	116420	56011.1
P20762	95740.2	36359.7	70996.9	37013.8	30906	116430	69003	138231	121851	45551.5	49576.7	68032.5	68913.7	72464.2
P20788	114827	95144.1	118402	67449.6	119630	87431.5	111224	320290	340998	345826	82758.1	254677	169708	318312
P21139	19197.2	23217.1	19758.6	27292	26546.3	31963.5	32174.2	18650.6	18149.7	19178.5	21354.2	25813	16674.1	16348.4
P21263	5439.2	3970.71	2404.71	5973.78	1600.57	13181.5	6164.83	2896.85	4905.51	187468	8830.75	2357.79	23940.8	8579.21
P21396	744773	711277	679624	267875	346029	353548	617633	1840947	333845	835236	1.92245e+06	279614	661864	1.61338e+06
P21531	16539.9	14767.7	13384.1	16332.5	12223.8	15466.5	16504.5	17218.6	12229.6	12676.7	30654.9	18126.3	33840.2	13162.8
P21571	360397	333838	366186	310567	262701	167473	239687	364964	442935	394122	231477	334941	446983	822987
P21588	28279.1	49197.9	25430.1	33991.3	25385.5	29981	16648.1	20650	30574.7	23328.1	43181.8	21405.4	47984.8	19834.1
P21670	69865.9	72319.8	70134.5	69598.3	81475.6	63294.3	73247.8	76302.4	68173.5	71919.9	69983.9	65882.5	109666	68164.8
P21708	32351.4	38709.5	26947.7	30937.7	33206.5	28531.2	61115.6	29548.6	30269.6	32257.2	68445	32677.2	40057	40416.2
P21775	42854	27770.1	44606.6	19265.7	30931.2	21246.2	41828.6	61430.5	71737.2	33732.2	38042.3	68425.5	36882	29497.2
P21913	1.69887e+06	1.97776e+06	1.80266e+06	1.77273e+06	2.1237e+06	2.89749e+06	2.74646e+06	1575734	2.42418e+06	1.54374e+06	1.56974e+06	1.3561e+06	1.66982e+06	1.10249e+06
P21961	13530.6	11447.6	14838	23631.1	22299.6	25733	22920.8	14848.2	14928.6	10191.6	9332.91	32307.4	14566.2	4661.23
P22002	9567.9	9123.93	7506.38	8813.08	9341.85	13464.8	11710.2	7919.56	14070	7914.08	4196.41	14212.4	7679.11	8867.08
P22509	8289.73	11949.9	6832.6	5971.79	7627.54	9664.15	9968.29	9608.57	9095.87	11900	11209.3	11127.4	17129.6	8737.14
P22734	55802.8	40701.8	62116.2	46685.4	62712.4	56588.3	85782.4	89098.6	65978.1	49130.9	55824	73297.5	60351.5	61222.3
P22985	45348.6	37914.3	37173.8	29918.2	30118.6	38281.5	35767.5	38808.9	57234.3	39699.6	66480.1	44064.6	40416.1	34065.7
P23358	128298	111757	105616	143919	158915	223955	149292	127085	92963.5	98276.8	146190	118058	140638	83742.2
P23457	16043.9	15143.8	17093.8	25411.1	8698.5	22522.6	20536.3	14496.3	16806.6	14501.1	16475.2	9981.07	16799.2	14574.7
P23514	25664.5	19985.1	26336.2	32594	23536.8	43983.2	28463.7	24938	14784.5	22551.3	38068.3	16110	22088	14505.7
P23562	145884	143241	153812	248267	201916	79820	106502	131391	115626	88973.2	135630	146273	119663	242290
P23693	249090	252105	229150	94125.8	125417	196191	346016	503193	474573	319652	92426	369198	339971	466550
P23711	47220.6	50135.3	53008.5	58561.2	53094.2	56592.9	60723	57041.5	52931	39101.1	55648.8	43570.3	42699.8	50268.4
P23764	247410	255879	250982	445605	285830	656001	584349	250898	221018	208367	304622	292863	292192	321359
P23928	7.82991e+06	8599877	8.17193e+06	5524049	9865300	6458416	7.53355e+06	7881299	8.01044e+06	8560838	13735717	9436995	7996405	9670408
P23965	823824	660786	900164	1037818	1.26196e+06	968996	1039396	790719	1.00867e+06	726901	632676	597916	711466	400981
P24049	88418.1	88363.2	56369.6	94273.9	95883	79046.7	123873	88368.5	93595.1	95283.9	113975	64259.2	84575	62502.9
P24050	10353.6	5889	7502.86	3157.2	18005.6	15419.5	19806.4	11080.6	3100.72	6874.62	8698.45	9314.18	59907.5	6853.37
P24054	17984.3	20942.8	18833.8	11557.9	17190.7	12965.8	17577.2	25041.2	32667.6	20541.2	33997.2	20981.3	22485.6	34368.2
P24090	171329	176564	175634	164106	163934	224510	238299	198333	197671	151071	142024	142676	200335	261492
P24155	33363	30642.8	30386.1	39068.6	18600.1	36817.6	48573.6	29486.3	25457.6	29896.4	42362.3	26552.7	33899.1	23679
P24268	104234	90780.2	107968	161859	162270	119681	139600	87039.1	106616	69344.3	154911	79956.6	80295.7	119385
P24329	114466	128212	112765	88999.2	45629.3	29459.3	45832.2	141575	123142	286342	203945	151596	175595	196574
P24368	109905	129255	68576.1	91310.5	108022	106212	108002	188496	96778.4	107536	147706	124992	176247	130129
P24473	134457	110585	137194	158153	171383	103297	141685	144181	154266	106237	88387	54997	26242.8	62047.5
P25113	310237	223629	294356	306456	389261	415494	368294	308941	236520	260254	507039	330523	362886	318989
P25235	65697.5	62949.2	58591.6	71913.8	62950.3	88802.5	77262	61792.3	60107.7	50296.8	108974	60519.7	71658.9	51771.4
P25286	21447.9	14883.9	36380.1	23105.4	16584	17391.3	16802.2	17345	17346.3	19544.9	27421.3	24721.2	51027.3	28813.6
P25304	16918	17858.2	16844.1	12758.3	21974.5	18556.4	15353.6	18344.8	12348.7	14798.6	33784.6	9689.98	22254.1	11841.9
P25409	51996.8	93788.3	53261.7	108465	64048	271793	118447	83092.7	71767.3	56299.1	27898.7	64916.8	32249.5	49767.2
P25977	6646.16	9346.17	6628.93	12086.3	9647.07	17978.2	13708.2	7005.43	3826.14	13685.1	14366.9	8079.32	14572.2	16887.8
P26051	51950.8	78911.6	33587.8	27182.2	36347.8	37704.8	40520.7	39661.9	26957.7	72841.1	84985.1	58896.8	76798.5	40329.8
P26453	129792	142578	147468	143378	132002	156493	143127	135256	124656	137033	155002	150660	136522	219594
P26644	30741.5	38460.9	37821.9	29863	13305.2	42174.8	23611.3	32498.7	23982.5	60046.5	33196.7	21611.4	151934	60047.7
P26772	939414	1042208	1.11366e+06	1.19279e+06	982788	1.08434e+06	1.71034e+06	2.02962e+06	1.09453e+06	1.11313e+06	810940	722327	1.23511e+06	1.43532e+06
P27008	23324.6	27929.4	34230.8	42672.9	39178.1	72658.3	39700	27741.4	24708.3	19152.1	30157.5	15441.1	11330.4	11847.8
P27139	42423.5	35494.7	43929.3	44531.6	49723.8	34684.1	37476.4	52428.4	49058.5	35169.4	23903.5	62028.6	29410.4	90952.7
P27274	4883.29	6123.84	6372.11	7339.88	7311.17	10844	6393.5	5661.39	4727.78	5189.82	8301.07	9499.94	86904.5	9861.55
P27321	21220.7	29673.5	30791.6	24542.6	21623.7	17278.4	28470	25768.5	26928.1	15731.5	21195.7	37784.9	63791.8	25772.8
P27605	500370	465119	468854	573425	495739	479203	512388	490730	420814	384517	533467	781154	329190	458138
P27615	16149.5	15293.2	13297.3	16145.1	17163.3	20270.1	19982	20273	17911.2	18138.3	21987.8	16560.1	34184.6	19925.7
P27653	68869	69848.1	72618	107170	80861.3	128755	101189	64105	65418.5	50333.1	73682.6	56604.4	48961.6	47746.4
P27791	51759.6	32908.1	53992.3	62848.9	33886.8	90600.3	64863	30452.7	25804.6	34087.5	32098.3	31574.4	36473.2	19772.8
P27867	40277.7	33554.2	35975.1	39025.7	38591.7	42104.6	42034.4	44643.9	45308.9	33272.3	29129.8	27358.5	24750	30112.8
P27881	377631	367084	334429	321208	325617	307154	399451	408548	311104	352336	533131	321651	492080	452437
P28023	36492.4	34044.8	35282.1	43900.3	43385.1	65976.6	48552.1	44541.6	38688.1	36787.9	40208.1	36072	20923.4	30315.5
P28042	87313	70689	78190.6	60699.3	65190.8	79698.4	112997	91192.4	81860.3	76910.1	89158.3	80972	88211.4	75104
P28064	50321.5	41484.2	18870.6	28660.7	35514.4	37544.6	30835.1	64872.8	58306.5	48000	52585.6	25216.7	50524.4	38620.9
P28075	37955.1	39375.5	40343.6	35941.8	45322.5	33318.4	39494.2	34443.2	31787.5	36798.4	41963.1	44001.4	54185	39629.8
P28077	15587.4	15345.9	14968.5	15634.8	17467	24321.5	16521.5	17613.8	16955.7	17900.2	20258.6	11814.1	19850.3	7804.02
P28480	127260	149825	127523	98432.5	107705	87386.8	94701.7	116727	120683	156886	165456	124998	195732	118888
P29066	13795.7	13627.8	16797.8	20360	11058.3	14625.7	13521.5	16505.4	10624.8	17969.5	31252.1	15149.2	26305.8	20822.2
P29117	86422	78633.4	63499.5	62003.5	45832	44549	58393.6	58578.5	71691.6	133634	100595	74314.4	412756	124332
P29147	691682	720698	768157	449220	1.2547e+06	494849	731466	1.09373e+06	920032	796997	452100	510250	495986	1.05336e+06
P29266	536764	462507	477549	534028	599136	547997	613718	747386	708219	574220	423302	540117	397197	528026
P29314	353941	388280	391451	385470	375968	463331	378933	397673	279451	411797	611172	352532	854089	317875
P29315	91443.1	96745.5	81275.3	143600	118297	144221	431212	100428	112351	86508	133199	117510	133383	106551
P29410	399917	399383	429866	494236	439700	413129	416583	435062	434628	348637	407590	259921	303158	450546
P29411	285017	242334	402267	447348	543729	297722	492915	302334	175300	349097	397069	143325	280497	288625
P29418	42324.1	46281.1	33150.9	62387.4	43263.2	30743	57509.3	23493.1	70824.1	32280.4	35340.1	25533.1	23544.5	24849
P29419	129643	131747	124574	69768.8	180044	151598	183758	165395	196814	136653	132791	119560	1.45141e+06	173304
P29457	501050	512391	566606	536222	456522	940219	666726	622789	375656	525928	877376	399068	925807	396859
P29975	8230.77	4935.79	6148.9	16388.8	10540.5	9731.95	8713.1	5586.63	8601.16	3465.8	4809.37	267.845	31945.2	4070.53
P29995	4870.06	5005.46	5351.39	6894.93	5451.55	7254.67	5983.34	4049.8	4203.08	3659.05	5585.63	4074.73	2061.51	4188.91
P30349	31876.4	34000.8	33140.9	42275.4	40309	60205.8	49259.4	19592.1	20554	24881.4	63219.7	22998.6	31157.8	26007.9
P30427	291536	297544	278397	255090	330554	444891	354534	322038	309339	295918	393511	301064	279687	307680
P30713	65315.2	68758.3	73000.6	102043	95782.5	147414	102407	57662.2	56990.9	39355.5	62500.3	66267	87797.4	46434.7
P30835	35343.6	31921.2	34137.4	31605.4	28835.3	35520.9	45411.8	33252.1	30537.4	24032.6	39886.6	29833.4	16994.9	29042
P30839	50806.3	47196	50239.8	58143.7	55366.9	43505	44817.8	54319.2	42144.3	55904.1	96726.5	58771.6	67610.6	68570.3
P31000	252585	235465	222592	173370	167031	320732	224228	305361	213510	282901	549193	276186	506508	277138
P31044	1.42427e+06	1.31428e+06	1.20277e+06	1.25901e+06	1.16664e+06	1.22207e+06	1.89085e+06	1.32267e+06	1.75788e+06	1.27446e+06	1.01795e+06	1.92342e+06	2.11507e+06	2.05015e+06
P31232	103279	106342	112524	137414	68157	106796	108536	107289	181998	69042.5	56704.4	133348	155462	105699
P31399	642725	734513	691486	675259	816132	987128	770871	757891	725055	645522	484044	466472	637879	921905
P31430	43789.2	43835.6	37200.5	45018.9	38000.5	22190.2	32971.8	40801.8	41636.2	35048.5	16618.5	38231	38512.9	24015
P31977	125623	107032	111210	231885	128900	41886.8	202998	216792	123612	98397.9	111471	121392	93238.9	56506.1
P32198	60602.1	73113.4	73597	113231	54281.1	97686	87733.9	105970	77279.6	63787.7	104806	66853.9	56025.6	65059.4
P32551	3810435	3491226	4.14065e+06	4.19499e+06	4540801	2.87586e+06	3.08722e+06	4929426	4.5711e+06	4.42208e+06	3.01226e+06	2.9987e+06	3078527	5.53693e+06
P32577	11598.8	7236.82	8886.47	10526.6	4975.05	12066.2	5991.29	12926.2	6979.59	14628.5	21712.8	6983.59	23311.5	13221.7
P33124	35406.4	25747.5	32971.4	32327.1	36889.1	27146.9	45865.4	55814.2	27039.9	42759.8	13701.8	16787	23707.1	33663.6
P34058	2.0887e+06	2.2094e+06	2307564	2.11132e+06	2.45459e+06	1.4718e+06	1.96986e+06	2692871	1.62321e+06	2.20269e+06	2.08604e+06	2.14796e+06	3.16658e+06	2179030
P34064	43291.7	29852.7	43627.7	57988	42694	77122.3	85268.7	73059.4	67052.5	44623	38255.8	50036.4	82456.5	45128
P34067	38291.4	44855	39845	52642.6	39000.1	23162.6	41059.1	38136.2	45633.5	57776	75628.9	44835.3	55561.3	50737.2
P34926	31988.6	30705	27045.4	13397	19137.5	25495.3	19647.4	32891.9	20782.6	36537.3	61286.1	50688.6	69540.7	58391.1
P35053	141197	143400	169482	115105	167619	203778	183497	174785	147343	152784	214745	248421	155362	271086
P35171	631091	701338	641071	548715	618009	103562	204178	363391	554934	933121	766107	425056	1.53244e+06	1.00828e+06
P35213	25971.1	22742.7	27139	45717.1	51328.5	46002.3	22386.5	22241.1	23202.1	31545.6	51396.6	27108.5	39105.9	39002.6
P35280	590992	371131	624693	649590	619526	94089.8	82432.7	553677	479173	774470	748376	320794	2.19702e+06	802489
P35281	6414.57	12108.8	8718.68	7224.31	5692.16	4168.79	6067.71	6440.27	4502.82	6567.17	10900.5	10619.5	42469.2	11168.3
P35284	18834.6	25416.6	19789.4	14193	19166.9	3816.13	13641.9	24614.4	27308.9	23556.3	26784.2	25173	15528.4	28920.8
P35426	6212.96	3924.14	6643.31	6787.28	4953.87	7942.81	7193.33	4213.94	3003.83	6092.78	6187.24	4133.64	7182.32	6458.24
P35427	37650.9	44952.9	40292.1	18297.2	21692	39374.9	27622	68001.4	48386.2	49810.6	22167.7	67323.4	224938	52173.8
P35433	28906.3	30771.1	10252.8	30603.1	29624.4	39162.6	43472.7	20328.7	34353.5	25425.4	41751.5	33638.2	37730.3	36313
P35434	57725.4	42288.5	100103	77078.6	26647.7	159787	75211.2	40711.8	62838.5	130582	51276.9	80164.7	56015.9	55689.8
P35435	2.84628e+06	3.05907e+06	2.70438e+06	3022415	4.05327e+06	4.60456e+06	4739153	2.37548e+06	3.56361e+06	2.52673e+06	1.76955e+06	2563237	2.85829e+06	2.31212e+06
P35467	38084.5	30058.1	27524.1	39481.8	14916.1	22236.7	40722.1	25199.3	51383	41867.2	27322.1	47867	23315	34115.6
P35559	25667.4	19448.9	22282.9	24123.3	25673.4	36863.2	33190.1	37889.1	29286.4	21190.4	28486.4	22013.2	19321.7	17949.3
P35565	280213	292257	324591	360657	357432	206297	238562	268957	228059	275269	472044	221885	332515	300907
P35571	35738.3	40364.6	35289.7	41427.1	29680.9	38561.3	45668.9	48750.6	42172.5	36995.3	29840.9	17670.4	33717.4	26804
P35704	489558	451999	492094	536525	508339	428122	490077	499367	434954	596915	597764	393312	471582	514370
P35738	116227	97086.6	109659	122588	128461	134173	143091	140049	148687	104234	71046.1	109361	98068.9	114028
P35745	31646.8	32996.2	18930.6	13889.5	12786.9	3986.98	46184.7	59957.8	57368.4	25113.1	23582.2	21027.6	44192.5	67776.7
P35859	13460	12734.2	15186.9	22262.3	16791.4	1059.28	18707.8	15283.7	7700.5	23035.6	54627.4	9891.34	14071.5	11769.5
P36201	402425	330924	363125	456128	430763	674864	475611	383322	456079	348306	314478	510904	194967	342528
P36202	34842.3	39090	34482.1	29258.4	22748.5	33279.4	23537.3	35784.2	46267.8	37748.1	55095.2	56981.2	63914	51454.9
P36365	7115.11	11826.1	6615.03	7400.23	8892.65	11215.3	9000.68	7037.57	7587.14	5847.7	8172.9	7708.77	5520.17	8892.18
P36370	2978.54	3971.55	3316.84	4153.1	3998.35	3218.51	3975.19	3162.61	4269.97	9358.08	2329.86	3065.37	17542	2864.21
P36372	6404.4	7665.81	7530.04	10021.4	17698.8	8529.28	42658.2	10252.9	5190.08	10895.7	9837.93	6558.34	12557.3	8075.66
P36506	40025.9	14829.5	27944.8	31413.9	38961.2	25789.6	62587.7	79359.7	121567	33605.3	97399.1	35888.2	35167.3	51918.4
P36860	10421.5	10220.1	15174.7	14219.5	8375.55	16298.5	14729.8	4197.86	5627.49	20507.9	31085.6	6999.28	31721.4	19589.8
P36876	31806.4	30724.8	29631.1	26475	36971.1	35508.7	32385.2	32533.9	33658.2	30271.2	32813.7	28103.3	34708.7	23927.2
P36953	31636.1	29614.2	30593.8	62245.4	20601.3	54889.7	59679.9	26157.2	39621.7	25546.3	11662.4	13480.5	27558.3	37060
P36970	75110.9	74706.6	71182.9	79299.8	74146.1	104742	97773.4	88252.1	90265.9	78629.6	97293.9	103491	64851.4	79691.9
P36972	141612	215838	127901	158039	127482	81313.1	120127	107673	177320	135870	126940	81327.6	123540	78791.3
P37199	14292.8	17651.9	7501.88	17370.1	16072.4	15937.6	19914.6	21994.9	18089.8	15279.1	16436.1	15642.6	19599.1	10509.9
P37285	34541.7	25469.8	27908.5	32524.1	26798.5	39716.7	40335.8	40422.2	25590.7	31522.1	43927.1	33952.1	28682.1	24618
P37397	17921.1	18878.4	16949.1	17094.4	22637.4	19722.3	18187.5	25369.2	23284.2	23669.2	18853.7	15283.3	34513.6	20536.5
P37996	35978.7	32001.1	41829.5	27629.1	31543.6	40161.3	31127.8	28196	25408.5	26148.8	43251.7	41558.1	46738.3	33008.6
P38062	10096.3	9492.11	6437.38	3254.94	9754.79	10127.2	4182.44	4631.5	14230.5	17929.4	20501.2	11017.6	23138.9	12232.1
P38650	187205	181640	204046	214260	222160	209635	217832	198984	145441	170535	303404	170714	196212	197861
P38652	352591	343529	377365	392130	383187	454810	505188	344204	339011	293028	461722	450025	301925	413640
P38656	57609.4	41615	52890.9	67245.5	56871.9	78764.1	105057	76448.2	49090.7	39356.3	60789.2	56035.1	57750.2	35012.8
P38659	16815.6	15573.2	10696.2	14057.3	18775.2	29131.7	26538.5	14088.3	27887.7	15366.4	20150.3	12195.8	47367.9	14314
P38718	42624.6	40999.1	42422.6	25664.8	35866.9	14385.7	22148.7	59817.9	52428.5	65306.5	62316.8	47022.9	79631.9	78176.2
P38983	196016	193702	169971	202392	185281	306351	195137	199139	184440	183900	264696	166063	235041	151479
P39052	39373.6	42148.1	45189.7	40950.2	36000.4	17705.4	22869	24655.3	21160.3	39429.5	106314	20058.9	39410	43232.4
P39069	387066	425269	331666	370861	248808	143342	198935	231285	367270	612970	407163	338318	622863	560284
P40112	53673.1	53017.6	44457.1	52225.2	48137.6	41868.5	35107.7	51690.3	41975	45523.4	57304.9	49541.7	33528.4	43665.2
P40307	53381.1	52845.5	48290.9	60255.5	56682.6	20246.6	39399.1	44529.3	68195.5	47896.9	57565.1	46025.7	43849	51626.2
P40329	50546	44539.4	48927	37778.3	71685	23114	31413.7	49958.8	48036.3	43516.8	57552.8	37546.7	29854.8	36548.8
P40615	12855.2	12640.5	15708.7	15257.6	12729.9	10609.5	10231.7	11539.9	8817.25	10215.3	21089.1	10372.2	18150.5	10840.1
P41123	35537.9	67853.2	41842.7	30683.1	31611.8	33192.3	24573.4	22774.1	30217.1	40817.1	86009.7	62707.9	74481.8	52658
P41350	78651.4	84172.6	98799.4	109693	100296	105452	104594	82326.7	85726.8	141807	75082.6	72584.5	269727	117660
P41498	34314.5	61052.1	31449.7	40830.3	41506.4	12609.1	25044.3	35628.4	34711.6	91970.8	63664.5	39344.7	145971	93931.4
P41499	44300.4	28862.3	38505	46872.2	33743.3	48782.2	46698.3	52448.2	54534.4	33384.1	55953.5	69516.8	28725.5	36499.9
P41516	11610.4	17347.8	18739	23711.4	18338.4	28006.2	12578.9	24340.2	12326.3	17472.4	22048.3	14087	20281.9	15224.4
P41542	48053.8	40022.9	46646.6	50330	49143.9	70563.2	59840.4	59088.4	44578.1	40469.8	66853.6	41041.1	35058	37052.5
P41562	58249.5	53940.5	57023.3	68190.1	60748	71925.6	64026.4	59537	66796.5	45111.5	79566.4	64299.9	41243.8	47399
P41565	264574	298357	212295	197031	221668	198380	303301	341651	342887	231753	211616	329248	323548	379537
P41777	1933.73	3990.96	2235.2	2760.04	2171.53	2684.67	2225.91	2276.48	2019.66	2206.91	519.15	2818.73	1699.94	2239.62
P42123	6352134	5484637	6378390	7039420	8.04871e+06	6184557	9267538	7314341	6492077	4.78041e+06	4466321	6334743	3.60084e+06	5.59143e+06
P42346	18370.2	15593.3	16292.4	21605.7	18354.6	21663	19286.5	19997.7	16125.9	19894.7	17298.5	14848.8	16160.3	14718.6
P42667	69997.5	61024.5	60835.2	72190.5	60316.2	63850.6	47018.6	67335.9	46050	58797.1	99547.7	68472	74924	80925.3
P42676	17258	18133.7	15236.8	18369.8	15272.7	19691.4	21363.5	15456.4	16249.8	20519.3	21414.2	14798.9	28833	19423
P42930	1.45518e+06	1.60267e+06	1.48808e+06	960856	858667	1.06889e+06	1.26149e+06	1.84291e+06	1060319	1.32625e+06	4.12121e+06	2.02867e+06	3287152	2.79875e+06
P43138	42316	39489.4	37474.2	46118.2	34547.6	60456	46236.4	31359.1	39106.1	28531.5	39699.7	25732.1	38438.7	33504.9
P43244	12440.2	11807	8782.61	16248.5	12596.6	16775.4	14656.7	9031.74	8450.68	10472.4	11004.7	10329.8	11107.1	7153.44
P43245	6091.98	7498.5	8174.87	6562.59	7716.07	13491.6	6434.93	8752.12	6548.26	525507	363964	4961.93	9883.92	3322.56
P43278	230585	244400	168431	291240	276062	306235	306542	185149	426807	145210	193194	220161	176548	161281
P43424	27371.6	31112.5	28205.7	23248	33808.8	52497.1	36195.2	26514.8	25262.4	13501.4	25261.3	25148.9	20499.1	28539
P45479	7254.31	4954.43	5858.24	7149.62	6650.34	6280.81	6423.99	5094.05	4528.34	4053.64	17260.6	9489.93	25299.9	6758.22
P45592	64043.6	52001.3	59961.6	53104.2	46188.8	70497.1	69598.6	63999.4	68668.1	65742.5	80193.5	60992.7	364438	67452.5
P45953	2.10752e+06	2.08109e+06	1843684	2774520	2.36883e+06	2.35451e+06	2.25132e+06	1.55002e+06	2.37784e+06	1.81025e+06	1.56736e+06	1.34022e+06	1348049	1.53762e+06
P46413	34180.5	53015.2	32765.3	84408	68966.9	77330.8	56493.1	79054.2	49880.4	45388	20686.4	31121.4	50556.6	23374.7
P46462	371958	316003	323501	341332	373411	282761	340599	627018	411287	423049	390150	506334	469921	473800
P46844	30209	27997.7	28532.3	39599.5	32534.3	49035.8	60482.7	29728	32294.1	22847.9	27834	32217.6	36535.9	27526.4
P47196	20364.4	16745.2	19087	27922.8	29370	33058.9	28140.5	21210.5	15905.3	17156.5	23401.7	20030	19869.3	16174.9
P47198	27631.1	33382.3	22638.3	24493.9	32615.4	55837.4	43142.3	32690.6	27098.6	24813	23074.3	30999	41419.7	26621.2
P47245	11855.2	16664.7	20327.2	23210.7	16769.7	15661.7	21350.4	13514.8	9652.79	15276.8	19157.5	14836.7	30273.6	13394.5
P47727	327816	463455	341506	400567	577118	284114	446832	179626	563184	217506	297024	558877	141790	301915
P47853	243787	247259	235170	167972	229414	433039	203227	321918	188522	224554	554942	295725	443668	290192
P47858	269830	270896	215183	272735	289074	324686	332353	245728	272586	273337	127773	176873	194428	185158
P47860	102843	111700	109493	71655	63600.5	101196	80985.2	82857.5	59032	70708.4	316516	123147	145003	125734
P47942	57907.3	52682.1	50951	47402.9	36839.9	36575	35327.2	46908.7	45908.6	63934.8	78896	56063.9	114176	56917.4
P47967	52581.3	66792.6	27354	63928.8	69040.1	44996	49180.5	56617.2	69573.1	44579.8	94187.6	76623	60301.4	156313
P48004	19958.9	27108.9	15603.2	19154.6	19275.6	10860	17927.6	17459.6	17752	25072.4	34119.7	19339.6	56979.1	27821.1
P48037	782332	761177	716141	863952	831653	1.11578e+06	954187	791097	761970	733835	735378	649863	660284	766769
P48199	55051.9	48061.7	50989.8	142154	79572.7	117222	94730.7	46452.8	71135.6	56986.2	117628	91726.6	58294.1	95666.2
P48284	11987.5	13693.2	11157.3	19434	8923.54	2418.22	13224.3	3791.98	7155.7	8485.14	7410.46	6185	8348.67	8402.48
P48500	2.54679e+06	2.67276e+06	2.57947e+06	2.824e+06	2653579	3.87229e+06	3.37656e+06	2.58197e+06	2.68862e+06	2308179	2.48283e+06	2.97992e+06	2.2151e+06	2.95838e+06
P48508	12656	16656.9	12757	18452.5	21766.3	10619.9	14245.5	9501.7	3011.09	20294.2	21367.2	9345.54	35531.5	19031.2
P48675	3.58966e+06	4.25131e+06	3.3921e+06	2.84813e+06	3.23242e+06	1.8167e+06	2167074	2.89503e+06	2971341	3.42401e+06	7669801	3.3059e+06	3069224	5066330
P48679	69760.9	102993	83096.8	96703.3	72620.9	97326.2	101242	67245.3	75742.2	71665.5	88980.1	99179.4	103600	110916
P48721	2120716	2.18377e+06	2200937	2.59487e+06	2.4022e+06	1.37639e+06	1.70048e+06	2234272	1.98326e+06	2316950	1.94095e+06	1.96416e+06	1.9836e+06	2.25075e+06
P49134	249677	239284	228528	220807	220313	179209	166713	269064	223759	235552	308347	234246	299048	244462
P49186	67063.9	74353.3	61644.1	38681.9	36083.5	31980.3	35875.7	58087.5	81403.8	57377.4	73712.2	82843.4	31088.7	44342.2
P49242	66117.6	56503.4	59626.4	48910.3	45704.9	45939.2	52353.4	92847.7	75272	91254.9	59053	87180.9	127819	59746
P49432	2.5447e+06	2.8302e+06	2571050	3.04453e+06	3.46777e+06	3.58286e+06	3.76287e+06	3.16771e+06	3362673	1.88421e+06	2.09365e+06	2.16361e+06	1813104	2803493
P49791	3686.84	2995.93	3748.24	2977.61	2576.27	5249.11	5141.01	3365.87	3096.26	3435.17	3269.11	2281.1	4014.29	2345.5
P49793	11857.6	8939.94	10410.9	7792.09	11188.7	9788.05	7359.89	13391.3	10209.4	8828.7	9254.09	9384.76	14279.5	14967.3
P49816	4901.63	7981.93	6324.91	8517.25	8908.36	6978.49	8622.74	7104.72	3972.42	6255.31	9546.47	6176.58	27262	8668.42
P49911	33184.8	29129.7	34696.1	78778.9	19261.8	36029.7	94653.1	47465.4	30924.5	24499.1	17136.5	74373.2	123860	76589.2
P50115	27913.9	27969.9	15617	11462.5	4597.35	21111.6	12315.2	13741	14947.1	9475.41	27453.9	17007.8	30039.7	21006.6
P50123	25872.2	22465.2	26697.2	25671.8	26783	52974.5	84901.5	27124.6	45321.2	29879.3	23001.3	19255.2	14024.9	49957.4
P50137	108712	97091.5	97196.9	112832	85431.3	118642	122443	92452.6	80220.7	89853.6	203436	90193.2	178588	102077
P50297	12955.7	7773.76	10031.1	9234.77	11691	6918.26	7884.07	11708.4	9231.7	7777.45	14630.7	15690.2	10174.3	9324.27
P50339	4304.45	5814.41	5310.56	6056.62	6047.78	6835.73	1889.11	9790.34	7508.06	7791.78	7773.04	15616.6	8315.57	7403.52
P50393	8259.04	4705.56	7535.34	8094.11	12028.3	9017.1	7862.55	22688.2	11121.3	12201.7	24398.2	20328.1	14287.2	11312.6
P50398	27800.7	26587.9	26786.6	43712	26806.1	43959.5	38977.6	25210.7	22968.6	24526.6	34204.3	28101.7	75711.3	25461.5
P50399	207054	196518	233779	278380	225100	210900	275346	249811	198654	131054	265643	201600	148856	195328
P50408	45727.5	48657.9	42736.4	32618.2	34422.9	21921.3	11655.5	53016.7	43703.5	59282.6	73679.6	58302.6	46306.8	88663.6
P50411	6113.15	6775.87	8081.12	6867.1	4941.98	8766.11	6976.82	6721.05	8258.47	6538.39	7590.83	9130.71	10269.8	10855.8
P50463	599639	609787	629531	450913	669021	410018	747145	688274	446966	688779	1.33829e+06	972464	1.17127e+06	1.09846e+06
P50475	3889.75	6011.68	9760.48	11439	5181.71	9541.82	6312.34	1633.2	5114.02	3256.5	6807.21	5317.59	30282.8	8088.64
P50503	145746	145283	47962.2	70817.4	128773	36801.7	77301.1	176417	124395	142540	181039	74813.3	196472	66733.8
P50753	3.4707e+06	3.69626e+06	3.49139e+06	2.438e+06	1.62724e+06	326787	506331	1842215	2.1092e+06	8585732	5830156	2.625e+06	10523431	10200379
P50878	157647	178568	190002	202646	175875	210152	189011	312374	201888	182693	202780	199361	200421	220532
P50904	14903	8003.36	10306.4	12759.6	10760.4	15308.3	17761.8	12704	7228.26	11969.9	16252.8	10264.9	15731.3	14089.5
P51146	36386.1	45380.4	41717.6	21769.4	51893	65707	66580.8	38644.4	36869.6	32102	58692.5	13716.5	23206.8	54588.9
P51514	243227	216032	295704	418226	141367	63513.1	430144	22539	193782	242291	465657	52411.5	330216	243584
P51583	32237.9	29718.7	28914.4	38839.8	21593.3	34117	24627.6	22078.2	26514	63837.6	86758.4	29563.5	82740.4	53223.8
P51607	16748	15977.3	19695.2	27256.7	17337	25395.5	21315.9	14761.6	10019.8	15658	35537	25219.3	17194.8	22793.8
P51635	35133.1	38618.6	43046.8	52593.1	34429.8	49239.5	42043.8	32862.6	23086.9	29747	83255.6	48188	43102.3	40774.1
P51638	69848.9	61190.6	47289.6	67542.6	66424.9	58734.5	78670.7	67319.9	107793	67208	35770.4	50294.5	54035.1	85667.8
P51647	55922.8	54315.1	73629.4	85430.9	62274.4	109847	69800	90620.2	48593.8	60006.5	33183.9	62760.8	28136.5	71888.8
P51650	127702	108008	121703	138642	126303	195153	206887	101042	107902	116103	120639	90646.9	112548	100743
P51868	1.41402e+06	1.74935e+06	1.88929e+06	2.23257e+06	1.8454e+06	1.16734e+06	1.26179e+06	1.79811e+06	1.75585e+06	1.53993e+06	1.24762e+06	1595368	1.52755e+06	1.62474e+06
P51886	408113	386704	366497	401934	219274	59507.7	90430.1	290636	269818	311188	587905	313984	484520	502272
P52287	38091.7	48696.8	47687.3	62408.2	50551.5	27895.7	37391.3	42773	43602.7	47197	26768.5	48630.9	36772.9	46351.8
P52296	79339.5	72052.6	71434.5	127707	80482.9	104567	101471	97360.1	65002	63413.5	83600.4	80882.6	87297.5	56737.4
P52303	50128.8	47782.8	41876.9	46107.5	55989.7	82974	74633.6	52304.5	46310.5	42270.4	63186.8	38654.7	37841.3	43348.3
P52481	97314	79214.8	96112	87170.3	73242.6	39586	49386.8	71559.9	66540.1	73986	131859	99169.6	120269	123897
P52555	70756.4	72414.7	85716.4	85731.2	52449.9	110408	70269.1	89080.5	81762	73180.5	157836	80250.3	65928.6	126980
P52631	36797.3	40533.1	46753.8	42289	34310.3	42157.1	36301.1	63512.8	30396	39744.6	81096	74760.4	73048.6	48581.8
P52632	10544	5708.05	10419	7155.56	3820.3	10944.4	11880.1	4609.62	5362.64	11757.8	11645.9	1508.57	9668.65	23238.2
P52873	45211.7	46786.3	52830.8	74218.9	57150.6	45822.5	60986.9	65902.1	53871.3	42251.9	43433	29131	28986.8	44576.8
P52944	55950.8	75744.9	54684.4	56323	52788.9	82204	72239.4	82916.6	79097.9	70997.5	47353.2	90569.7	49036.3	37808.3
P53042	34479.5	31287.6	30097	36663.6	40808.8	32899.5	42392.2	48385.1	37030	21673.8	19998.5	38938.8	42055.5	45523.9
P53534	1.0173e+06	903117	1.00996e+06	999425	1.41689e+06	1.11016e+06	1.3688e+06	1.18108e+06	1.27436e+06	939251	416954	991328	626394	776734
P53676	15153.8	15193	10963.5	16111.8	15377.6	14732.5	21910.8	18621.6	21166.1	19524.8	18889.3	20926.1	41023.6	22321.6
P53812	20614.6	32201.4	18231.6	15498.4	16581.9	21156.2	14695.1	28961	26515.2	32910.5	30371.7	29428.2	31591.5	31657.4
P53987	23757.3	16578.5	11981.1	10788.7	13332.7	8046.74	10590.7	35446	11692.6	17243.4	13542.2	19382.5	10252.4	49574.6
P54001	20931.7	15196.1	19168.9	21411.7	20571.4	11706.6	12564.4	20743.9	8335.47	13680.1	42999.4	16801.8	15610.1	25454
P54290	30519.8	33143.6	36206.2	43971.4	34246.2	49018.2	43860.3	29396.7	30993.6	18984.8	35555.4	29532.4	19885.9	29807.3
P54311	26114.6	29069.1	26052.8	21457.2	26265.1	31205.6	21380.1	54596.7	38820.2	40547.9	24995.8	44826.9	38805.1	60235.7
P54313	93339.5	104491	95692.9	139393	104970	131079	130342	100555	113409	102215	130289	114534	124314	119244
P54319	41100.6	20358.2	22934.4	46057.5	26755	28198.2	33150.2	33145	27927.7	36955.1	40094.5	29555.9	20112	23877.7
P54921	26350.1	21298.1	22452.4	20894.5	28234.3	25551.3	21286.5	37375.4	35548.5	44032.9	20850.5	29624	48246.8	32130.6
P55063	11280.2	18946	8650.71	12943.9	11251.7	4617.93	13178.8	2620.04	8462.5	41189.1	42105.5	6707.26	587463	41949.8
P55159	28018.8	21992	31316.5	36280	20588.6	34566.5	39751.1	38527.7	26061.7	21492	27536.9	3120.71	22677.3	38861.2
P55161	21130.1	19427.1	19196.2	23502.4	15763.7	26928	23406	26286.4	17792.7	20718.8	38641.4	21110.5	22169.9	21330.3
P55260	28466	33342.4	22632.1	22971.3	28794.5	23438.1	29964.5	29305.4	30894.2	34005.7	45514.1	37198.9	24897.8	50917
P56522	24782	21929.2	30182.4	36903.6	36228.3	46553.9	48375.3	28183.7	24981.9	22711.2	37518.5	16771.1	12710.9	8572.58
P56558	22868.9	19713.2	21088.4	27909	25081.2	27398.2	29546.2	19767.1	22318.2	19041	17334	17504.2	23930.5	12888.6
P56571	1156918	876907	1.45292e+06	943332	1578118	1.58278e+06	1.40041e+06	1.21101e+06	767474	899750	612780	811528	424503	602657
P56574	10229168	9998054	9277456	13961422	12251785	6414933	12720700	9076083	9716624	7.53654e+06	8.01208e+06	8046173	7.69482e+06	8314780
P56603	13432.3	23386.2	27088.9	27690	20103.8	30158.3	24410.8	12171.2	22124.8	2262.57	18861.2	16592.6	26466.2	12950.7
P56741	5584849	5840659	5874634	6635716	7.76681e+06	8893032	8475047	6.82676e+06	6372889	4364002	5.87821e+06	6448726	4240124	5.61402e+06
P56932	15841.8	17401.2	17683.8	14332.6	13374.7	15191.4	10930.6	20409.2	16488.1	16036	12699.3	21523.7	18586.6	23333.9
P57093	30078.1	28899.4	34831.2	26013.7	32420.6	8153.14	26483.1	41845.2	48316.3	29587.7	27782.5	25127.3	18020.4	34265.1
P57113	34399.8	35979.1	32644.5	30971.3	27446	36177.2	37599	61456.8	28789.6	49572.7	26495.6	33740.9	27617.2	34282.8
P58405	27067.3	28864.1	28171.4	27811.8	31818.4	29757.5	33078.8	29498.1	22663	27310.8	33460.1	31379.8	26256.5	25193.7
P58775	42270.5	42748.2	70591.9	37318.5	13108.1	141720	22654.4	25543.8	2443.27	151269	24428.2	109473	47512.1	21237.6
P60123	24204.6	23739.7	27087.9	28485.8	31901.9	47958.3	41711.3	28400.1	7327.55	29839.8	31417.7	17986.7	35430.4	15912.3
P60192	16672.4	16960.2	15808	13115.7	11317.4	16137.7	16133.5	13474.3	12866.2	24652	22364.5	12011.6	25410.4	21848.4
P60522	6029.81	10179.3	7023.3	3763.66	6203.62	6764.73	7694.57	6106.88	6127.96	7002.17	9575.24	9228.05	13919.7	10300.8
P60711	8614723	4.2387e+06	4260371	2.2553e+06	2.34986e+06	6222757	5.6918e+06	2.47885e+06	2861098	2951953	3.53527e+06	2.17391e+06	2.17961e+06	3.26685e+06
P60825	30787.9	30889	31992.5	34760.8	29578.3	39709.5	48711	25547.1	25663.1	23503.5	21766.4	49998.2	73620.2	34345.3
P60841	61301.7	65465.7	53322.4	48449.3	62074.1	40013.7	41714.9	58484.4	60322.7	55281.3	48615.1	54551.4	128386	93295.6
P60892	7739.12	9079.56	7912.75	14498.9	11912.5	7801.63	15417.1	8373.51	8471.68	8048.28	10727.5	12604.8	8848.6	8619.68
P60901	54997.3	59006.9	51566.8	57164.1	67253.8	60050.2	64703.5	58740.8	63187.2	68928.1	66141.1	55573.6	51572.5	49376.8
P61023	38096.9	43669.3	39860.8	53812.7	58169	72412.5	75907.7	54480.7	48399.7	56715.8	69976.7	43164.6	126634	50843.3
P61078;P62839	25964.7	10848.3	20114	9205.54	30940.2	20362.1	18097.2	45503.4	40881.3	57095.9	1	39902.8	51369.9	31909.7
P61107	96037.2	94239.7	77330.5	82290.9	90934.3	66619.6	93293.9	88662.5	106186	73593.5	84728.5	102205	74591.1	86757.7
P61149	20571.5	17070.3	16176.4	18611.7	15833.7	22511	15631.3	11236.6	6443.93	24012.5	37834.5	12241.1	21504.2	16815.6
P61203	25350.3	16877.1	26954.6	35572.2	27382.6	43538.8	29042.1	33464.6	21707.5	22106.1	26763.7	24181.4	17326	20754.9
P61206;P84079	322963	384144	314759	357214	305278	330647	350385	297294	317416	259318	469779	349449	313033	403441
P61212	51286.5	46698.9	31606.3	56534.2	56977.8	64821.7	78737.3	43420	42429.7	34232	56418.8	66760.4	62488.3	43785
P61314	109732	99299.4	89496.9	85717	86752.9	43719	54568.8	157758	89678.9	102268	98916.8	97267.3	237728	118499
P61354	47747.7	50010.9	49482.2	49365.8	47136.7	20110.6	36048.6	36853.9	42879.6	114786	105311	42799.3	215637	70865.9
P61589	73004.2	61637	65925.1	26089.9	46820.4	18545.7	24115.9	115802	100219	100687	37269.7	116798	141746	117551
P61751	36650.4	32003	18088.6	30155.1	14365.3	17441	29927.8	21225.8	15719.6	20521.5	26266.2	28015.6	65362.4	12559.6
P61765	16035.6	14813	17073.9	23003.2	13763	23478	28518.6	18208	16687	13008.9	28546.5	13566.2	11931.4	15797.2
P61805	81101.8	82979.8	80627.6	45441.8	60632.8	79589	98159.3	130304	94439.5	91314.2	172684	115959	186359	119470
P61972	34345.5	32739.7	39851.7	24859.6	22646.8	34396	38876.9	63436.3	61677.3	47834.9	18095.1	60297.7	58950.8	64303.1
P61980	153074	132332	136658	163706	128941	186263	185516	158275	127493	129819	235387	137592	179335	138257
P61983	877614	607411	822199	969187	1.01263e+06	1.07004e+06	1.18816e+06	873314	797029	674704	1.19715e+06	1.05601e+06	789089	755051
P62074	14522	19457.7	18892.3	8881.46	10201.5	6342.05	5313.19	14482.7	18842.5	13741.2	8173.63	11518.4	109578	28834.2
P62076	676436	598266	442977	727158	566876	587279	587708	454689	541102	834613	534644	606902	589804	626021
P62078	172575	199213	139670	50286.5	194085	175012	168861	195344	293057	163558	103320	227425	240496	395265
P62083	156272	116468	149157	158507	163302	140192	185970	163163	139667	106829	102041	115013	59685	96888.7
P62138	74802.8	76463.3	69961.5	83145.2	99229.9	110315	118117	121759	75046.7	83477.4	122057	80332.7	89334	55520.9
P62142	45585.6	53290.9	57237.2	24075.1	26699.3	28018.2	28249.7	96936.7	75790.7	60862.9	26717.1	123191	60999.6	81771.3
P62193	42154.2	32118	36425.5	60275.4	43191.9	54750.1	49906.6	44766.7	43275.8	31156.9	33426.9	39760.7	19414.8	32104.7
P62198	56233.2	62643.8	51290.2	60698	78999.3	109925	85509.8	64654.4	49313.9	57054.6	70313.9	78085.8	51815.1	71384.5
P62243	171843	193385	177804	191313	170222	189018	159472	234033	198447	228512	228990	208446	323696	175352
P62250	172500	152028	151267	226799	179959	293196	263887	226857	140175	164388	170008	171963	248042	123812
P62260	387208	359141	342004	332192	287584	122717	186573	372832	310724	260763	331732	337504	476962	485443
P62268	35812.5	17455.8	42361	63761.9	57987.3	23362.8	58683.4	45254.5	32342.1	40475	78577.6	38883	18578.4	26031
P62282	36681.4	27588.3	20514.3	8546.91	20192.7	23827.5	16172.6	53529.8	72385.1	56538.8	22419.2	65058	42885.1	30791
P62332	50810.3	58522.4	38971.3	42458.6	44365.1	50225.4	60614.1	47138.4	40272.3	37267.2	84023.9	22387.6	38950.5	25859.3
P62425	180551	219307	175905	214580	221472	314946	279630	232910	162184	174548	235486	143698	189297	163176
P62628	68641.5	60955.1	60840.3	79326.4	35623.3	25419.1	25380.8	38539.2	26806.3	105701	121467	35978.2	107525	122751
P62632	613266	502134	600781	552429	732533	722656	815159	617573	617560	496521	401781	563254	468787	460907
P62634	27054.4	31020.2	32226.1	17929.2	20118.5	38889.5	24092.7	66501.1	47925.6	43798.3	13846.5	53760.2	29327.3	57435.9
P62703	70513.6	92733.7	118701	131609	159887	150350	72563.3	117580	88773.7	75839	72905.7	91705.7	130693	74691
P62718	29666.5	39741.5	33793.4	26841.9	23545.4	24369.4	17502.6	58660.7	46531.2	55111.6	39998.7	59336	188768	45476.2
P62738	35424760	40798104	38968728	45590584	37411912	38486316	33566300	39812056	33300162	47069432	46212748	38345800	50171176	52266200
P62744	22409.7	24680.2	12199.5	18754.7	12097.3	17150	16694.2	11825	13606.2	15885.2	23566.1	6877.67	12927.8	21588.8
P62749	40333.3	46294	45174.4	56049.5	35964.9	81601	63951.5	57764.1	57425.9	42468	58462.6	44591.4	56456.2	69504.5
P62755	188030	123379	112929	91701.6	131880	40358.5	60693.7	163473	117788	333466	1322605	42153	772803	352072
P62804	7.80336e+06	8.14627e+06	8032097	10715375	8.32313e+06	5480973	6.65995e+06	7.13052e+06	6.87304e+06	6597935	10107689	6.72562e+06	8557899	7221343
P62815	80914	91810	77921.1	86375.1	85311.1	89329	96153.5	86371.6	62344.3	65509.3	119447	95798.3	88532.3	109320
P62828	46496.6	37792.7	34906.3	13687.7	6077.91	9260.02	10335.1	76701.2	59482.9	102129	9196.25	84069.9	159566	99085.4
P62845	38167.3	36045.3	37703.5	29101.1	71621.5	34581.4	45454.3	27882	25094.7	18128.8	60210.8	28147.5	43533.9	18522.8
P62859	56413.7	52480.5	38754	85816.1	60162.5	63353.9	67335.8	84888.4	68094.8	45260	77009.9	33729.4	1.08971e+06	62538.1
P62890	154414	135023	179134	91014.2	79056.6	65281.1	65088	195008	168504	208928	129064	203791	200835	137321
P62907	75488.9	79554.3	85805.2	84637.9	87011.3	97494.8	103399	92904.7	79783.7	73273.9	84455.9	62154.8	91253	59618.8
P62909	258812	226776	191213	180996	196423	255307	225593	210932	244487	322913	268295	243555	599062	218730
P62914	230843	198441	201109	468654	463369	121363	314850	580567	387965	180951	307558	501204	313364	294799
P62919	101071	112343	105142	84980	125111	93235.4	98300.4	93194.7	101421	95267.1	103241	81494.8	126833	78576.4
P62944	36220.1	42659.1	43716.8	34209.4	37302	33702.9	39612.2	43026.4	28763.3	35395.9	55532.5	54028.4	44760.4	60089
P62959	73005.5	61793.3	42489.5	44162.5	42779.9	58785.6	49324.5	66759.6	87338	62282.7	49728	74186.5	64906.8	93133.5
P62963	338153	313937	322396	328055	287647	512125	420273	355653	310388	318802	565233	326619	452296	432234
P62994	26870.1	27668.9	25800	22165.1	15844.3	26171.9	18616.4	17562.4	22580.7	34562.9	28800.9	25057.8	37210.6	44394.5
P62997	76157.3	145244	65329.9	61096.2	51979.9	87491.9	75142.4	118502	91277.5	82018.9	85919.5	98756.3	73158.8	56215.1
P63004	18374.7	21385.1	19916.9	16091.6	15381.6	24949.1	16672	30833.5	25333.6	21307	13736.9	32427.7	38219.5	29793.7
P63012	15537	12010	14909.2	27057	22289.1	35027.7	20171.9	14661.3	15570	11690	5460.67	7424.42	6859.44	8259
P63018	2.81736e+06	2763301	2.65623e+06	2.78589e+06	3.85575e+06	4.00832e+06	3.69572e+06	2.79153e+06	2.97239e+06	2562785	2994819	3273883	3.68026e+06	2.89007e+06
P63025	42944.5	45744.2	62280.3	60571.4	49616.1	31611.1	57311.4	68164.6	48715.8	51684	55878.6	48507.4	50568.5	54115.8
P63029	237545	292526	172816	383634	168072	168583	332469	402892	312259	289248	308161	321254	326054	338563
P63036	25379.6	16515.8	17917.9	26818.1	21439.4	31200.6	14906	20339.1	17544.3	22502.4	28329.8	15570.9	24470.4	17271.4
P63039	596322	532179	229344	228951	387417	613954	350147	665983	512854	765024	362767	652387	1.03803e+06	844261
P63074	16950.1	19162.9	16402.5	16939.4	19016	26703.4	23435.7	13239.1	17082.2	14676.4	21176.4	24990.3	15863.9	10977.4
P63086	24177.4	29780.9	26563	24222.3	79614.9	11568.2	76054.5	28226.6	23002.2	29868.4	45807	28497.5	34717	30250.7
P63088	109901	111455	139323	111386	85743.7	71515.2	84564.6	149389	84675.2	113174	186775	179800	205270	142451
P63100	6607.69	3621.27	4937.95	4433.44	3779.27	19042	10970.6	14862.2	10800.3	8465.23	9449.23	8103.89	182547	10228.4
P63102	117236	78678	96332.2	91974.8	77220.1	62582.2	100374	98180.1	133530	94166.6	83343.4	132062	114740	49297.3
P63245	127161	143370	89499.9	95779.4	102224	139168	129061	110031	118843	146756	169472	104984	151994	103697
P63249	51153.2	50019	46781.9	44854	46070.4	54929.8	59627.6	45608.7	54673	45512	53271.5	121838	55425.1	42227
P63255	5571.59	7218.21	7163.21	4735.4	6409.89	832.183	7084.74	8744.43	15148.6	7315.13	6436.87	7085.83	15014.8	11856.3
P63322	137764	184960	186037	207639	228412	271492	209224	134637	138180	129852	223795	98177.6	151477	140296
P63329	41836.4	76283.9	47154.2	52225.8	54020.8	86383.2	106197	86646.2	35759.1	42553.7	45499.1	41232.3	55151.2	51856.9
P67779	659353	789448	577346	644349	889677	616313	939302	708867	866788	542195	621099	520888	476043	639339
P67874	23689.7	33744.3	33875.4	35623.9	28887.9	25452.9	30036	23768.5	24749.2	22738	49323.1	26052.5	24116.1	32864.2
P68101	27113.2	25092.7	26318.4	33015.1	33425.5	26113.3	31160.3	37153.1	20070.1	21498.4	33858.2	30509.8	28752.1	20618.5
P68136	2.65998e+06	3326677	3.3382e+06	2.26308e+06	5.04892e+06	3.16648e+06	3.021e+06	3.39088e+06	1.43847e+06	2.86553e+06	6577227	3.69364e+06	3660398	4002745
P68182	35717.6	36260.5	25364.4	26936.9	25149.5	21815.5	20223.9	29599.1	24349.2	46967.2	46288.5	32549.2	44005.3	45528.9
P68255	42072.7	28064.7	19191.1	17693.1	24249.6	46118.8	23257.1	54121.1	28719.6	34188.9	84188	40481.8	42552.3	66690.9
P68370	1.92781e+06	1.76027e+06	1.74332e+06	1.64218e+06	1554338	2.00525e+06	1936215	1.90132e+06	1.74419e+06	1.83571e+06	2.92158e+06	2599435	2.65324e+06	2.45277e+06
P68511	14263.3	14009.2	20734.6	8316.65	6753.72	12888.8	9250.5	60087.5	41209.5	22796.9	14987.3	20908.1	70223.2	31511.1
P69060	20184.5	18478.9	16192.6	21274.8	19716.3	30330.7	19998.9	18012.9	17949.4	15722.6	28320	18035.3	24942.6	20920.5
P69897	193470	209808	182829	183238	151525	326955	207954	201393	150242	184140	230244	252583	285685	262162
P70470	1483.07	2515.85	2485.12	3056.04	4171.81	4134.75	3008.76	4745.59	3898.46	4160.77	3913.98	4511.97	92479.7	4142.48
P70473	11522.6	28776.7	25685.6	26277	25586.2	15879.5	15872.6	11422.5	10479.9	36412.6	22723.7	11397.7	57215.8	37769.5
P70483	23194.6	17050.5	17676.9	20957.7	16130.6	18616.5	15946.3	15026.9	18240.8	16238.9	29233.2	19275.3	19279.8	12582.2
P70490	28223.6	29436.3	31742.2	25362	27802.1	43770.5	27843.2	51857.6	23119.8	32907.7	59228.6	38928.2	36292.4	21600.4
P70500	43035.2	41399.7	44388.6	43686.4	45918.9	35626.1	52561.3	51879.6	35535.5	34246.9	52576.1	60201.9	51958.8	42188.4
P70541	4490.94	13724.9	10604.1	16592.6	6305.86	22756.3	22922.8	9474.02	17204.4	3057.13	5148.6	9298.5	9268.32	9047.68
P70566	58872.2	49006.3	35657.8	51083.1	52067.6	52661.2	7296.83	11085.6	46093.7	5438.69	60934.2	7304.4	36923.7	55279.4
P70567	191884	125864	142045	134657	137682	160762	120657	196416	195628	206957	132926	162632	139181	210316
P70584	19861.1	24026.7	35684.4	26630.9	41160.3	59764.1	43517.1	21238.5	31424.6	25810.2	26467.8	29325.6	65270.8	19009
P70615	37214.7	41587.8	28066.5	26625.2	28143.9	238503	22011.6	21092	36097.2	55239.4	46442.1	30211.1	78845.9	59853.7
P70618	34293.1	25468.6	29350.4	36970.5	36308.9	55969.2	40119.9	31899.2	42960.2	43367.7	24228.3	23797.3	64898.1	36154.3
P70619	45095.9	75876.5	83162.1	92969.7	72513.5	29893.9	39722.4	24289.9	28320.4	31222.5	114567	25610.6	29913.3	32817.4
P70623	693262	851962	853593	1.02978e+06	603933	486123	495736	743820	747441	884799	502602	590855	1.008e+06	1.12577e+06
P70645	35965.8	39999	42538.6	51930.1	46207.4	65173.3	65353.8	42421.8	36186.6	35293.3	49727.8	32662.9	30543.8	33049
P70673	29137.4	27556.4	31130.3	43814.1	36952.5	58109.8	57466.5	28377.6	41321.5	28968.8	12106.7	26851.8	10470.8	24555.1
P80067	25439.6	19727.2	24303.5	30259.6	23150.1	32525.2	48312.9	22273.1	36362.7	20188.7	31615.7	14220.2	28495.9	15982.4
P80254	154021	160078	133490	154232	124055	257754	190722	158059	342152	206752	165745	126600	333454	179515
P80299	36179.7	36694.4	31722.3	55988.6	15994.5	33232	106590	9856.11	34418.5	9688.42	70538.8	9928.96	59993.1	19052.5
P80385	39149.9	37332.2	41132.9	52285	52156.6	42110.1	56989.5	43729.5	39879.7	47695.9	34620.5	23073.9	35122.8	39830.5
P80386	18659.1	27276.5	17501.9	12219.6	20140.1	27861	26692	18313.1	17873.6	14202.6	11409.2	7105.72	17190.2	25866.8
P81155	350584	349861	388969	361102	324790	347348	330456	516329	548582	443056	340185	292649	357240	365593
P81718	7108.13	12678.5	18281.4	20667.6	15720.1	25782.8	15593.8	15920.9	15754.8	10275.3	31141.5	8734.11	17366.4	14729.7
P82471	44277.2	45425.8	48710	51279.9	50385.7	55057.2	62818.4	44668	66106.9	33546.4	35007.5	51048.7	44082.9	49316.7
P82995	404769	459627	446276	401797	495828	626822	569270	489991	347137	388231	320484	520207	1.12421e+06	441880
P83565	21818.9	23626.6	23681.3	27603	26717	42280.9	39428.5	23638.5	32571.9	45951	29727	15120.4	58485.6	31655.7
P83732	92911.4	99438.8	76905.1	133742	134227	126136	138806	113644	100622	95891.1	81554.5	104964	171099	65501.3
P83868	25555.8	26434.1	34763.2	25637.7	12890.3	9687.2	19063.5	100622	48649.6	69845.7	25941.8	54522.7	114062	52674.9
P83953	20967.5	19178.6	28279.9	16576.7	16912.1	12168.3	13979.9	36750.6	25500.8	27221.9	21655.2	41739.3	28059	30604.9
P84083	9633.85	16613.2	10790.8	12918	11216.7	6519.37	9291.73	38222.9	35431.8	25714.7	20639.9	37498.2	87121.8	43373.1
P84092	108533	117505	95564.3	122323	92757.5	133168	169478	77968.9	84351.8	75300.7	148909	107635	91088.3	108823
P84100	128514	84961.3	62285.9	72388.3	80311.3	33230.2	127170	101955	74254.3	145612	361960	44875.5	266458	131680
P84817	124975	88141.2	97687.3	86753.4	120799	100963	117922	207005	206621	93908.8	73937.1	137862	85436.2	77275.4
P84850	55392.8	55722.6	50206	60138.7	52557.9	67666.4	64014.2	37469.3	52706.7	67936.4	74125.7	44661.5	54959.6	70429.1
P84903	17623.1	13704	15224.8	16796.2	20227.9	21147.6	14704.8	18821.5	14296.9	16531.2	9633.3	13388.6	7892.73	8912.73
P85007	18700.9	30307.5	23004.7	24287.2	12002.2	5629.34	13636.8	26799.6	24781.7	51306.5	48443.7	35093.3	111655	45667.3
P85108	1.31927e+06	1.36126e+06	1.33621e+06	1.54814e+06	1.52125e+06	2040924	1.70383e+06	1541214	1.21844e+06	1.37478e+06	2.22713e+06	1.4754e+06	1.60888e+06	1.44488e+06
P85125	336436	345584	327494	300887	255493	313950	308377	271523	391475	255546	211746	298340	347311	387459
P85515	195183	141753	162027	171464	163642	210584	200086	165586	143490	87631.9	187890	176280	110788	161453
P85834	506145	442018	451190	528244	616020	785329	717366	527367	610139	542295	460097	469834	287276	494203
P85845	26865.5	34441.9	19898.9	21839.8	32345.8	16530.8	25380.2	22459.8	27183	22748.2	32736.4	15460.7	27501.1	17515
P85968	141987	128865	153311	169228	142759	145583	164969	176179	224607	133817	225098	127660	126673	152552
P85970	24442.6	27290.5	22880.7	20508.8	12526.9	10587.1	66055.3	11590.3	17330.3	37589.2	60879.5	15685.4	123303	41226.7
P85971	88772.9	88804.5	88187.8	113338	79971.9	40896.5	71125.6	86633	100298	93287.2	90961	100592	103080	105521
P85972	375696	357224	334042	483827	456021	669827	583736	507867	409416	297132	472833	510557	308910	454068
P85973	62900.7	56316.4	64084.9	77338.9	43859.2	90807.4	67976.5	43883.9	39716.5	41211.4	113496	69071.2	112054	62059
P86182	34488.4	30642.8	31956.4	26886.3	36007.8	45214	47710.2	35357.7	21150.5	27613	46582.8	35031.4	23410	28359.5
P86252	65010.3	59831	63809.3	88218	67193.8	47287	55191.5	45186.2	49895.5	54260.7	91799	58358	56881.4	59332.2
P97519	106540	75737.7	104455	99593	100800	146200	140724	137069	141746	81500.7	79410.2	89769.2	62918.9	74844.8
P97521	102331	84735.8	97776	114429	124230	145087	135317	121030	135020	86308.9	72154.7	87940.1	132963	64167.1
P97532	191918	221260	199483	267543	230282	359298	317378	181554	168960	165235	175780	170678	263698	191371
P97536	88955.9	82904.8	88638.1	114501	110581	134493	129627	100861	80184.4	88130.1	146934	115823	101313	95964.8
P97541	284830	235319	275783	145821	277174	187595	244785	416709	356683	285880	187213	510371	2.48583e+06	483094
P97544	50721.6	65223.9	52486.6	67925.9	45644.6	43305.5	40045.8	26172.4	36005.8	48776.2	61349.9	23987.5	54191.7	38747.2
P97546	25543.9	35465.5	20139.8	22392.3	26953.7	51539.5	45309.6	24913.4	26219	69377.7	41066.6	43141.7	139599	44800.5
P97571	10172.2	16775.3	16259.6	17369	15472.8	17010.8	25813.7	18231.4	14187.4	11696.3	17284.4	12674.8	26684.7	14683
P97576	86140.4	76539.3	90853.6	91256	74172.6	63497.9	59367.1	63200.7	56857	94153.8	74249.5	42247.8	54724.3	80155.9
P97584	108220	95812.4	81795.5	119581	84471.7	49076.1	79386.8	151032	103260	130674	112637	80561.1	60900.8	131505
P97608	16098	14245	15781.2	21031.7	24902.7	28792.1	29787.7	15768.2	20731.5	11152.7	7841.6	14920.3	14310.8	8160.41
P97615	41034.4	31876.8	29792	33446.8	43624.2	24275.6	48461.9	29908.3	34542.6	27340.1	19570	52359.3	49071.7	27325.4
P97629	52605.9	43953.4	47948.8	52706.3	45764.6	33236.1	24798.6	49531.1	53439.8	49085.5	57981.9	48727.6	47094.6	36453.1
P97633	38288.9	58627.8	49289.6	69364.2	56622.3	50957	51974	47488.1	29636.9	36156.5	58776.6	42334	394293	46408.3
P97690	7446.11	12511.8	10773.1	55503.3	8798.26	25270.9	18429.6	13933.9	9429.51	12160.2	16759.2	5583.67	12058.4	8467.11
P97694	40382.9	34738	31800.9	52231.6	37588.5	68937.5	57512.6	38832.4	36443	47383.5	73959.1	42529.1	47181.7	41135.3
P97697	205173	148298	171188	167579	111025	84874.2	108634	144207	114774	115864	149693	143284	139019	172143
P97700	1.79363e+06	1.79287e+06	1.70096e+06	1.85045e+06	2.29127e+06	1283864	2.31935e+06	2502571	2.27524e+06	1.88191e+06	1.45731e+06	1.84993e+06	1.38541e+06	2.09458e+06
P97829	46597.3	49632	34886.1	40106.4	54702.4	41380.4	104809	29836.2	50675.5	24271.5	54002.9	35209.8	52620.4	46965.4
P97834	54351.7	66429.8	51968.5	51939.3	60688.4	64571.9	67803	46498	46062.1	50432.3	66543.2	50013.9	57088.9	70305.3
P97849	21579	13725.5	17780.9	31558.3	26243	36643.6	11969.2	15421.1	26114.7	36598.2	14516.1	18534.9	32806.6	10283.9
P97852	197989	189755	149400	144110	191794	169923	157151	229696	257885	189629	347260	377386	316542	152528
P97878	20676.4	15927.3	13222.3	14400.8	17401.1	29063.4	18593.6	16593.4	14174.3	12109.2	17395.1	16260.8	23359.9	13024.3
P98166	11691.9	11298.2	8828.53	13774.7	9624.4	12261.9	14266.7	9380.06	11738.9	9119.98	12768.9	6942.48	11639.7	10966
Q00438	56133.8	43513.7	64182	51281.8	54952.5	75802.5	42330.2	79625.7	75920.5	63920.8	75337	47670.4	37686	45699.2
Q00657	19207.1	14370	17033.6	11879.6	9799.23	19458.2	13888.3	19251.6	11725.8	18149.1	49981.2	30820.9	30949.4	12495.2
Q00972	49366.6	57025.9	59073.4	67521.4	61474.2	96877.1	98772.9	58300.6	74178.6	46266.6	33313.6	42822.4	39319.5	37020.9
Q01129	179745	161915	153437	161356	168248	132729	118672	133545	160662	88066.4	224579	129688	96690.7	157470
Q01177	52407.6	50748.4	79215	89357.1	43273.8	45153.6	52992.9	73957.9	52073.9	74246.5	96242.9	61373.5	99650.3	85416.2
Q01205	1.19282e+06	1.16327e+06	1.06319e+06	637816	466908	94164.8	114389	369428	581297	2445041	2111696	445230	1.94252e+06	2.12704e+06
Q01728	133864	127197	117864	154390	123762	175040	139228	111363	115249	117828	166183	136876	87488	123694
Q01992	41833.8	36544.8	31206.1	30016.5	38683.9	34414.7	41974.5	33005.8	29660.8	32232.9	20257.5	30240.1	25707.8	35537.6
Q02253	2.51424e+06	2.1588e+06	2.52126e+06	2.97626e+06	3026647	1.28807e+06	2.06185e+06	2171344	2.72239e+06	1.88447e+06	1646493	1.70993e+06	1.38208e+06	1.82303e+06
Q03346	30905.3	33424.1	41561.6	39021.8	48897.9	69040.4	60284.1	49873.6	46407.7	29094.4	28983.5	43732	26508.8	31611.8
Q03348	6081.12	9014.32	8021.7	11350.5	11244.2	17686.9	15981.9	7785.79	9694.14	7423.13	9143.59	6830.74	4247.94	8263.76
Q03555	16438.5	12199	13963.6	9329.39	11769.9	7173.21	8099.13	18010.9	15303.1	14289.2	23027.7	15651.2	24805	18053.8
Q03626	45959.4	47887.1	46425.4	69217.6	49793.3	55018.3	69582.5	65098.7	40056.9	170897	60022.2	44999.7	149723	103204
Q04400	5630.97	5462.16	5339.12	6951.39	5906.04	6275.22	5059.08	1652.58	2855.31	3774.86	3967.76	4568.46	1678.62	3974.81
Q04462	68818.4	72045.1	66368.2	75343	89962	107045	99142.6	80530.8	64177.6	52579.8	91462.7	66380.6	50352.7	52315.6
Q04631	8666.81	10793.4	7372.48	7205.64	10580.4	24697.4	35153	6220.38	456860	14970.1	6157.89	7752.47	24729.9	8294.06
Q04753	25211.5	28387.6	28303.3	25621.8	19895	20065.8	23974.2	21821.3	26692.8	28836.3	40537	16202.7	11465.6	36276.5
Q04931	20516.4	11022.3	15475.8	20021.4	20414	11952.1	10173.4	19439.2	14885.1	18056	203641	6589.69	15478.9	11138.2
Q04970	44326.7	29209.1	43186.7	44348.6	37311.4	50972.2	59526.3	37446.9	48624.5	34149.1	50598.7	46634.9	43407	45832.4
Q05096	51927.5	32840.1	35898.7	38655.8	36138.6	19655.5	39014.3	55211.2	53835.8	50963	56765.3	43185	59640.5	49074.5
Q05140	23637.4	13654.6	16474.2	13837.2	16268.9	27996.9	15720.1	14353.8	18682.8	14483.8	27692.6	16646.6	25460.6	13348.5
Q05962	8.02745e+06	8520572	7.5237e+06	8039651	10139797	12067353	10418320	6940750	8923924	6.79403e+06	6.5404e+06	6.07185e+06	8117316	6.00779e+06
Q05982	28181.3	30891.7	23699.3	24125.2	11784	11392.3	8348.48	10171	8649.8	41116.9	62257.5	11702.8	41854.9	38115.8
Q06000	39382.9	38434.3	36045.9	64517.4	29509.6	41876.6	30769.9	19610.5	28424.8	19180.7	53352.5	41077.1	49133.8	37107.9
Q06486;Q99PS2	20730.6	23382.9	24653.8	22703.3	22142.1	38914.6	26863.6	20688.4	15265	15737.7	30037	21103.9	24949.1	19874.9
Q06647	2392014	2.47645e+06	2.67307e+06	2.75668e+06	3.05545e+06	2.53824e+06	2.45219e+06	2.29659e+06	3.0049e+06	3.54304e+06	3228971	1.92298e+06	1.72939e+06	2.32761e+06
Q06C60	33014.8	37088	36218.6	38659.3	37066.2	22378.7	19035.2	42360.9	40170.8	44464.3	22008	17037.7	44855.9	25999.2
Q07009	40298.3	41618.2	37313.6	24913	22728.9	35861.8	28901.7	65162.4	67325.5	67293.9	41832.9	80160.2	102529	68662.8
Q07014	13696.8	16914.8	12116.1	25042.1	17220.6	51783.2	19572.9	17965.6	13725.2	10165	19026.1	14025.9	25602.1	11820.1
Q07066	14451.3	12916.4	14720.4	14232.9	11941.3	16974.3	13789.8	14498.9	10476.8	31838.3	237789	21543	66699.5	43737.8
Q07116	68497.5	68714.1	64881.5	70688.3	76193.5	50286.9	58710.2	73002	105067	71312.6	27546.7	61752.8	48400.1	72236
Q07205	41250.8	38573.5	41972	36187.4	31959.6	36883.5	39722.3	43654.8	24395.8	33913.1	51042.2	49430.2	48075.6	42005.4
Q07266	11910.5	15662.3	10913.7	22531.5	16557.6	26435	15479.1	19176.5	24666.5	16735.3	18584.2	12871.5	45532.2	20335
Q07803	280140	238253	265211	304480	250546	190225	254784	243472	217129	259974	269081	172504	219922	211321
Q07936	543464	450043	457426	551500	467305	687973	694186	522122	384489	453935	1441650	461470	729755	586604
Q07969	227104	205346	240073	319550	271733	299628	287527	208308	360412	157193	223783	220504	93966.7	141436
Q07984	75605.8	70288.8	76372.8	75095	67019.6	72077.6	76021.3	67414.9	60488.3	69486.7	101508	66518.6	132851	57422.6
Q08163	34108.8	45572.4	35338.6	45260.9	34792.6	32105.9	34085.4	40271.1	27736.4	23424.2	46989.7	30345.4	46107	32788.8
Q08290	8148.09	8200.65	7166.75	4155.27	16262.8	9122.81	9467.86	16958.7	25200.2	5426.89	793.937	10930.5	35215.2	7729.22
Q08415	44791.7	44060.2	53688.8	70914.7	81722.3	71263.6	51938.9	48028.9	65615.6	51012.9	23475.8	34768.1	37449.3	28386.3
Q08602	14365.2	25796.7	11856.7	18447.7	12837.2	12572	21805.7	21191	14397.3	14638.5	14741.2	17715.2	17934.1	16136.4
Q08850	39464.8	14643.8	23767.7	31017.7	25359.9	29345.6	27344.5	36409.2	24274.3	23764.2	18622.2	15484.4	26830.4	7310.26
Q08851	10388.9	8941.94	8865.11	9946.63	8972.62	2168.62	2887.97	8889.86	2498.29	8722.47	11631.6	1998.7	12504.7	11059.7
Q09073	1.50027e+06	1.52599e+06	1.64343e+06	2.25129e+06	2.46024e+06	2.49016e+06	2.03872e+06	1.61286e+06	1.92628e+06	1.26869e+06	2.04244e+06	1.28962e+06	910757	1.77958e+06
Q09137	295872	313250	263412	266472	285900	317264	317876	224628	281169	187421	227125	253762	128704	212086
Q09167	50099.1	55188.2	49373	29437.7	40807	30795.8	32957.3	87401.6	46171	41447.9	46156.6	49891.3	103620	54236.5
Q0D2L2	58200.4	54078.1	55901.2	65883.2	68994.3	63472.6	74771.9	59717	70996.4	67348.8	56120.5	53446.8	60857.6	56981.5
Q0D2L6	27541.1	23355.8	21323.9	22785.9	31005.5	23844.6	33380.7	21066.1	28622.8	28069.2	23313.8	33432.9	19152.6	26802.6
Q0ZFS8	388379	314895	411406	856351	921353	203346	411534	168194	227581	83863.6	388368	71705.3	104175	66598.4
Q0ZHH6	17997.9	21058.9	16466.7	17496.7	13737.4	11997	15027.8	18847.2	20359.7	19173	29439.9	25098.1	32977.3	23495.7
Q10728	12459.4	11920.3	21222.9	6926.84	7199.02	8649.51	9648.47	8214.78	7581.89	9148.92	10961.7	26806.2	15617.7	13677.3
Q10743	9781.15	17189.9	10156.7	21974.9	18229.5	21888.8	16299	12598.7	15375.7	8579.01	12219.5	13020.1	10121.8	13596.8
Q1H5H1	42426.8	41848.9	43976.8	39583.8	44862.1	27094.3	43260.2	53127.2	49732.2	54027.3	75804.6	58154.5	57867.4	50830.6
Q1HCL7	63311	54674.1	54709.5	73591	76067.3	95227.9	101490	72378.9	98032.6	54065.5	56952.1	63469.3	29085.3	48422.5
Q1JU68	60002.4	53076.9	61113.1	66850.7	72294.5	73680.4	72736.8	72124.5	50356.4	59961.2	73014.2	46302.7	41508	29197.5
Q1KQ07	3532.46	4283.42	3546.27	3541.56	6649.66	6676.09	3620.48	8091.92	5938.95	5767.19	12654.2	6023.4	9416.01	4593.25
Q29RW1	410096	799420	372080	573439	2678247	947804	947411	209740	77086.8	343100	344138	700722	103759	349178
Q2IBC5	26811.8	34660.5	27387	22293.3	37585.3	16983.5	27403.6	19645.6	31053.5	22414.1	36050.1	24082.7	28223.1	19779.7
Q2M2R8	166334	200660	144290	253217	167587	130277	122718	120464	150446	225304	301017	149128	18262.1	205060
[truncated: 1,012 more rows]

## Sheet: cRV-nRV
Sheet 2: The differentially expressed proteins between cRV and nRV.
DEGs_cRV/nRV	PG.Genes	PG.ProteinDescriptions	FC_cRV/nRV	p-value_cRV/nRV
D3ZRH1	Oxa1l	OXA1L, mitochondrial inner membrane protein	3.03362	1.77629e-05
P20788	Uqcrfs1	Cytochrome b-c1 complex subunit Rieske, mitochondrial	3.48119	2.03841e-05
B0BN86	Tmem11	Transmembrane protein 11, mitochondrial	2.95021	2.7127e-05
Q9WTT7	Bzw2	Basic leucine zipper and W2 domain-containing protein 2	0.490968	6.63564e-05
F1M0R1	Rnf213	RING-type domain-containing protein	4.34584	0.000131672
O88884	Akap1	A-kinase anchor protein 1, mitochondrial	2.48944	0.000143343
M0RCX0	Pcbd2	4a-hydroxytetrahydrobiopterin dehydratase	2.46436	0.00025245
P61589	Rhoa	Transforming protein RhoA	3.6538	0.000276437
Q6AYE2	Sh3glb1	Endophilin-B1	1.51813	0.000366478
O88656	Arpc1b	Actin-related protein 2/3 complex subunit 1B	3.13554	0.000397817
Q63538	Mapk12	Mitogen-activated protein kinase 12	4.90859	0.000482547
Q07009	Capn2	Calpain-2 catalytic subunit	2.36978	0.000551023
A0A0G2K427	Ivns1abp	BTB domain-containing protein	2.49794	0.000570302
B2RYW4	Mrpl53	39S ribosomal protein L53, mitochondrial	2.00533	0.000675858
Q642A4	RGD:1359663	UPF0598 protein C8orf82 homolog	2.4193	0.000754873
O35077	Gpd1	Glycerol-3-phosphate dehydrogenase [NAD(+)], cytoplasmic	2.44729	0.000825893
Q8R4R9	Ppp1r14c	Protein phosphatase 1 regulatory subunit 14C	3.5126	0.00104346
P11762	Lgals1	Galectin-1	9.27236	0.00130878
F1LRL4	Tbc1d9b	Similar to TBC1 domain family, member 8; BUB2-like protein 1; vascular Rab-GAP/TBC-containing (Predicted), isoform CRA_a	2.0207	0.00131417
D3ZDI7	Ppp2r5a	Serine/threonine-protein phosphatase 2A 56 kDa regulatory subunit	0.645214	0.00132061
D4A465	Lamtor2	Robl_LC7 domain-containing protein	3.40335	0.00136962
Q6AXW2	Tmod3	RCG25684, isoform CRA_a	0.629365	0.00166927
D3ZNQ6	Ube2m	UBC core domain-containing protein	6.57411	0.00173219
B0K010	Txndc17	Thioredoxin domain-containing protein 17	3.92163	0.00180862
D3ZZT9	Col14a1	Collagen type XIV alpha 1 chain	0.507385	0.00188236
P47196	Akt1	RAC-alpha serine/threonine-protein kinase	0.6107	0.0019352
D3ZCQ9	Mlf1	Myeloid leukemia factor 1	0.590286	0.00217666
P38718	Mpc2	Mitochondrial pyruvate carrier 2	2.41406	0.00239866
D3ZBL6	Nup160	Nucleoporin 160	0.537632	0.00247067
A0A0G2K0G3	Txnrd3	Thioredoxin-disulfide reductase	0.662421	0.00255075
D4AAH6	Psmg1	Proteasome assembly chaperone 1	0.581417	0.00264365
Q5EB62	Slc25a46	Solute carrier family 25 member 46	0.515739	0.00266813
P62890	Rpl30	60S ribosomal protein L30	2.54045	0.00287636
B2RYJ3	Cul4a	CULLIN_2 domain-containing protein	2.46066	0.00294965
Q5BJP6	Gfm2	Ribosome-releasing factor 2, mitochondrial	0.639894	0.00295011
P53812	Pitpnb	Phosphatidylinositol transfer protein beta isoform	1.73482	0.00295127
P07633	Pccb	Propionyl-CoA carboxylase beta chain, mitochondrial	0.562861	0.00300573
Q641X8	Eif3e	Eukaryotic translation initiation factor 3 subunit E	0.649401	0.00304069
Q7TP91	Surf4	Surfeit locus protein 1	1.7267	0.00311905
D4A2G9	Ranbp1	RanBD1 domain-containing protein	2.98566	0.00314057
M0RDI5	Mcu	Calcium uniporter protein	2.33631	0.00323267
P11517	ENSRNOG00000047098	Hemoglobin subunit beta-2	0.52101	0.0033278
Q6P9T8	Tubb4b	Tubulin beta-4B chain	1.52759	0.00333599
D3ZVR7	Prxl2b	Prostamide/prostaglandin F synthase	1.71667	0.0033992
D3ZUY0	Rdh14	Retinol dehydrogenase 14	0.65989	0.00373134
Q5U2M6	Dcaf8	DDB1- and CUL4-associated factor 8	0.383377	0.00373346
Q6P9U0	Serpinb6a	SERPIN domain-containing protein	0.534117	0.00374537
M0R6T1	Tatdn1	TatD DNase domain-containing 1	1.71233	0.00393779
D4A1Q9	Ttll12	Tubulin tyrosine ligase-like 12	0.669133	0.00400813
P62718	Rpl18a	60S ribosomal protein L18a	2.31671	0.00409937
P54921	Napa	Alpha-soluble NSF attachment protein	1.62497	0.00412111
P43244	Matr3	Matrin-3	0.618362	0.00413031
A0A0G2K161	Epb41	Band 4.1	0.504882	0.00418919
P18297	Spr	Sepiapterin reductase	0.59609	0.0042496
P21139	Man2c1	Alpha-mannosidase 2C1	0.632658	0.00444977
Q4FZY0	Efhd2	EF-hand domain-containing protein D2	1.79117	0.00452204
Q9WVC0	Septin7	Septin-7	0.610434	0.00467737
B2RYP8	Tubgcp2	Gamma-tubulin complex component	0.640009	0.00481437
Q6AY21	G3bp2	G3BP stress granule assembly factor 2	0.485663	0.00494165
Q04400	Adcy5	Adenylate cyclase type 5	0.456506	0.00517472
B0BNE6	Ndufs8	Complex I-23kD	2.24658	0.00528124
F1M614	Lama2	Laminin subunit alpha 2	0.629007	0.00552673
D3ZUY8	Ap2a1	AP-2 complex subunit alpha	0.589527	0.00556727
Q4QQV3	Fam162a	Protein FAM162A	0.45573	0.00558585
D4A7K0	Tmem242	Transmembrane protein 242	2.33826	0.00562985
P62282	Rps11	40S ribosomal protein S11	3.53903	0.00579595
Q9Z0G8	Wipf3	WAS/WASL-interacting protein family member 3	0.420287	0.00579901
B1WC61	Acad9	Complex I assembly factor ACAD9, mitochondrial	0.669139	0.00580068
D3ZDQ9	Sgca	CADG domain-containing protein	0.657573	0.005988
P29995	Itpr2	Inositol 1,4,5-trisphosphate receptor type 2	0.620789	0.00605604
Q62920	Pdlim5	PDZ and LIM domain protein 5	0.654568	0.00619996
Q5EB94	Myzap	Myocardial zonula adherens protein	2.83334	0.00623147
D3ZTR1	Mrps17	Mitochondrial ribosomal protein S17	0.652324	0.00624192
Q03555	Gphn	Gephyrin	1.74507	0.00631177
P30349	Lta4h	Leukotriene A-4 hydrolase	0.451463	0.00642661
P61972	Nutf2	Nuclear transport factor 2	1.90925	0.00662794
Q8K3K9	Gimap4	GTPase IMAP family member 4	2.41769	0.00682687
P63322	Rala	Ras-related protein Ral-A	0.585635	0.00691503
Q3V5X8	Endog	Endonuclease	0.331964	0.00702536
Q5XI29	Cpsf7	Cleavage and polyadenylation specificity factor subunit 7	0.550589	0.00736184
P10686	Plcg1	1-phosphatidylinositol 4,5-bisphosphate phosphodiesterase gamma-1	0.56052	0.00758216
Q62638	Glg1	Golgi apparatus protein 1	0.515989	0.0076164
P56522	Fdxr	NADPH:adrenodoxin oxidoreductase, mitochondrial	0.601978	0.00775409
Q9WUC4	Atox1	Copper transport protein ATOX1	3.3112	0.00785955
P62074	Timm10	Mitochondrial import inner membrane translocase subunit Tim10	2.0416	0.0080829
D4AD58	Etfrf1	Electron transfer flavoprotein regulatory factor 1	0.488604	0.00815981
F1LM66	Eftud2	116 kDa U5 small nuclear ribonucleoprotein component	0.59032	0.00818009
P61078;P62839	Ube2d3;Ube2d2	Ubiquitin-conjugating enzyme E2 D3;Ubiquitin-conjugating enzyme E2 D2	2.43378	0.00819266
P30713	Gstt2	Glutathione S-transferase theta-2	0.458721	0.00890771
F1LR42	Rufy1	RUN and FYVE domain-containing 1	0.634814	0.00907975
D3ZE63;P30904	ENSRNOG00000034106;Mif	Uncharacterized protein;Macrophage migration inhibitory factor	2.42264	0.00911973
F1LWK9	Ntng1	Netrin G1	2.30429	0.00918392
Q63210	Gna12	Guanine nucleotide-binding protein subunit alpha-12	0.592189	0.00948788
D3ZEH6	Nudt8	Nudix hydrolase domain-containing protein	0.560255	0.00950883
Q5XIW8	Sart1	U4/U6.U5 tri-snRNP-associated protein 1	0.491951	0.00954521
D3ZRL3	Dusp23	TYR_PHOSPHATASE_2 domain-containing protein	2.08799	0.00958184
O35567	Atic	Bifunctional purine biosynthesis protein ATIC	0.611241	0.00986466
D4A1U4	Cdan1	Codanin-1_C domain-containing protein	0.408864	0.0100395
Q6P4Z6	Lcmt1	Leucine carboxyl methyltransferase 1	0.546651	0.0102
P21961	Cpa3	Mast cell carboxypeptidase A	0.563423	0.010307
F1M2K6	Pkp4	Plakophilin 4	0.552813	0.0105031
A0A0U1RS25	Upf1	UPF1, RNA helicase and ATPase	0.560438	0.0106434
A0A0G2K9F2	ENSRNOG00000056128	NFACT-R_1 domain-containing protein	0.65518	0.0106488
Q3T1J1	Eif5a	Eukaryotic translation initiation factor 5A-1	1.73078	0.0113787
P21571	Atp5pf	ATP synthase-coupling factor 6, mitochondrial	1.63469	0.0116021
A0A0G2JTA1	Ppp2r5e	Serine/threonine-protein phosphatase 2A 56 kDa regulatory subunit	0.533362	0.0116492
P61212	Arl1	ADP-ribosylation factor-like protein 1	0.62282	0.0118195
P24268	Ctsd	Cathepsin D	0.601061	0.0118473
B2GUX5	Nt5c3a	5'-nucleotidase	1.84379	0.0118535
O35303	Dnm1l	Dynamin-1-like protein	0.644768	0.0118779
Q63737	Pdcl	Phosducin-like protein	0.63182	0.0118782
D3ZWT2	Fitm2	Fat storage-inducing transmembrane protein 2	2.28864	0.0121141
B5DEH2	Erlin2	Erlin-2	1.60587	0.0123957
D3ZCZ9	LOC100912599	NADH dehydrogenase [ubiquinone] iron-sulfur protein 6, mitochondrial	2.47445	0.0125121
P11167	Slc2a1	Solute carrier family 2, facilitated glucose transporter member 1	3.29293	0.0125707
B0BN30	Mtch1	Mitochondrial carrier 1	3.76335	0.0125932
Q5M9G8	Dcaf11	DDB1- and CUL4-associated factor 11	1.71654	0.012747
F7EUU4	Cops5	MPN domain-containing protein	0.648934	0.0128883
A0A0G2K012	Ubxn6	UBX domain-containing protein	0.44725	0.0129203
P35427	Rpl13a	60S ribosomal protein L13a	2.07128	0.0130889
Q4KMA2	Rad23b	UV excision repair protein RAD23 homolog B	0.364908	0.0131385
F1LSK5	Heatr5a	HEAT repeat-containing 5A	0.599944	0.0133085
B2RYW3	Ndufb9	Complex I-B22	4.88868	0.0134901
Q75Q40	Tomm40	Mitochondrial import receptor subunit TOM40 homolog	0.564402	0.01356
P27653	Mthfd1	C-1-tetrahydrofolate synthase, cytoplasmic	0.57374	0.0136167
Q6U6G5	Zc3h15	Zinc finger CCCH domain-containing protein 15	0.385777	0.0138292
P09456	Prkar1a	cAMP-dependent protein kinase type I-alpha regulatory subunit	0.61149	0.0138461
D3ZLD7	Ppp2r3a	Protein phosphatase 2 (Formerly 2A), regulatory subunit B'', alpha, isoform CRA_a	0.285879	0.0139838
P50408	Atp6v1f	V-type proton ATPase subunit F	2.06726	0.0143544
O35763	Msn	Moesin	0.637826	0.0145342
O88989	Mdh1	Malate dehydrogenase, cytoplasmic	0.621426	0.0146167
Q7TP52	Cmbl	Carboxymethylenebutenolidase homolog	0.638882	0.0146623
Q9Z1H9	Cavin3	Caveolae-associated protein 3	1.95164	0.0148019
Q8R478	Wbp2	WW domain-binding protein 2	0.635836	0.0150255
Q5XI07	Lpp	Lipoma-preferred partner homolog	1.6394	0.0150275
P11730	Camk2g	Calcium/calmodulin-dependent protein kinase type II subunit gamma	0.506026	0.0150833
A0A0G2K1V7	Sgcb	Beta-sarcoglycan	0.55845	0.0151319
P49242	Rps3a	40S ribosomal protein S3a	1.79274	0.0153514
D3ZVR9	Pgm5	Phosphoglucomutase 5	0.614638	0.0154424
P17220	Psma2	Proteasome subunit alpha type-2	1.52018	0.0156087
Q6P6V0	Gpi	Glucose-6-phosphate isomerase	0.592627	0.0158255
Q5RKI8	Abcb8	Mitochondrial potassium channel ATP-binding subunit	0.605707	0.0160333
P84083	Arf5	ADP-ribosylation factor 5	3.31681	0.0164771
P02091	Hbb	Hemoglobin subunit beta-1	0.562331	0.0167076
D4A131	Mrpl4	Mitochondrial ribosomal protein L4	0.648219	0.0169524
Q9QZ81	Ago2	Protein argonaute-2	0.412777	0.0169893
P16290	Pgam2	Phosphoglycerate mutase 2	1.87582	0.0171574
F1MA59	Col4a1	Collagen IV NC1 domain-containing protein	2.38031	0.017247
P15429	Eno3	Beta-enolase	0.635731	0.0173093
F1LM55	Ccar2	DBC1 domain-containing protein	0.501097	0.0173352
A0A0G2K1D2	Rap1gds1	RAP1, GTP-GDP dissociation stimulator 1 (Predicted), isoform CRA_a	0.655123	0.0173743
D3ZZA8	Sec24a	SEC24 homolog A, COPII coat complex component	0.639905	0.0173832
D3ZRE7	Swap70	PH domain-containing protein	0.32843	0.0174545
Q66H12	Naga	Alpha-N-acetylgalactosaminidase	0.395353	0.0177442
D4A568	Cox18	Cytochrome c oxidase assembly factor COX18	2.37277	0.0182633
P0C5W1	Map1s	Microtubule-associated protein 1S	0.548887	0.0186831
D3ZAI6	Nt5dc3	5'-nucleotidase domain-containing 3	0.51823	0.0188131
Q5U300	Uba1	Ubiquitin-like modifier-activating enzyme 1	0.621715	0.0188163
D3ZU20	Sh3bgr	SH3 domain-binding glutamate-rich protein	1.81327	0.0189183
Q05096	Myo1b	Unconventional myosin-Ib	1.59853	0.0191488
P62634	Cnbp	Cellular nucleic acid-binding protein	2.08816	0.0192326
G3V6K6	Egfr	Receptor protein-tyrosine kinase	0.661484	0.0194807
P54290	Cacna2d1	Voltage-dependent calcium channel subunit alpha-2/delta-1	0.618562	0.0196127
P01026	C3	Complement C3	0.531563	0.0198451
F1M3J4	Abcc4	ATP-binding cassette subfamily C member 4	0.658451	0.0201252
Q63910	Hba-a3	GLOBIN domain-containing protein	0.523622	0.0201897
F1M471	Epm2aip1	EPM2A-interacting protein 1	0.62578	0.0202544
A0A0G2QC38	Srsf11	RRM domain-containing protein	1.83952	0.0203883
F1MA89	Ccny	CYCLIN domain-containing protein	0.6411	0.0205768
D4AAT7	Naxd	ATP-dependent (S)-NAD(P)H-hydrate dehydratase	0.621016	0.0207834
P70645	Blmh	Bleomycin hydrolase	0.664156	0.0211589
P97532	Mpst	3-mercaptopyruvate sulfurtransferase	0.585496	0.0212681
P00406	Mtco2	Cytochrome c oxidase subunit 2	0.651145	0.0214429
Q99PV2	Stxbp3	Syntaxin binding protein 3, isoform CRA_a	0.582486	0.0224931
D3ZUC9	Oxsr1	Non-specific serine/threonine protein kinase	0.616244	0.022527
P09006	Serpina3n	Serine protease inhibitor A3N	1.53586	0.0226704
D4ABY2	Copg2	Coatomer subunit gamma-2	0.355716	0.0232066
F1LSP2	Acad10	Acyl-CoA dehydrogenase family, member 10	0.587097	0.0234356
Q5XI31	Pigs	GPI transamidase component PIG-S	0.461418	0.0235358
Q5M7T9	Thnsl2	Threonine synthase-like 2	0.412729	0.0240372
Q9QYU4	Crym	Ketimine reductase mu-crystallin	2.83135	0.0242504
O54783	Chkb	Choline/ethanolamine kinase	0.282208	0.0242844
A0A0G2K2C7	Usp9x	USP domain-containing protein	1.58924	0.0243106
Q66HA8	Hsph1	Heat shock protein 105 kDa	0.548343	0.0243371
P35284	Rab12	Ras-related protein Rab-12	1.9804	0.0247925
D3ZUP5	Brk1	BRICK1 subunit of SCAR/WAVE actin nucleating complex	2.14982	0.0249212
Q10743	Adam10	Disintegrin and metalloproteinase domain-containing protein 10	0.621717	0.0249348
D3ZC56	Dst	Dystonin	0.640291	0.0249433
F1LXA0	Ndufa12	NADH dehydrogenase [ubiquinone] 1 alpha subcomplex subunit 12	0.576093	0.0255208
P28064	Psmb8	Proteasome subunit beta type-8	1.72185	0.0255624
M0R5M7;Q5U3Y8	ENSRNOG00000031864;Btf3	Transcription factor BTF3	0.634959	0.0257388
Q9EPB1	Dpp7	Dipeptidyl peptidase 2	0.554578	0.0259841
D3ZL85	Hccs	Cytochrome c heme lyase	0.591364	0.0260505
Q64057	Aldh7a1	Alpha-aminoadipic semialdehyde dehydrogenase	0.65958	0.026073
Q6AYA6	Cybc1	Cytochrome b-245 chaperone 1	1.64162	0.0262263
B0BNC4	Phykpl	5-phosphohydroxy-L-lysine phospho-lyase	1.90305	0.0262574
P51607	Renbp	N-acylglucosamine 2-epimerase	0.590539	0.0263017
F1LVY9	Pdf	Peptide deformylase	0.624194	0.0264609
D3ZJH2	Sugp2	SURP and G patch domain-containing 2	0.431163	0.0269217
P97608	Oplah	5-oxoprolinase	0.607923	0.0269819
Q99PD4	Arpc1a	Actin-related protein 2/3 complex subunit 1A	0.591657	0.0270791
D3ZFR9	Rdh13	Retinol dehydrogenase 13	0.601756	0.0271228
Q5U2V8	Emc3	ER membrane protein complex subunit 3	0.390072	0.027172
P48199	Crp	C-reactive protein	0.536725	0.027238
O70511	Ank3	Ankyrin-3	0.517883	0.0283796
Q5XII0	Epdr1	Mammalian ependymin-related protein 1	0.503633	0.028418
Q9EPX0	Hspb8	Heat shock protein beta-8	2.67011	0.0285077
P63012	Rab3a	Ras-related protein Rab-3A	0.534646	0.0285711
P62828	Ran	GTP-binding nuclear protein Ran	8.07279	0.0286007
Q5XI72	Eif4h	Eukaryotic translation initiation factor 4H	2.16358	0.0286017
Q63362	Ndufa5	NADH dehydrogenase [ubiquinone] 1 alpha subcomplex subunit 5	1.54332	0.0298989
P51635	Akr1a1	Aldo-keto reductase family 1 member A1	0.640819	0.0303349
D3ZAW2	Pisd	Phosphatidylserine decarboxylase proenzyme, mitochondrial	0.656216	0.0304411
P05065	Aldoa	Fructose-bisphosphate aldolase A	2.00035	0.0306331
Q7TP48	Apmap	Adipocyte plasma membrane-associated protein	0.553276	0.0306598
Q9WV97	Timm9	Mitochondrial import inner membrane translocase subunit Tim9	1.99619	0.0310076
P97541	Hspb6	Heat shock protein beta-6	1.65116	0.0312147
Q5FVI3	Lrrc57	Leucine-rich repeat-containing protein 57	0.567204	0.0312644
D3ZF99	Mrpl55	Mitochondrial ribosomal protein L55	0.409726	0.0314407
P23693	Tnni3	Troponin I, cardiac muscle	2.27094	0.031457
Q03348	Ptpra	Receptor-type tyrosine-protein phosphatase alpha	0.590153	0.0316794
F1LPJ1	Ptprm	Protein-tyrosine-phosphatase	0.40547	0.031764
D4AAM0	Tnpo3	Xpo1 domain-containing protein	0.608576	0.031808
D3ZZC3	Klhl22	Kelch-like protein 22	0.630049	0.0322571
F1LXQ1	Fbxo40	F-box protein 40	0.525673	0.0323702
Q6AXW1	Glrx2	Glutaredoxin-2, mitochondrial	2.08085	0.0323804
P97633	Csnk1a1	Casein kinase I isoform alpha	0.65981	0.0325353
Q641X3	Hexa	Beta-hexosaminidase subunit alpha	0.530518	0.0325582
Q9QZH7	Fbxl20	F-box/LRR-repeat protein 20	0.607656	0.032777
D3ZHV2	Macf1	Microtubule-actin cross-linking factor 1	0.665601	0.0330564
D3ZF13	Ndufab1	Acyl carrier protein	2.7386	0.0333951
A0A0G2K1N9	Selenoo	Selenoprotein O	0.397527	0.0334319
Q4KM49	Yars1	Tyrosine--tRNA ligase, cytoplasmic	0.513578	0.0338899
Q5RJK6	Inpp1	Inositol polyphosphate-1-phosphatase	0.503213	0.0341133
Q5XI26	Stat2	Signal transducer and activator of transcription	0.624693	0.0348763
E9PTV9	ENSRNOG00000048704	Glyceraldehyde-3-phosphate dehydrogenase	0.530046	0.0352174
Q6AXV4	Samm50	Sorting and assembly machinery component 50 homolog	1.91008	0.0358326
P23358	Rpl12	60S ribosomal protein L12	0.627786	0.0361154
Q9JHY2	Sfxn3	Sideroflexin-3	0.390594	0.0362662
D3ZLA3	Cpne3	Copine 3	0.616506	0.0368217
Q63258	Itga7	Integrin alpha-7	1.52886	0.0368605
M0R629	Adssl1	Adenylosuccinate synthetase isozyme 1	0.585995	0.0369345
D4A3E3	Arid1a	ARID domain-containing protein	0.632462	0.0371321
D4AE17	Map3k20	Protein kinase domain-containing protein	0.515675	0.0371603
P50398	Gdi1	Rab GDP dissociation inhibitor alpha	0.631724	0.0372169
Q60587	Hadhb	Trifunctional enzyme subunit beta, mitochondrial	0.637247	0.0376844
D4A040	Mrps11	Mitochondrial ribosomal protein S11	0.610591	0.0377844
F1MA87	Cdk6	Protein kinase domain-containing protein	0.569228	0.03783
P62142	Ppp1cb	Serine/threonine-protein phosphatase PP1-beta catalytic subunit	2.90963	0.0384833
Q64194	Lipa	Lysosomal acid lipase/cholesteryl ester hydrolase	0.605054	0.038529
Q8R2H7	Trak2	Trafficking kinesin-binding protein 2	0.549894	0.0385979
Q5XIJ7	Cab39l	Calcium-binding protein 39-like	0.505658	0.0387096
D4A133	Atp6v1a	H(+)-transporting two-sector ATPase	0.617065	0.0390272
M0RBM9	Arhgef10l	DH domain-containing protein	0.57104	0.0392
D3ZNY3	Mmaa	AAA domain-containing protein	1.81174	0.0393141
P83953	Kpna1	Importin subunit alpha-5	2.0004	0.0401087
Q99MZ8	Lasp1	LIM and SH3 domain protein 1	1.68763	0.0402909
Q8K4F7	Dcps	m7GpppX diphosphatase	0.566459	0.0404565
A0A0G2JW01	ENSRNOG00000046333	HP domain-containing protein	0.490357	0.0404594
Q4QRB4	Tubb3	Tubulin beta-3 chain	1.59341	0.0404809
P54311	Gnb1	Guanine nucleotide-binding protein G(I)/G(S)/G(T) subunit beta-1	1.78072	0.0406514
Q80W96	Isca1	Iron-sulfur cluster assembly 1 homolog, mitochondrial	0.644141	0.0414985
B2RZD6	Ndufa4	NDUFA4, mitochondrial complex-associated	0.616321	0.0416588
Q99M63	Smu1	WD40 repeat-containing protein SMU1	1.59309	0.0418975
Q64536	Pdk2	[Pyruvate dehydrogenase (acetyl-transferring)] kinase isozyme 2, mitochondrial	0.664255	0.0424656
D4A1T7	Fam173a	Adenine nucleotide translocase lysine methyltransferase	0.384067	0.0431827
D3ZIP8	ENSRNOG00000024757	Uncharacterized protein	0.542294	0.0433823
P50503	St13	Hsc70-interacting protein	1.88444	0.0435716
M0R907	Snrpd3	Small nuclear ribonucleoprotein Sm D3	0.515669	0.0437946
A0A0G2JZR1	Osbpl6	Oxysterol-binding protein	0.644786	0.0440561
Q6P503	Atp6v1d	V-type proton ATPase subunit D	0.522346	0.0447277
B2GV38	Ubl4a	Ubiquitin-like protein 4A	0.423529	0.0448363
Q5FVN8	Wdsub1	WD repeat, SAM and U-box domain-containing protein 1	0.599283	0.0448525
P60825	Cirbp	Cold-inducible RNA-binding protein	0.652125	0.0449791
A0A0G2K743;D3Z8D7;P62856	RGD1562415;LOC100361854;Rps26	40S ribosomal protein S26	0.534265	0.0451651
Q5I0K8	Mrps7	28S ribosomal protein S7, mitochondrial	2.03925	0.0453843
G3V624	Coro1c	Coronin	2.43795	0.045496
P23764	Gpx3	Glutathione peroxidase 3	0.460012	0.045509
O55096	Dpp3	Dipeptidyl peptidase 3	0.270643	0.0455209
Q9QUK5	Hspb7	Heat shock protein beta-7	2.68164	0.0456006
D3ZYV4	Dmpk	Non-specific serine/threonine protein kinase	0.267694	0.0456191
D3ZKC6	Vps13d	UBA domain-containing protein	0.598037	0.0457298
Q62826	Hnrnpm	Heterogeneous nuclear ribonucleoprotein M	0.616401	0.0458807
Q4KM93	Tmem177	Transmembrane protein 177	0.503437	0.0460195
A0A0G2K865	Tpd52	Tumor protein D52	2.56896	0.046451
D3ZKH6	Rabgap1l	RAB GTPase-activating protein 1-like	0.600844	0.0465887
Q9WVK7	Hadh	Hydroxyacyl-coenzyme A dehydrogenase, mitochondrial	0.497198	0.0466527
Q80ZA3	Serpinf1	SERPIN domain-containing protein	0.526746	0.0476933
M0R5K3	LOC687508	Cytochrome c oxidase subunit 7A1	1.91518	0.0480844
A0A0G2JUX4	Usp47	USP domain-containing protein	0.398036	0.0481858
Q4KLZ1	Tmem186	Transmembrane protein 186	0.625834	0.0482095
P84092	Ap2m1	AP-2 complex subunit mu	0.611962	0.0485026
P11661	Mtnd5	NADH-ubiquinone oxidoreductase chain 5	0.581551	0.0485044
Q6Q7Y5	Gna13	Guanine nucleotide-binding protein subunit alpha-13	0.532837	0.0485405
Q5PQK2	Fus	FUS RNA-binding protein	0.446428	0.0497224
P27008	Parp1	Poly [ADP-ribose] polymerase 1	0.491578	0.0498794

## Sheet: dRV-nRV
Sheet 3: The differentially expressed proteins between dRV and nRV.
DEGs_dRV/nRV	PG.Genes	PG.ProteinDescriptions	FC_dRV/nRV	p-value_dRV/nRV
Q9WTT7	Bzw2	Basic leucine zipper and W2 domain-containing protein 2	0.57686	2.9709e-05
B2RYW9	Fahd2	Fumarylacetoacetate hydrolase domain-containing protein 2	0.594698	6.21649e-05
Q6P4Z6	Lcmt1	Leucine carboxyl methyltransferase 1	0.441442	8.48628e-05
D4A520	Pptc7	Protein phosphatase	0.641971	8.63543e-05
Q63065	Pdk1	[Pyruvate dehydrogenase (acetyl-transferring)] kinase isozyme 1, mitochondrial	0.490428	9.53383e-05
D3ZSG3	Tmod4	Tropomodulin 4	0.297858	9.84336e-05
P36202	Pdlim4	PDZ and LIM domain protein 4	2.09004	0.000176049
Q5XIT9	Mccc2	Methylcrotonoyl-CoA carboxylase beta chain, mitochondrial	0.516201	0.000255311
F1LPG5	Ndufb4	Complex I-B15	0.450496	0.000281115
P34926	Map1a	Microtubule-associated protein 1A	3.08851	0.000291145
P24329	Tst	Thiosulfate sulfurtransferase	3.4666	0.000299434
Q6AYQ3	Fars2	Phenylalanine--tRNA ligase, mitochondrial	0.53534	0.000333606
D3ZSD8	Tmem143	Transmembrane protein 143	0.376908	0.000356429
Q5BK63	Ndufa9	NADH dehydrogenase [ubiquinone] 1 alpha subcomplex subunit 9, mitochondrial	0.564359	0.000361153
Q923S8	Pank4	4'-phosphopantetheine phosphatase	0.615725	0.000397246
Q64536	Pdk2	[Pyruvate dehydrogenase (acetyl-transferring)] kinase isozyme 2, mitochondrial	0.415917	0.000401527
D3ZGN0	Tbc1d4	TBC1 domain family, member 4	0.559699	0.000484472
Q641X9	Mrpl9	39S ribosomal protein L9, mitochondrial	0.581855	0.000539358
A0A0G2JU49	Mtx1	Metaxin 1	0.139318	0.000546971
P00406	Mtco2	Cytochrome c oxidase subunit 2	0.435763	0.00061529
P47858	Pfkm	ATP-dependent 6-phosphofructokinase, muscle type	0.561376	0.000634133
O88656	Arpc1b	Actin-related protein 2/3 complex subunit 1B	2.58347	0.000650497
Q8R431	Mgll	Monoglyceride lipase	0.586351	0.000674453
D3ZDP2	Mrpl58	RF_PROK_I domain-containing protein	0.556032	0.000686937
Q7TP52	Cmbl	Carboxymethylenebutenolidase homolog	0.489164	0.000699401
P0C089	Ptpmt1	Phosphatidylglycerophosphatase and protein-tyrosine phosphatase 1	0.559415	0.000700106
D3ZDI7	Ppp2r5a	Serine/threonine-protein phosphatase 2A 56 kDa regulatory subunit	0.566587	0.000760371
Q68FU7	Coq6	Ubiquinone biosynthesis monooxygenase COQ6, mitochondrial	0.498325	0.000792192
P43278	H1-0	Histone H1.0	0.636554	0.000864524
P18886	Cpt2	Carnitine O-palmitoyltransferase 2, mitochondrial	0.618507	0.000885913
F7FDM3	Mtif2	Tr-type G domain-containing protein	0.562892	0.000903432
D4A7L4	Ndufb11	Complex I-ESSS	0.667567	0.000910431
P45953	Acadvl	Very long-chain specific acyl-CoA dehydrogenase, mitochondrial	0.594228	0.000965523
Q7TS56	Cbr4	Carbonyl reductase family member 4	0.524267	0.00100884
Q5XIL4	Sorbs3	Sorbin and SH3 domain containing 3, isoform CRA_b	0.603365	0.00105
Q8VII6	Slc44a1	Choline transporter-like protein 1	2.76806	0.00107723
P53812	Pitpnb	Phosphatidylinositol transfer protein beta isoform	1.81136	0.00108065
O35303	Dnm1l	Dynamin-1-like protein	0.573067	0.00113352
B2RYG6	Otub1	Ubiquitin thioesterase OTUB1	2.00658	0.001135
O35115	Fhl2	Four and a half LIM domains protein 2	0.574138	0.00114509
F1LX07	Slc25a12	Solute carrier family 25 member 12	0.534019	0.00115394
Q6AY21	G3bp2	G3BP stress granule assembly factor 2	0.415094	0.00115591
D3ZFQ8	Cyc1	Cytochrome c domain-containing protein	0.561646	0.00116335
Q5XIK2	Tmx2	Thioredoxin-related transmembrane protein 2	0.593996	0.00119721
Q641Y2	Ndufs2	NADH dehydrogenase [ubiquinone] iron-sulfur protein 2, mitochondrial	0.506553	0.00121402
A0A0G2K1V7	Sgcb	Beta-sarcoglycan	0.43727	0.00124635
D4A830	Ppa2	Inorganic diphosphatase	0.468419	0.00142979
P07633	Pccb	Propionyl-CoA carboxylase beta chain, mitochondrial	0.524619	0.00144948
D4A5G8	Pdha1l1	Pyruvate dehydrogenase E1 component subunit alpha	0.654448	0.00168508
F1LZW6	Slc25a13	Solute carrier family 25 member 13	0.541781	0.00169536
D3ZZ68	Synpo2l	PDZ domain-containing protein	2.39828	0.00170923
A0A0G2K3I9	Dusp3	Dual specificity protein phosphatase	1.51827	0.00172021
P97608	Oplah	5-oxoprolinase	0.432795	0.00173833
P23965	Eci1	Enoyl-CoA delta isomerase 1, mitochondrial	0.54386	0.00174147
Q5EB62	Slc25a46	Solute carrier family 25 member 46	0.47939	0.00177287
B0BNI6	Slc25a35	Similar to solute carrier family 25, member 35, isoform CRA_a	0.257263	0.00179217
Q3T1J1	Eif5a	Eukaryotic translation initiation factor 5A-1	1.96271	0.00187788
A0A0G2K5P5	Myom1	Myomesin 1	0.60758	0.00190668
O88989	Mdh1	Malate dehydrogenase, cytoplasmic	0.461602	0.00190798
Q63538	Mapk12	Mitogen-activated protein kinase 12	5.29265	0.00192635
Q9QWJ9	Nrp1	Neuropilin-1	0.592805	0.00193335
Q920L2	Sdha	Succinate dehydrogenase [ubiquinone] flavoprotein subunit, mitochondrial	0.64815	0.00194097
D3ZWT2	Fitm2	Fat storage-inducing transmembrane protein 2	2.39021	0.00197235
O35094	Timm44	Mitochondrial import inner membrane translocase subunit TIM44	0.460352	0.00197599
D3ZDQ9	Sgca	CADG domain-containing protein	0.538768	0.00205823
P63088	Ppp1cc	Serine/threonine-protein phosphatase PP1-gamma catalytic subunit	2.02231	0.00207311
P12368	Prkar2a	cAMP-dependent protein kinase type II-alpha regulatory subunit	0.608484	0.00211127
P50463	Csrp3	Cysteine and glycine-rich protein 3	2.01155	0.00214778
Q6AXW2	Tmod3	RCG25684, isoform CRA_a	0.559158	0.00228674
Q60587	Hadhb	Trifunctional enzyme subunit beta, mitochondrial	0.506503	0.0023037
Q58FK9	Kyat3	Kynurenine--oxoglutarate transaminase 3	0.51491	0.00238853
Q5BJQ0	Coq8a	Atypical kinase COQ8A, mitochondrial	0.49748	0.00247855
Q80W89	Ndufa11	NADH dehydrogenase [ubiquinone] 1 alpha subcomplex subunit 11	0.410478	0.00248714
D4AE56	Ptges2	Microsomal prostaglandin E synthase 2	0.530498	0.00252554
Q4V8C3	Eml1	Echinoderm microtubule-associated protein-like 1	0.617777	0.00260074
D3ZEH6	Nudt8	Nudix hydrolase domain-containing protein	0.569412	0.00261697
D4AD58	Etfrf1	Electron transfer flavoprotein regulatory factor 1	0.402462	0.00263581
Q5XIJ4	Fam210a	Protein FAM210A	0.184003	0.00295286
P49432	Pdhb	Pyruvate dehydrogenase E1 component subunit beta, mitochondrial	0.64034	0.00296376
P15429	Eno3	Beta-enolase	0.504406	0.00296934
P11497	Acaca	Acetyl-CoA carboxylase 1	0.504077	0.00300369
Q9Z0G8	Wipf3	WAS/WASL-interacting protein family member 3	0.316429	0.00303654
P18297	Spr	Sepiapterin reductase	0.570412	0.00313466
P09456	Prkar1a	cAMP-dependent protein kinase type I-alpha regulatory subunit	0.447017	0.00317195
P10686	Plcg1	1-phosphatidylinositol 4,5-bisphosphate phosphodiesterase gamma-1	0.518105	0.00320589
Q498E0	Txndc12	Thioredoxin domain-containing protein 12	3.17628	0.00326854
D4A133	Atp6v1a	H(+)-transporting two-sector ATPase	0.604617	0.00328952
P17764	Acat1	Acetyl-CoA acetyltransferase, mitochondrial	0.567966	0.00333648
Q5RKI8	Abcb8	Mitochondrial potassium channel ATP-binding subunit	0.456344	0.00348646
Q0ZHH6	Atl3	Atlastin-3	1.90548	0.00374378
A0A0G2K7B6	Dysf	Dysferlin	0.661757	0.00381658
P70673	Kcnj11	ATP-sensitive inward rectifier potassium channel 11	0.376812	0.00382398
Q62696	Dlg1	Disks large homolog 1	0.549581	0.00387126
A0A0G2K2Q2	Gcat	Aminotran_1_2 domain-containing protein	0.586985	0.00388417
D3ZEH2	Foxred1	DAO domain-containing protein	0.567637	0.00388963
P62083	Rps7	40S ribosomal protein S7	0.57661	0.00398863
D3ZGP9	Dhrs7c	Dehydrogenase/reductase 7C	0.492027	0.00400863
Q08415	Kyat1	Kynurenine--oxoglutarate transaminase 1, mitochondrial	0.449825	0.00401134
G3V8A5	Vps35	Vacuolar protein sorting-associated protein 35	1.55922	0.00401203
Q5M9G9	Tbrg4	FAST kinase domain-containing protein 4	0.649163	0.00404855
D3ZZT9	Col14a1	Collagen type XIV alpha 1 chain	0.572751	0.00415212
G3V9G5	Synm	IF rod domain-containing protein	1.99167	0.00418624
Q7TQP6	Tnni3k	Serine/threonine-protein kinase TNNI3K	0.468862	0.00418829
P46413	Gss	Glutathione synthetase	0.437812	0.00423309
D3ZZ80	Obsl1	Obscurin-like protein 1	2.17674	0.00424086
P11348	Qdpr	Dihydropteridine reductase	0.597411	0.00438854
D3ZUY8	Ap2a1	AP-2 complex subunit alpha	0.630395	0.00447098
D3ZKG1	Mmut	Methylmalonyl-CoA isomerase	0.52819	0.00449444
P24473	Gstk1	Glutathione S-transferase kappa 1	0.403249	0.00460522
F1M614	Lama2	Laminin subunit alpha 2	0.573965	0.0046434
D3ZML4	Trabd	Similar to RIKEN cDNA 5730502D15 gene (Predicted)	0.532553	0.00466451
Q3B8P0	Parl	Presenilins-associated rhomboid-like protein, mitochondrial	0.567012	0.00467898
A0A0G2K189	Scrn3	Secernin 3	0.657833	0.00475962
Q8VIF7	Selenbp1	Methanethiol oxidase	0.378553	0.00486873
P13803	Etfa	Electron transfer flavoprotein subunit alpha, mitochondrial	0.631296	0.00490686
A0A0G2JYM0	Ldb3	LIM domain-binding 3	0.630029	0.00491815
Q9Z270	Vapa	Vesicle-associated membrane protein-associated protein A	2.48361	0.00500935
P84903	Stim1	Stromal interaction molecule 1	0.546504	0.00506971
P09216	Prkce	Protein kinase C epsilon type	0.271417	0.00507336
O35413	Sorbs2	Sorbin and SH3 domain-containing protein 2	2.34421	0.0051041
Q75Q40	Tomm40	Mitochondrial import receptor subunit TOM40 homolog	0.487091	0.00517857
P04785	P4hb	Protein disulfide-isomerase	1.69707	0.00525002
B0BMX3	S100a16	EF-hand domain-containing protein	2.77921	0.00529327
P68182	Prkacb	cAMP-dependent protein kinase catalytic subunit beta	1.7888	0.00531919
Q66HF1	Ndufs1	NADH-ubiquinone oxidoreductase 75 kDa subunit, mitochondrial	0.544536	0.0054613
Q6P734	Serping1	Plasma protease C1 inhibitor	1.51765	0.00549487
P38718	Mpc2	Mitochondrial pyruvate carrier 2	2.72416	0.00553104
D3ZXA6	Pdpr	Pyruvate dehydrogenase phosphatase regulatory subunit	0.471769	0.00555118
P0C219	Slmap	Sarcolemmal membrane-associated protein	1.54017	0.00555203
P20595	Gucy1b1	Guanylate cyclase soluble subunit beta-1	0.496642	0.00560651
Q8R4Z9	Mfn1	Mitofusin-1	0.533102	0.00562111
Q32PX9	Afg1l	AFG1-like ATPase	0.567745	0.00564924
D4A9Z6	Mrps35	MRP-S28 domain-containing protein	0.470215	0.00571224
M0R9L0	Naca	NAC-A/B domain-containing protein	0.465542	0.0057252
Q499N5	Acsf2	Medium-chain acyl-CoA ligase ACSF2, mitochondrial	0.450504	0.00573072
A0A0G2K3W1	Vwa8	AAA_5 domain-containing protein	0.383192	0.00594746
D4A1U4	Cdan1	Codanin-1_C domain-containing protein	0.365018	0.00599453
Q64428	Hadha	Trifunctional enzyme subunit alpha, mitochondrial	0.43227	0.00601255
A0A0G2K261	Iars2	Isoleucyl-tRNA synthetase	0.635333	0.00602529
Q4G069	Rmdn1	Regulator of microtubule dynamics protein 1	0.54181	0.00603603
P19234	Ndufv2	NADH dehydrogenase [ubiquinone] flavoprotein 2, mitochondrial	0.375882	0.00607987
A2IBE0	Ca14	Alpha-carbonic anhydrase domain-containing protein	0.380529	0.00609041
Q794F9	Slc3a2	4F2 cell-surface antigen heavy chain	1.82658	0.00621201
M0R629	Adssl1	Adenylosuccinate synthetase isozyme 1	0.387203	0.0062603
Q9EPX0	Hspb8	Heat shock protein beta-8	2.68764	0.00628824
D3ZZN3	Acss1	Acetyl-coenzyme A synthetase	0.636655	0.00633797
F1LXA0	Ndufa12	NADH dehydrogenase [ubiquinone] 1 alpha subcomplex subunit 12	0.379137	0.00662607
Q64591	Decr1	2,4-dienoyl-CoA reductase, mitochondrial	0.429516	0.00673475
D4A899	Vps13a	Vacuolar protein sorting 13 homolog A	0.528331	0.00678027
P52481	Cap2	Adenylyl cyclase-associated protein 2	1.90546	0.0068865
Q3KRE2	Mettl7a	Methyltransf_11 domain-containing protein	0.605767	0.00690921
D3ZH76	Perm1	PPARGC1 and ESRR-induced regulator, muscle 1	0.614628	0.00702036
Q10743	Adam10	Disintegrin and metalloproteinase domain-containing protein 10	0.624528	0.00704009
O70351	Hsd17b10	3-hydroxyacyl-CoA dehydrogenase type-2	0.635586	0.00707953
A0A0G2JTA1	Ppp2r5e	Serine/threonine-protein phosphatase 2A 56 kDa regulatory subunit	0.52255	0.00710873
P14604	Echs1	Enoyl-CoA hydratase, mitochondrial	0.596109	0.00714973
Q9Z1I6	Arhgef1	Rho guanine nucleotide exchange factor 1	0.522303	0.0071952
F1LT49	Lrrc47	B3_4 domain-containing protein	0.612884	0.00720899
Q03555	Gphn	Gephyrin	2.24179	0.00738402
F1M9C9	Hars2	Histidine--tRNA ligase	0.657208	0.0074619
F1MA89	Ccny	CYCLIN domain-containing protein	0.607081	0.00761461
Q99PS8	Hrg	Histidine-rich glycoprotein	1.841	0.00766044
Q5EBA1	Supv3l1	ATP-dependent RNA helicase SUPV3L1, mitochondrial	0.564016	0.00766461
M0RD54	CEFIP	Cardiac-enriched FHL2-interacting protein	3.37751	0.00770447
Q3MIE4	Vat1	Synaptic vesicle membrane protein VAT-1 homolog	2.0788	0.0077473
Q5M9F7	Actr10	ARP10 actin-related protein 10 homolog (S. cerevisiae)	1.53268	0.00781623
P43244	Matr3	Matrin-3	0.656883	0.00789819
P56571	RGD:1303003	ES1 protein homolog, mitochondrial	0.445346	0.00810331
Q4V8F9	Hsdl2	Hydroxysteroid dehydrogenase-like protein 2	0.615007	0.0081367
D4AEH9	Agl	4-alpha-glucanotransferase	0.522165	0.0082317
Q5SGE0	Lrpprc	Leucine-rich PPR motif-containing protein, mitochondrial	0.528825	0.00824968
F1M2K6	Pkp4	Plakophilin 4	0.587574	0.00828735
D4ABY2	Copg2	Coatomer subunit gamma-2	0.335053	0.0082962
P16036	Slc25a3	Phosphate carrier protein, mitochondrial	0.604931	0.00837136
D3ZUX7	Acsf3	Acyl-CoA synthetase family member 3	0.668101	0.00856548
D4A6D7	Ttc19	Tetratricopeptide repeat protein 19, mitochondrial	0.430981	0.00857683
P13596	Ncam1	Neural cell adhesion molecule 1	3.88145	0.0085905
P63012	Rab3a	Ras-related protein Rab-3A	0.267859	0.00895419
Q9QUK5	Hspb7	Heat shock protein beta-7	3.54986	0.00896916
B0BN83	Armc1	Armadillo repeat-containing protein 1	2.23873	0.00909962
P27653	Mthfd1	C-1-tetrahydrofolate synthase, cytoplasmic	0.543083	0.00919042
Q99376	Tfrc	Transferrin receptor protein 1	0.622398	0.00925775
Q9WVR7	Ppm1f	Protein phosphatase 1F	0.648845	0.00938865
Q9Z0J5	Txnrd2	Thioredoxin reductase 2, mitochondrial	0.605785	0.00939038
Q6AY30	Sccpdh	Saccharopine dehydrogenase-like oxidoreductase	0.559109	0.00939869
A0A0G2JZR1	Osbpl6	Oxysterol-binding protein	0.408478	0.00944819
Q561S0	Ndufa10	NADH dehydrogenase [ubiquinone] 1 alpha subcomplex subunit 10, mitochondrial	0.592204	0.00955102
Q3V5X8	Endog	Endonuclease	0.40459	0.00960797
P80385	Prkag1	5'-AMP-activated protein kinase subunit gamma-1	0.6517	0.0096674
G3V6A2	Slain2	SLAIN motif family, member 2	2.63431	0.00969285
Q63258	Itga7	Integrin alpha-7	1.52502	0.00975441
P62193	Psmc1	26S proteasome regulatory subunit 4	0.599196	0.00978553
P41123	Rpl13	60S ribosomal protein L13	2.29765	0.00989379
Q7M0E3	Dstn	Destrin	1.68513	0.00990729
D4A3D2	Smyd1	RCG56113, isoform CRA_a	0.662799	0.0100054
F1M8U2	Ablim3	Actin-binding LIM protein family, member 3	0.585797	0.01021
Q5M7W7	Pars2	Probable proline--tRNA ligase, mitochondrial	0.462986	0.0104438
Q5FVQ8	Nlrx1	NLR family member X1	0.60152	0.0104913
B2GUZ6	Rtn4ip1	PKS_ER domain-containing protein	0.412683	0.0105918
D4A264	Zadh2	PKS_ER domain-containing protein	0.60477	0.0106187
Q4KM98	Mff	Mitochondrial fission factor	0.424221	0.0106774
Q641Z6	Ehd1	EH domain-containing protein 1	2.01455	0.0107298
Q1HCL7	Nadk2	NAD kinase 2, mitochondrial	0.571428	0.0107884
B2RZ68	Dcaf7	WD_REPEATS_REGION domain-containing protein	0.445515	0.010903
D3ZL85	Hccs	Cytochrome c heme lyase	0.527739	0.0109627
Q5XIH6	Trim54	Tripartite motif-containing protein 54	0.608392	0.0109832
Q99PV2	Stxbp3	Syntaxin binding protein 3, isoform CRA_a	0.607536	0.0110392
Q6P7Q1	Babam2	BRISC and BRCA1-A complex member 2	0.662969	0.0114061
P01026	C3	Complement C3	0.516902	0.0114676
O70511	Ank3	Ankyrin-3	0.364766	0.011582
Q4KLL0	Tcea1	Transcription elongation factor A protein 1	0.514054	0.0117109
D3ZRL3	Dusp23	TYR_PHOSPHATASE_2 domain-containing protein	2.58621	0.011735
Q9ESW0	Ddb1	DNA damage-binding protein 1	0.653366	0.011983
Q03348	Ptpra	Receptor-type tyrosine-protein phosphatase alpha	0.506297	0.0120353
F1LM55	Ccar2	DBC1 domain-containing protein	0.457878	0.0120873
M0R6J0	Mrpl39	Mitochondrial ribosomal protein L39	0.555339	0.0121191
Q4FZU1	Coq4	Ubiquinone biosynthesis protein COQ4 homolog, mitochondrial	1.84622	0.0121264
Q6AXQ4	Mtm1	Myotubularin	0.556205	0.0122386
P50408	Atp6v1f	V-type proton ATPase subunit F	2.65313	0.0122416
Q9WTT6	Gda	Guanine deaminase	1.72704	0.0127471
D3ZVD3	Nt5c1a	5'-nucleotidase, cytosolic IA	0.536457	0.0128751
Q6AY53	Dhps	Deoxyhypusine synthase	0.446943	0.0129192
D4A131	Mrpl4	Mitochondrial ribosomal protein L4	0.605543	0.0130045
P35435	Atp5f1c	ATP synthase subunit gamma, mitochondrial	0.578779	0.0130705
A0A0G2KBB9	Ank2	Ankyrin 2	0.464135	0.0131937
Q9WVS2	Osgep	Probable tRNA N6-adenosine threonylcarbamoyltransferase	0.630971	0.0132062
P18163	Acsl1	Long-chain-fatty-acid--CoA ligase 1	0.499376	0.0132549
Q5U2V4	Plbd1	Phospholipase B-like 1	0.584403	0.013372
Q5XII0	Epdr1	Mammalian ependymin-related protein 1	0.41892	0.0135304
D3ZCF8	Abca8a	ATP-binding cassette, subfamily A (ABC1), member 8a	0.353959	0.0137561
D3Z9Z0	Ank1	Ankyrin 1	0.526164	0.0137608
Q6P722	Popdc2	Popeye domain-containing 2	0.65541	0.0138383
F6Q5K7	Mrps18b	28S ribosomal protein S18-2, mitochondrial	0.348455	0.0140247
Q9Z1H9	Cavin3	Caveolae-associated protein 3	3.30606	0.0140815
Q5RJQ4	Sirt2	NAD-dependent protein deacetylase sirtuin-2	0.644447	0.0142959
P09605	Ckmt2	Creatine kinase S-type, mitochondrial	0.669818	0.0144161
P60522	Gabarapl2	Gamma-aminobutyric acid receptor-associated protein-like 2	1.76135	0.0144419
D4A3V6	Bloc1s3	Biogenesis of lysosome-related organelles complex 1 subunit 3	3.36975	0.0144892
P61805	Dad1	Dolichyl-diphosphooligosaccharide--protein glycosyltransferase subunit DAD1	2.09452	0.0146814
D4A3E8	Mrps27	Mitochondrial ribosomal protein S27	0.569396	0.0147708
F1M3J4	Abcc4	ATP-binding cassette subfamily C member 4	0.494154	0.0147921
P62890	Rpl30	60S ribosomal protein L30	2.23343	0.0148172
Q4QR80	Mrps25	28S ribosomal protein S25, mitochondrial	0.546144	0.0149018
P08461	Dlat	Dihydrolipoyllysine-residue acetyltransferase component of pyruvate dehydrogenase complex, mitochondrial	0.616711	0.0149469
Q4FZY0	Efhd2	EF-hand domain-containing protein D2	2.78431	0.0150512
P06685	Atp1a1	Sodium/potassium-transporting ATPase subunit alpha-1	0.53463	0.0153406
M0RDI5	Mcu	Calcium uniporter protein	2.00734	0.0154158
Q3B8N7	Tsc22d4	TSC22 domain family protein 4	0.435618	0.0154449
D3ZV91	L3hypdh	Trans-3-hydroxy-L-proline dehydratase	0.346252	0.0155785
B1WC37	Trmu	Mitochondrial tRNA-specific 2-thiouridylase 1	0.656187	0.0156741
B5DF51	Mmgt1	Membrane magnesium transporter 1	0.487393	0.0157143
Q05962	Slc25a4	ADP/ATP translocase 1	0.657501	0.0158357
D3ZQC6	Ubr1	E3 ubiquitin-protein ligase	0.56399	0.0159608
Q9EPB1	Dpp7	Dipeptidyl peptidase 2	0.500089	0.015995
P53534	Pygb	Glycogen phosphorylase, brain form	0.57431	0.016268
A0A1W2Q678	FAM120C	Uncharacterized protein	0.475314	0.0162814
Q5BJP4	Rbm39	RNA binding motif protein 39	0.669432	0.0163664
B2RYW4	Mrpl53	39S ribosomal protein L53, mitochondrial	1.54567	0.0164894
D4A7W8	LOC102553715	Fibrinogen C-terminal domain-containing protein	0.461679	0.0165497
Q1H5H1	Selenot	Thioredoxin reductase-like selenoprotein T	1.56755	0.0165795
P11661	Mtnd5	NADH-ubiquinone oxidoreductase chain 5	0.540472	0.0166161
F1M9Y9	Rbpms	RRM domain-containing protein	3.94151	0.0167917
Q63312	Phldb1	Pleckstrin homology-like domain family B member 1	0.617076	0.0168685
Q811X6	Cryl1	Lambda-crystallin homolog	0.465316	0.0170203
P10111	Ppia	Peptidyl-prolyl cis-trans isomerase A	1.65748	0.0170337
B0BNF6	44260	RING-CH-type domain-containing protein	0.498451	0.0171081
Q920P6	Ada	Adenosine deaminase	1.83423	0.0171695
P42930	Hspb1	Heat shock protein beta-1	2.94845	0.0172281
A0A0G2JZD1	Ppp2r5c	Serine/threonine-protein phosphatase 2A 56 kDa regulatory subunit	0.618094	0.0172298
G3V6K6	Egfr	Receptor protein-tyrosine kinase	0.623652	0.017547
M0R919	Vbp1	Prefoldin subunit 3	1.70987	0.0176769
P07896	Ehhadh	Peroxisomal bifunctional enzyme	0.621262	0.0177298
B2RZ27	Sh3bgrl3	Glutaredoxin domain-containing protein	2.13851	0.0177739
P56558	Ogt	UDP-N-acetylglucosamine--peptide N-acetylglucosaminyltransferase 110 kDa subunit	0.651818	0.0178242
O70513	Lgals3bp	Galectin-3-binding protein	1.56526	0.0179147
Q5XI26	Stat2	Signal transducer and activator of transcription	0.553256	0.0179288
B1WC02	Ctps1	CTP synthase	2.02284	0.0179307
Q5U2Q5	Rrm1	Ribonucleoside-diphosphate reductase	0.569153	0.018119
Q99MZ8	Lasp1	LIM and SH3 domain protein 1	2.05212	0.018128
Q5XIC0	Eci2	Enoyl-CoA delta isomerase 2	0.665009	0.0181414
D3ZHF8	Guf1	Translation factor GUF1, mitochondrial	0.662154	0.0181741
Q5XI07	Lpp	Lipoma-preferred partner homolog	2.85009	0.0182323
B0LPN4	Ryr2	Ryanodine receptor 2	0.637738	0.0183245
P11530	Dmd	Dystrophin	0.579826	0.0184182
F1LM47	Sucla2	Succinate--CoA ligase [ADP-forming] subunit beta, mitochondrial	0.663466	0.0189144
M0R7S5	Plin4	Perilipin 4	0.469983	0.0190196
Q00972	Bckdk	[3-methyl-2-oxobutanoate dehydrogenase [lipoamide]] kinase, mitochondrial	0.46967	0.0190489
Q9WVC0	Septin7	Septin-7	0.559354	0.0191639
A1L1J8	Rab5b	RAB5B, member RAS oncogene family	0.64843	0.0192259
P85834	Tufm	Elongation factor Tu, mitochondrial	0.646556	0.0192721
P52631	Stat3	Signal transducer and activator of transcription 3	1.78957	0.0193028
Q05096	Myo1b	Unconventional myosin-Ib	1.56346	0.019384
D3ZE63;P30904	ENSRNOG00000034106;Mif	Uncharacterized protein;Macrophage migration inhibitory factor	2.77117	0.0193946
P52873	Pc	Pyruvate carboxylase, mitochondrial	0.61352	0.0195077
D3ZVN7	Ppox	Protoporphyrinogen oxidase	0.519923	0.0196684
P08934	Kng1	Kininogen-1	2.32336	0.0197182
P70645	Blmh	Bleomycin hydrolase	0.638417	0.0197404
D3ZHA0	Flnc	Filamin-C	2.82723	0.0197453
P17136;P63164	Snrpb;Snrpn	Small nuclear ribonucleoprotein-associated protein B;Small nuclear ribonucleoprotein-associated protein N	1.85201	0.0198097
Q7TQ16	Uqcrq	Cytochrome b-c1 complex subunit 8	0.368434	0.019828
P30713	Gstt2	Glutathione S-transferase theta-2	0.587516	0.0198333
Q8R2H7	Trak2	Trafficking kinesin-binding protein 2	0.447564	0.0199444
Q8R560	Ankrd1	Ankyrin repeat domain-containing protein 1	2.75939	0.0199588
Q6AXU7	Mif4gd	MIF4G domain-containing protein	2.07037	0.0200985
Q6AYA6	Cybc1	Cytochrome b-245 chaperone 1	1.69223	0.0202993
F1LXQ7	Arhgap21	Rho GTPase-activating protein 21	0.517699	0.0203566
Q5EB94	Myzap	Myocardial zonula adherens protein	3.73944	0.0206073
Q9WVK7	Hadh	Hydroxyacyl-coenzyme A dehydrogenase, mitochondrial	0.483545	0.0206814
Q04400	Adcy5	Adenylate cyclase type 5	0.58655	0.0207623
D4A6X4	Acyp1	Acylphosphatase	3.49659	0.0208795
D3ZW08	Adsl	Adenylosuccinate lyase	0.588615	0.021187
A0A0G2KAD4	Lbh	Protein LBH	0.406957	0.0211935
A0A0G2K2C7	Usp9x	USP domain-containing protein	1.833	0.0212932
P27008	Parp1	Poly [ADP-ribose] polymerase 1	0.354137	0.0213978
A0A140UHX6	Sptb	Spectrin beta chain	0.459094	0.0215183
F1LPJ1	Ptprm	Protein-tyrosine-phosphatase	0.43495	0.0216322
D3ZJZ0	Tmem205	Transmembrane protein 205	2.03436	0.0218754
D3ZLC1	Lmnb2	Lamin B2	4.43682	0.0219036
Q63945	Set	Protein SET	1.76075	0.0222328
Q6AXU6	JPT1	Jupiter microtubule associated homolog 1	1.8496	0.0224953
F1LQ22	Use1	USE1-like protein	1.75718	0.0226969
Q920J4	Txnl1	Thioredoxin-like protein 1	2.56411	0.0229056
O35244	Prdx6	Peroxiredoxin-6	2.26583	0.0229348
Q5FVM4	Nono	Non-POU domain-containing octamer-binding protein	0.613284	0.0230503
F6PUQ7	Nmd3	60S ribosomal export protein NMD3	0.415299	0.0232949
F1LQI6	Zer1	Zyg-11-related, cell cycle regulator	0.619103	0.0233391
Q4V888	Pip4p2	Type 2 phosphatidylinositol 4,5-bisphosphate 4-phosphatase	0.554754	0.0234824
B5DFL0	Snta1	Snta1 protein	0.552303	0.0235975
D3ZF99	Mrpl55	Mitochondrial ribosomal protein L55	0.501821	0.0239969
Q07969	Cd36	Platelet glycoprotein 4	0.576772	0.0240397
M0R557	Cmya5	Cardiomyopathy-associated 5	0.558934	0.0240864
D3ZLT1	Ndufb7	Complex I-B18	0.542488	0.0241547
D3ZA84	Tln2	Talin 2	0.651165	0.024632
O89049	Txnrd1	Thioredoxin reductase 1, cytoplasmic	1.88849	0.0246983
B2RZD6	Ndufa4	NDUFA4, mitochondrial complex-associated	0.637306	0.0247886
F1M0R2	Abi3bp	ABI family member 3-binding protein	0.545068	0.0247887
Q704S8	Crat	Carnitine O-acetyltransferase	0.567086	0.0250759
Q5BK56	Gstm4	Glutathione S-transferase Mu 4	0.345397	0.025143
B1PRL5	Cavin4	Caveolae-associated protein 4	2.68303	0.0252343
Q8CG09	Abcc1	Multidrug resistance-associated protein 1	0.459702	0.0254613
P39069	Ak1	Adenylate kinase isoenzyme 1	2.00492	0.0255589
P11240	Cox5a	Cytochrome c oxidase subunit 5A, mitochondrial	0.289347	0.0257747
P42123	Ldhb	L-lactate dehydrogenase B chain	0.654656	0.0260332
P12007	Ivd	Isovaleryl-CoA dehydrogenase, mitochondrial	0.636241	0.0261449
P04166	Cyb5b	Cytochrome b5 type B	0.615058	0.0263365
D3ZLA3	Cpne3	Copine 3	0.578325	0.026547
P09006	Serpina3n	Serine protease inhibitor A3N	2.66908	0.0266019
Q5RJK6	Inpp1	Inositol polyphosphate-1-phosphatase	0.479483	0.026612
P11730	Camk2g	Calcium/calmodulin-dependent protein kinase type II subunit gamma	0.597486	0.0267524
Q6MFY6	Ppp1r11	E3 ubiquitin-protein ligase PPP1R11	1.72695	0.0271854
P21913	Sdhb	Succinate dehydrogenase [ubiquinone] iron-sulfur subunit, mitochondrial	0.597267	0.0273422
D4AB01	Hint2	HIT domain-containing protein	0.636401	0.0274025
Q6P747	Hp1bp3	Heterochromatin protein 1-binding protein 3	0.340405	0.0276719
P51886	Lum	Lumican	2.44919	0.0276995
B0BN86	Tmem11	Transmembrane protein 11, mitochondrial	2.02193	0.0277661
Q6U6G5	Zc3h15	Zinc finger CCCH domain-containing protein 15	0.430576	0.0280861
A0A0G2K302	Ap3s2	Clat_adaptor_s domain-containing protein	2.22335	0.0281248
P24054	Sparcl1	SPARC-like protein 1	1.88614	0.0281373
B0BNL2	Pin1	Peptidyl-prolyl cis-trans isomerase	1.60871	0.0282145
P56522	Fdxr	NADPH:adrenodoxin oxidoreductase, mitochondrial	0.449677	0.0282236
E9PTV9	ENSRNOG00000048704	Glyceraldehyde-3-phosphate dehydrogenase	0.592458	0.0284839
P97519	Hmgcl	Hydroxymethylglutaryl-CoA lyase, mitochondrial	0.629864	0.0288452
D3ZQ02	Wdr37	WD repeat domain 37	0.501586	0.0289901
D3ZYM7	Lyrm4	LYR motif-containing 4	2.33712	0.0291429
D3ZFF4	Lclat1	PlsC domain-containing protein	1.81492	0.0293622
Q3B7D0	Cpox	Oxygen-dependent coproporphyrinogen-III oxidase, mitochondrial	0.58546	0.0295089
P83953	Kpna1	Importin subunit alpha-5	2.04669	0.0295111
F7EMK8	LOC100910708	Aldo_ket_red domain-containing protein	0.487852	0.0298424
B5DEN5	Eef1b2	Elongation factor 1-beta	1.53022	0.0300433
Q5I0K8	Mrps7	28S ribosomal protein S7, mitochondrial	2.01912	0.0303518
Q9ER30	Klhl41	Kelch-like protein 41	2.95728	0.0303649
A0A0G2K3Z9;Q63716	ENSRNOG00000017695;Prdx1	Peroxiredoxin-1	2.14141	0.0304601
A0A0G2K9B4	Mrpl15	39S ribosomal protein L15, mitochondrial	0.541238	0.0306577
P19836	Pcyt1a	Choline-phosphate cytidylyltransferase A	0.507053	0.0312976
F7FHT4	Sema3c	Semaphorin-3C	0.18073	0.0316239
D3ZZ21	Ndufb6	Complex I-B17	0.569966	0.0316385
Q6AYR8	Scrn2	Secernin-2	0.653513	0.0316767
Q9WU49	Carhsp1	Calcium-regulated heat stable protein 1	2.65392	0.0320598
Q63750	Mrpl23	39S ribosomal protein L23, mitochondrial	0.523356	0.0322502
D3ZKC6	Vps13d	UBA domain-containing protein	0.555951	0.0323704
D4A9G1	Rpl3l	Ribosomal protein L3-like	0.416659	0.0326175
P0DP29;P0DP30;P0DP31	Calm1;Calm2;Calm3	Calmodulin-1;Calmodulin-2;Calmodulin-3	4.08695	0.0326376
M0R5H1	Etl4	Enhancer trap locus 4	0.533366	0.0328096
B2RYN3	Eef1e1	GST C-terminal domain-containing protein	1.70018	0.0328956
P62260	Ywhae	14-3-3 protein epsilon	1.75622	0.0329463
F1M155	Svil	HP domain-containing protein	1.57857	0.033162
D3ZTW8	Mrpl27	Mitochondrial ribosomal protein L27	2.38155	0.033223
P28023	Dctn1	Dynactin subunit 1	0.631863	0.0332363
Q569B7	Rwdd4	RWD domain-containing protein 4	2.79604	0.0332903
D4A040	Mrps11	Mitochondrial ribosomal protein S11	0.587485	0.0334372
B2RYW3	Ndufb9	Complex I-B22	2.62011	0.0337775
D3ZTR1	Mrps17	Mitochondrial ribosomal protein S17	0.597886	0.0339222
Q07009	Capn2	Calpain-2 catalytic subunit	2.60828	0.034024
D3ZU20	Sh3bgr	SH3 domain-binding glutamate-rich protein	1.91275	0.0340719
D3ZIC4	Ppp1r12b	Protein phosphatase 1 regulatory subunit	2.10478	0.0342941
Q5HZA9	Tmem126a	Transmembrane protein 126A	0.585613	0.0343316
Q6MG12	RGD:1302996	Uncharacterized protein C6orf136 homolog	0.561317	0.0343905
D3ZIL6	Echdc2	Enoyl CoA hydratase domain-containing 2	0.542179	0.0344678
P12847	Myh3	Myosin-3	0.472768	0.0352991
D3ZUP5	Brk1	BRICK1 subunit of SCAR/WAVE actin nucleating complex	3.40819	0.03538
B5DEH2	Erlin2	Erlin-2	1.69294	0.0353847
P01041	Cstb	Cystatin-B	1.67815	0.0357598
Q4V8C8	Cdc73	Parafibromin	0.469142	0.035847
P29995	Itpr2	Inositol 1,4,5-trisphosphate receptor type 2	0.621892	0.0359009
A0A0G2K9Z7	Tcap	Uncharacterized protein	5.21107	0.0360927
D3ZL10	Col6a6	Collagen type VI alpha 6 chain	0.638441	0.0366728
P02600	Myl1	Myosin light chain 1/3, skeletal muscle isoform	12.0045	0.0366897
G3V9Q4	Stk38	Serine/threonine kinase 38	0.590933	0.0368179
A0A0G2QC02	Skiv2l	Ski2-like RNA helicase	0.45419	0.0368715
D3ZTX0	Tmed7	Transmembrane emp24 domain-containing protein 7	2.70281	0.0370222
F1LRL4	Tbc1d9b	Similar to TBC1 domain family, member 8; BUB2-like protein 1; vascular Rab-GAP/TBC-containing (Predicted), isoform CRA_a	3.65777	0.0372659
G3V7I3	Atp13a1	Cation-transporting ATPase	0.623835	0.0372883
D3ZAN3	Ganab	Gal_mutarotas_2 domain-containing protein	0.614397	0.03739
Q8R4R9	Ppp1r14c	Protein phosphatase 1 regulatory subunit 14C	3.3891	0.0374049
Q03346	Pmpcb	Mitochondrial-processing peptidase subunit beta	0.602253	0.0374223
P38062	Metap2	Methionine aminopeptidase 2	2.44844	0.0376365
Q99N27	Snx1	Sorting nexin-1	1.90884	0.0378662
D3ZVS2	L2hgdh	DAO domain-containing protein	0.643017	0.0380697
D3ZDU2	Rptor	WD_REPEATS_REGION domain-containing protein	0.645213	0.038604
E9PTR4	Ubap2l	UBA domain-containing protein	0.441889	0.0386513
Q6AXR4	Hexb	Beta-hexosaminidase subunit beta	1.64888	0.0386609
Q64620	Ppp6c	Serine/threonine-protein phosphatase 6 catalytic subunit	0.231509	0.0390043
Q4KLZ1	Tmem186	Transmembrane protein 186	0.513554	0.0390355
D3ZM07	Mcrip2	MAPK-regulated co-repressor-interacting protein 2	3.03815	0.0394672
Q6KC51	Ablim2	Actin-binding LIM protein 2	0.322631	0.0396186
A0A0G2JT64	Akr1b8	Aldo_ket_red domain-containing protein	0.629688	0.0396398
D4A9P7	Bola2	BolA family member 2	5.07204	0.0397732
F1LSK5	Heatr5a	HEAT repeat-containing 5A	0.625833	0.0398345
P35284	Rab12	Ras-related protein Rab-12	1.8971	0.0401536
Q5I0L3	Yars2	Tyrosine--tRNA ligase, mitochondrial	0.556498	0.0402434
Q64559	Acot7	Cytosolic acyl coenzyme A thioester hydrolase	0.491812	0.0403263
Q62876	Syngr1	Synaptogyrin-1	0.579548	0.0404154
Q01205	Dlst	Dihydrolipoyllysine-residue succinyltransferase component of 2-oxoglutarate dehydrogenase complex, mitochondrial	5.04576	0.0407675
Q6AY20	M6pr	Cation-dependent mannose-6-phosphate receptor	0.64233	0.0411002
Q5PQK2	Fus	FUS RNA-binding protein	0.403749	0.0411088
F1LTR1	Wdr26	WD repeat-containing protein 26	0.477097	0.041109
Q5FWT5	Qrsl1	Glutamyl-tRNA(Gln) amidotransferase subunit A, mitochondrial	0.647471	0.0411664
Q71LX6	Xirp2	Xin actin-binding repeat-containing protein 2	8.15878	0.0412489
B4F7E8	Niban2	Protein Niban 2	3.00828	0.0412722
D3ZRE7	Swap70	PH domain-containing protein	0.51444	0.0415975
F7FFR1	Rars2	Arginyl-tRNA synthetase	0.6476	0.0419487
A6ZIQ8	Tmem38a	Trimeric intracellular cation channel type A	0.432457	0.0420375
Q5U2T9	Fkbp5	Peptidylprolyl isomerase	3.41234	0.042081
Q09073	Slc25a5	ADP/ATP translocase 2	0.651745	0.0421039
P61203	Cops2	COP9 signalosome complex subunit 2	0.656846	0.0423115
P61589	Rhoa	Transforming protein RhoA	3.57669	0.0423196
Q4KM93	Tmem177	Transmembrane protein 177	0.506588	0.0423779
B1PLB1	Cd34	CD34 antigen (Predicted)	3.82532	0.0428087
Q6MG51	G4	Uncharacterized protein C6orf47 homolog	0.590048	0.0429903
P50115	S100a8	Protein S100-A8	1.92998	0.0433582
M0RBJ0	Gng2	Guanine nucleotide-binding protein subunit gamma	1.82236	0.0435598
Q6AYD3	Pa2g4	Proliferation-associated protein 2G4	2.66971	0.0436395
Q8K4M9	Osbpl1a	Oxysterol-binding protein-related protein 1	0.458403	0.0439157
D4A8N2	Fdx2	2Fe-2S ferredoxin-type domain-containing protein	2.787	0.0439255
Q6NYB7	Rab1A	Ras-related protein Rab-1A	0.481501	0.0440757
Q9Z1P2	Actn1	Alpha-actinin-1	1.57441	0.0441464
Q811U3	Erc1	ELKS/Rab6-interacting/CAST family member 1	2.24498	0.0444477
P04797	Gapdh	Glyceraldehyde-3-phosphate dehydrogenase	0.657916	0.0445224
Q5XIM4	Dmac2l	ATP synthase subunit s, mitochondrial	0.486898	0.0445296
P50753	Tnnt2	Troponin T, cardiac muscle	5.95689	0.0445521
D4A9N5	Trim25	Tripartite motif-containing 25	0.631531	0.0446396
Q6AYQ1	Golga7	Golgin subfamily A member 7	0.554491	0.0454552
A0A0G2K1N9	Selenoo	Selenoprotein O	0.475084	0.0458698
D4A746	Gmppb	NTP_transferase domain-containing protein	0.490454	0.0463876
D3ZH23;Q5BJX1	RGD1560917;Mrpl41	Similar to mitochondrial ribosomal protein L41;39S ribosomal protein L41, mitochondrial	0.665603	0.0463912
Q5HZE2	Tmem120a	Ion channel TACAN	1.57788	0.0466371
D3ZY44	Mrps2	Mitochondrial ribosomal protein S2	0.433071	0.0467119
Q6DGG1	Abhd14b	Protein ABHD14B	0.396158	0.0467654
P05943	S100a10	Protein S100-A10	1.9903	0.0472476
Q63514	C4bpa	C4b-binding protein alpha chain	1.69389	0.0476188
Q5RKH5	Phkb	Phosphorylase b kinase regulatory subunit	0.410307	0.0477698
P62994	Grb2	Growth factor receptor-bound protein 2	1.63608	0.0478129
Q5M818	Mrpl16	39S ribosomal protein L16, mitochondrial	0.508093	0.0479955
P15205	Map1b	Microtubule-associated protein 1B	1.52167	0.0480613
O88506	Stk39	STE20/SPS1-related proline-alanine-rich protein kinase	2.02694	0.0483599
Q9QZ81	Ago2	Protein argonaute-2	0.609677	0.0488153
B2RYP4	Snx2	Sorting nexin-2	2.08008	0.0488369
P14668	Anxa5	Annexin A5	1.57148	0.0489089
A0A0G2K918	LOC100909784	Leiomodin-2-like	1.53034	0.0496931
D3ZXF8	Mrpl43	L51_S25_CI-B8 domain-containing protein	2.82336	0.0498728

## Sheet: canonical pathway_cRV-nRV
Sheet 4: The significant canonical pathways of differentially expressed proteins between cRV and nRV from IPA.
Note: The significance (p-value calculated by Fisher's Exact Test) indicates an association between a specific pathway and the uploaded DEPs dataset. -log(p-value) > 1.3, significantly enriched. The ratio indicates the percentage of molecules in a pathway that are also found in the uploaded DEPs list. The z-score is a statistical measure of how closely the actual expression pattern of molecules i…
Ingenuity Canonical Pathways_cRV/nRV	-log(p-value)	Ratio	z-score	Molecules
Sirtuin Signaling Pathway	6.77	0.0682	-0.577	ADAM10,AKT1,ATP5PF,MAPK12,MT-ND5,NDUFA12,NDUFA4,NDUFA5,NDUFAB1,NDUFB9,NDUFS8,PARP1,PGAM2,SLC2A1,TIMM10,TIMM9,TOMM40,UQCRFS1
Oxidative Phosphorylation	5.62	0.104	0.632	ATP5PF,MT-CO2,MT-ND5,NDUFA12,NDUFA4,NDUFA5,NDUFAB1,NDUFB9,NDUFS8,UQCRFS1
Mitochondrial Dysfunction	5.23	0.0769	#NUM!	ATP5PF,GLRX2,MAPK12,MT-CO2,MT-ND5,NDUFA12,NDUFA4,NDUFA5,NDUFAB1,NDUFB9,NDUFS8,UQCRFS1
Thrombin Signaling	4.84	0.0653	-1.508	ADCY5,AKT1,CAMK2G,EGFR,GNA12,GNA13,GNB1,ITPR2,MAPK12,PLCG1,PPP1CB,RALA,RHOA
Dopamine Receptor Signaling	4.82	0.111	#NUM!	ADCY5,PPP1CB,PPP1R14C,PPP2R3A,PPP2R5A,PPP2R5E,PRKAR1A,SPR
CDK5 Signaling	4.53	0.0882	-2.828	ADCY5,MAPK12,PPP1CB,PPP1R14C,PPP2R3A,PPP2R5A,PPP2R5E,PRKAR1A,RALA
Gluconeogenesis I	4.45	0.2	-0.447	ALDOA,ENO3,GPI,MDH1,PGAM2
Synaptogenesis Signaling Pathway	4.14	0.05	-2.138	ADCY5,AKT1,AP2A1,AP2M1,ARPC1A,ARPC1B,CACNA2D1,CAMK2G,NAPA,PLCG1,PRKAR1A,RAB3A,RALA,RHOA,STXBP3
G Beta Gamma Signaling	4.03	0.0763	-2.333	AKT1,CACNA2D1,EGFR,GNA12,GNA13,GNB1,PLCG1,PRKAR1A,RALA
BEX2 Signaling Pathway	3.83	0.0946	1.134	AKT1,LGALS1,MAPK12,PPP2R3A,PPP2R5A,PPP2R5E,SWAP70
Dopamine-DARPP32 Feedback in cAMP Signaling	3.79	0.0641	-3	ADCY5,CSNK1A1,ITPR2,PLCG1,PPP1CB,PPP1R14C,PPP2R3A,PPP2R5A,PPP2R5E,PRKAR1A
CTLA4 Signaling in Cytotoxic T Lymphocytes	3.69	0.0897	#NUM!	AKT1,AP2A1,AP2M1,PLCG1,PPP2R3A,PPP2R5A,PPP2R5E
Cardiac β-adrenergic Signaling	3.64	0.0677	-0.816	ADCY5,AKAP1,GNB1,PPP1CB,PPP1R14C,PPP2R3A,PPP2R5A,PPP2R5E,PRKAR1A
Epithelial Adherens Junction Signaling	3.45	0.0638	#NUM!	AKT1,ARPC1A,ARPC1B,EGFR,PTPRM,RALA,RHOA,TUBB3,TUBB4B
Remodeling of Epithelial Adherens Junctions	3.41	0.0968	#NUM!	ARPC1A,ARPC1B,DNM1L,RALA,TUBB3,TUBB4B
Role of NFAT in Cardiac Hypertrophy	3.4	0.0531	-1.897	ADCY5,AKT1,CACNA2D1,CAMK2G,CSNK1A1,GNB1,ITPR2,MAPK12,PLCG1,PRKAR1A,RALA
RhoA Signaling	3.35	0.069	-1.414	ARPC1A,ARPC1B,GNA12,GNA13,MSN,PPP1CB,RHOA,SEPTIN7
Glycolysis I	3.26	0.16	0	ALDOA,ENO3,GPI,PGAM2
Regulation of eIF4 and p70S6K Signaling	3.19	0.0588	0	AGO2,AKT1,EIF3E,MAPK12,PPP2R3A,PPP2R5A,PPP2R5E,RALA,RPS11
Senescence Pathway	3.14	0.0465	-1.155	AKT1,CAPN2,CDK6,ITPR2,MAPK12,MCU,PARP1,PDK2,PPP2R3A,PPP2R5A,PPP2R5E,RALA
Gap Junction Signaling	3.12	0.0529	#NUM!	ADCY5,AKT1,CSNK1A1,EGFR,ITPR2,PLCG1,PRKAR1A,RALA,TUBB3,TUBB4B
Amyloid Processing	3.07	0.104	#NUM!	AKT1,CAPN2,CSNK1A1,MAPK12,PRKAR1A
Non-Small Cell Lung Cancer Signaling	3.06	0.0833	-2.236	AKT1,CDK6,EGFR,ITPR2,PLCG1,RALA
CXCR4 Signaling	3.03	0.0559	0	ADCY5,AKT1,GNA12,GNA13,GNB1,ITPR2,MAPK12,RALA,RHOA
Chemokine Signaling	3	0.0811	-0.816	CAMK2G,MAPK12,PLCG1,PPP1CB,RALA,RHOA
EIF2 Signaling	2.94	0.05	0.378	AGO2,AKT1,EIF3E,PPP1CB,RALA,RPL12,RPL13A,RPL18A,RPL30,RPS11
GNRH Signaling	2.92	0.0539	-1.414	ADCY5,CACNA2D1,CAMK2G,EGFR,GNB1,ITPR2,MAPK12,PRKAR1A,RALA
Estrogen Receptor Signaling	2.91	0.0417	-1.387	ADCY5,AKT1,EGFR,GNA12,GNA13,GNB1,MCU,PLCG1,PPP1CB,PRKAR1A,RALA,RHOA,UQCRFS1
Opioid Signaling Pathway	2.9	0.0462	-1.508	ADCY5,AKT1,AP2A1,AP2M1,CACNA2D1,CAMK2G,GNB1,ITPR2,MAPK12,PRKAR1A,RALA
Integrin Signaling	2.87	0.049	-0.333	AKT1,ARF5,ARPC1A,ARPC1B,CAPN2,ITGA7,PLCG1,PPP1CB,RALA,RHOA
T Cell Exhaustion Signaling Pathway	2.83	0.0576	-0.447	AKT1,MAPK12,PLCG1,PPP2R3A,PPP2R5A,PPP2R5E,RALA,STAT2
EGF Signaling	2.8	0.0909	-1.342	AKT1,EGFR,ITPR2,MAPK12,PLCG1
Production of Nitric Oxide and Reactive Oxygen Species in Macrophages	2.78	0.0514	0	AKT1,MAPK12,PLCG1,PPP1CB,PPP1R14C,PPP2R3A,PPP2R5A,PPP2R5E,RHOA
Synaptic Long Term Depression	2.76	0.0511	-1.414	CACNA2D1,GNA12,GNA13,ITPR2,PLCG1,PPP2R3A,PPP2R5A,PPP2R5E,RALA
RAN Signaling	2.75	0.188	#NUM!	KPNA1,RAN,RANBP1
Systemic Lupus Erythematosus In T Cell Signaling Pathway	2.75	0.0472	-1.667	AKT1,GNA12,GNA13,MSN,PLCG1,PPP2R3A,PPP2R5A,PPP2R5E,RALA,RHOA
Cholecystokinin/Gastrin-mediated Signaling	2.74	0.0625	-1.134	EGFR,GNA12,GNA13,ITPR2,MAPK12,RALA,RHOA
Endocannabinoid Developing Neuron Pathway	2.72	0.0619	0.816	ADCY5,AKT1,GNB1,MAPK12,PRKAR1A,RALA,RHOA
Ceramide Signaling	2.71	0.0714	-1.342	AKT1,CTSD,PPP2R3A,PPP2R5A,PPP2R5E,RALA
Protein Kinase A Signaling	2.71	0.0379	-0.577	ADCY5,AKAP1,CAMK2G,GNA13,GNB1,ITPR2,PLCG1,PPP1CB,PPP1R14C,PRKAR1A,PTPRA,PTPRM,RHOA,TNNI3
Inhibition of ARE-Mediated mRNA Degradation Pathway	2.68	0.0609	1.134	AGO2,AKT1,MAPK12,PPP2R3A,PPP2R5A,PPP2R5E,PRKAR1A
Ephrin Receptor Signaling	2.61	0.0486	-0.707	ADAM10,AKT1,ARPC1A,ARPC1B,GNA12,GNA13,GNB1,RALA,RHOA
Reelin Signaling in Neurons	2.57	0.0583	-0.378	AKT1,ARPC1A,ARPC1B,CAMK2G,MAPK12,PDK2,RHOA
ERK/MAPK Signaling	2.55	0.0476	-0.707	HSPB7,PLCG1,PPP1CB,PPP1R14C,PPP2R3A,PPP2R5A,PPP2R5E,PRKAR1A,RALA
α-Adrenergic Signaling	2.54	0.0659	#NUM!	ADCY5,GNB1,ITPR2,PLCG1,PRKAR1A,RALA
IL-8 Signaling	2.54	0.0474	-0.333	AKT1,EGFR,GNA12,GNA13,GNB1,LASP1,MAPK12,RALA,RHOA
IL-1 Signaling	2.54	0.0659	#NUM!	ADCY5,GNA12,GNA13,GNB1,MAPK12,PRKAR1A
Synaptic Long Term Potentiation	2.51	0.0569	-2.646	CAMK2G,ITPR2,PLCG1,PPP1CB,PPP1R14C,PRKAR1A,RALA
Cardiac Hypertrophy Signaling	2.5	0.0437	-0.707	ADCY5,AKT1,GNA12,GNA13,GNB1,MAPK12,PLCG1,PRKAR1A,RALA,RHOA
Tight Junction Signaling	2.48	0.0506	#NUM!	AKT1,EPB41,NAPA,PPP2R3A,PPP2R5A,PPP2R5E,PRKAR1A,RHOA
Insulin Secretion Signaling Pathway	2.48	0.0433	-1.265	ADCY5,AGO2,CAMK2G,ITPR2,MAPK12,NAPA,PLCG1,PRKAR1A,SLC2A1,STAT2
p70S6K Signaling	2.47	0.056	-0.816	AKT1,EGFR,PLCG1,PPP2R3A,PPP2R5A,PPP2R5E,RALA
SAPK/JNK Signaling	2.44	0.0632	-0.816	GNA12,GNA13,GNB1,MAP3K20,MAPK12,RALA
Role of NFAT in Regulation of the Immune Response	2.37	0.0485	-2.449	AKT1,CSNK1A1,GNA12,GNA13,GNB1,ITPR2,PLCG1,RALA
ERK5 Signaling	2.36	0.0725	-2.236	AKT1,EGFR,GNA12,GNA13,RALA
Signaling by Rho Family GTPases	2.34	0.0413	-0.378	ARPC1A,ARPC1B,GNA12,GNA13,GNB1,MAP3K20,MAPK12,MSN,RHOA,SEPTIN7
Phagosome Maturation	2.33	0.0526	#NUM!	ATP6V1A,ATP6V1D,ATP6V1F,CTSD,NAPA,TUBB3,TUBB4B
AMPK Signaling	2.29	0.0435	0.378	AKT1,ARID1A,MAPK12,PPP2R3A,PPP2R5A,PPP2R5E,PRKAR1A,RAB3A,SLC2A1
Telomerase Signaling	2.29	0.0588	-0.447	AKT1,EGFR,PPP2R3A,PPP2R5A,PPP2R5E,RALA
Tryptophan Degradation X (Mammalian, via Tryptamine)	2.28	0.13	#NUM!	AKR1A1,ALDH7A1,RDH14
Actin Nucleation by ARP-WASP Complex	2.24	0.0676	-0.447	ARPC1A,ARPC1B,GNA12,RALA,RHOA
Protein Ubiquitination Pathway	2.21	0.0397	#NUM!	HSPB6,HSPB7,HSPB8,HSPH1,PSMA2,PSMB8,UBA1,UBE2M,USP47,USP9X
Glioma Signaling	2.19	0.0561	-2.236	AKT1,CAMK2G,CDK6,EGFR,PLCG1,RALA
Actin Cytoskeleton Signaling	2.19	0.0419	-1	ARPC1A,ARPC1B,BRK1,GNA12,GNA13,MSN,PPP1CB,RALA,RHOA
Axonal Guidance Signaling	2.18	0.032	#NUM!	ADAM10,AKT1,ARPC1A,ARPC1B,COPS5,GNA12,GNA13,GNB1,NTNG1,PLCG1,PRKAR1A,RALA,RHOA,TUBB3,TUBB4B
Necroptosis Signaling Pathway	2.17	0.0493	-0.378	CAMK2G,CAPN2,DNM1L,STAT2,TIMM10,TIMM9,TOMM40
Sphingosine-1-phosphate Signaling	2.15	0.055	-0.816	ADCY5,AKT1,GNA12,GNA13,PLCG1,RHOA
CD28 Signaling in T Helper Cells	2.13	0.0545	-0.816	AKT1,ARPC1A,ARPC1B,ITPR2,MAPK12,PLCG1
PEDF Signaling	2.12	0.0633	-1.342	AKT1,MAPK12,RALA,RHOA,SERPINF1
HIPPO signaling	2.12	0.0633	#NUM!	PPP1CB,PPP1R14C,PPP2R3A,PPP2R5A,PPP2R5E
Role of Tissue Factor in Cancer	2.12	0.0541	#NUM!	AKT1,EGFR,GNA12,GNA13,MAPK12,RALA
Sertoli Cell-Sertoli Cell Junction Signaling	2.11	0.0437	#NUM!	AKT1,EPB41,MAP3K20,MAPK12,PRKAR1A,RALA,TUBB3,TUBB4B
Apelin Adipocyte Signaling Pathway	2.09	0.0625	0.447	ADCY5,GPX3,GSTT2/GSTT2B,MAPK12,PRKAR1A
RAR Activation	2.05	0.0428	#NUM!	ADCY5,AKT1,ARID1A,MAPK12,PARP1,PRKAR1A,RDH13,RDH14
CCR3 Signaling in Eosinophils	2.04	0.0522	#NUM!	GNB1,ITPR2,MAPK12,PPP1CB,RALA,RHOA
Adrenomedullin signaling pathway	2.04	0.0426	-1.414	ADCY5,AKT1,C3,ITPR2,MAPK12,PLCG1,PRKAR1A,RALA
Renin-Angiotensin Signaling	2.03	0.0517	-1.342	ADCY5,ITPR2,MAPK12,PLCG1,PRKAR1A,RALA
HIF1α Signaling	1.99	0.0417	-1.89	AKT1,CAMK2G,COPS5,GPI,PLCG1,RALA,RAN,SLC2A1
mTOR Signaling	1.97	0.0415	0.447	AKT1,EIF3E,PPP2R3A,PPP2R5A,PPP2R5E,RALA,RHOA,RPS11
14-3-3-mediated Signaling	1.96	0.05	-1	AKT1,MAPK12,PLCG1,RALA,TUBB3,TUBB4B
Purine Nucleotides De Novo Biosynthesis II	1.92	0.182	#NUM!	ADSS1,ATIC
P2Y Purigenic Receptor Signaling Pathway	1.91	0.0488	-1.633	ADCY5,AKT1,GNB1,PLCG1,PRKAR1A,RALA
Glioblastoma Multiforme Signaling	1.9	0.0437	-1.633	AKT1,CDK6,EGFR,ITPR2,PLCG1,RALA,RHOA
Endocannabinoid Neuronal Synapse Pathway	1.88	0.048	0.816	ADCY5,CACNA2D1,GNB1,MAPK12,PLCG1,PRKAR1A
GABA Receptor Signaling	1.87	0.0549	#NUM!	ADCY5,AP2A1,AP2M1,CACNA2D1,GPHN
Gα12/13 Signaling	1.86	0.0476	-0.816	AKT1,GNA12,GNA13,MAPK12,RALA,RHOA
ErbB Signaling	1.85	0.0543	-1.342	AKT1,EGFR,MAPK12,PLCG1,RALA
Tec Kinase Signaling	1.85	0.0427	0	GNA12,GNA13,GNB1,MAPK12,PLCG1,RHOA,STAT2
Iron homeostasis signaling pathway	1.82	0.0465	#NUM!	ATP6V1A,ATP6V1D,ATP6V1F,EGFR,HBA1/HBA2,HBB
UVA-Induced MAPK Signaling	1.81	0.0532	#NUM!	EGFR,MAPK12,PARP1,PLCG1,RALA
Acute Phase Response Signaling	1.8	0.0417	-0.816	AKT1,C3,CRP,MAPK12,RALA,SERPINA3,SERPINF1
Apoptosis Signaling	1.79	0.0526	1.342	CAPN2,ENDOG,PARP1,PLCG1,RALA
Cell Cycle Regulation by BTG Family Proteins	1.78	0.0857	#NUM!	PPP2R3A,PPP2R5A,PPP2R5E
Cardiac Hypertrophy Signaling (Enhanced)	1.75	0.0292	-1.604	ADCY5,AKT1,CAMK2G,GNA12,GNA13,GNB1,HSPB7,ITPR2,MAP3K20,MAPK12,PLCG1,PRKAR1A,RALA,RHOA
PI3K Signaling in B Lymphocytes	1.74	0.0448	-2.449	AKT1,C3,CAMK2G,ITPR2,PLCG1,RALA
Coronavirus Replication Pathway	1.71	0.0811	#NUM!	COPG2,TUBB3,TUBB4B
Endothelin-1 Signaling	1.7	0.0398	-1.134	ADCY5,GNA12,GNA13,ITPR2,MAPK12,PLCG1,RALA
Agrin Interactions at Neuromuscular Junction	1.69	0.0597	#NUM!	EGFR,LAMA2,MAPK12,RALA
Corticotropin Releasing Hormone Signaling	1.68	0.0435	-0.447	ADCY5,CACNA2D1,ITPR2,MAPK12,PLCG1,PRKAR1A
GPCR-Mediated Integration of Enteroendocrine Signaling Exemplified by an L Cell	1.67	0.0588	-1	ADCY5,ITPR2,PLCG1,PRKAR1A
Role of MAPK Signaling in Promoting the Pathogenesis of Influenza	1.67	0.049	-0.447	ATP6V1A,ATP6V1D,ATP6V1F,MAPK12,RALA
FAK Signaling	1.66	0.0485	#NUM!	AKT1,CAPN2,EGFR,PLCG1,RALA
Clathrin-mediated Endocytosis Signaling	1.65	0.0389	#NUM!	AP2A1,AP2M1,ARPC1A,ARPC1B,DNM1L,SH3GLB1,USP9X
RhoGDI Signaling	1.65	0.0389	0	ARPC1A,ARPC1B,GNA12,GNA13,GNB1,MSN,RHOA
Ephrin B Signaling	1.63	0.0571	#NUM!	GNA12,GNA13,GNB1,RHOA
Huntington's Disease Signaling	1.61	0.0356	0	AKT1,ATP5PF,CAPN2,CTSD,DNM1L,EGFR,GNB1,NAPA
Glutaryl-CoA Degradation	1.6	0.125	#NUM!	HADH,HADHB
Methylglyoxal Degradation III	1.6	0.125	#NUM!	AKR1A1,PRXL2B
Granzyme B Signaling	1.6	0.125	#NUM!	ENDOG,PARP1
Leptin Signaling in Obesity	1.59	0.0556	#NUM!	ADCY5,AKT1,PLCG1,PRKAR1A
Regulation of Cellular Mechanics by Calpain Protease	1.59	0.0556	#NUM!	CAPN2,CDK6,EGFR,RALA
GPCR-Mediated Nutrient Sensing in Enteroendocrine Cells	1.58	0.0463	-2.236	ADCY5,CACNA2D1,ITPR2,PLCG1,PRKAR1A
FcγRIIB Signaling in B Lymphocytes	1.57	0.0548	#NUM!	AKT1,CACNA2D1,MAPK12,RALA
Relaxin Signaling	1.55	0.0405	-1	ADCY5,AKT1,GNA12,GNA13,GNB1,PRKAR1A
Lipid Antigen Presentation by CD1	1.55	0.118	#NUM!	AP2A1,AP2M1
GDNF Family Ligand-Receptor Interactions	1.55	0.0541	#NUM!	ITPR2,MAPK12,PLCG1,RALA
D-myo-inositol-5-phosphate Metabolism	1.54	0.0403	-1.342	DUSP23,PLCG1,PPP2R3A,PPP2R5A,PPP2R5E,PTPRM
NGF Signaling	1.53	0.045	-0.447	AKT1,MAPK12,PLCG1,RALA,RHOA
fMLP Signaling in Neutrophils	1.52	0.0446	-0.447	ARPC1A,ARPC1B,GNB1,ITPR2,RALA
Apelin Endothelial Signaling Pathway	1.52	0.0446	-0.447	ADCY5,AKT1,GNA13,MAPK12,RALA
Aldosterone Signaling in Epithelial Cells	1.52	0.0397	#NUM!	HSPB6,HSPB7,HSPB8,HSPH1,ITPR2,PLCG1
Choline Degradation I	1.51	0.5	#NUM!	ALDH7A1
L-cysteine Degradation III	1.51	0.5	#NUM!	MPST
Glycerol-3-phosphate Shuttle	1.51	0.5	#NUM!	GPD1
Phospholipase C Signaling	1.5	0.0338	-0.816	ADCY5,GNA13,GNB1,ITPR2,PLCG1,PPP1CB,RALA,RHOA
FLT3 Signaling in Hematopoietic Progenitor Cells	1.48	0.0513	-1	AKT1,MAPK12,RALA,STAT2
Cyclins and Cell Cycle Regulation	1.48	0.0513	#NUM!	CDK6,PPP2R3A,PPP2R5A,PPP2R5E
GP6 Signaling Pathway	1.48	0.0435	0
The Visual Cycle	1.46	0.105	#NUM!	RDH13,RDH14
Rac Signaling	1.44	0.0424	0.447	ARPC1A,ARPC1B,BRK1,RALA,RHOA
Colorectal Cancer Metastasis Signaling	1.43	0.0328	-0.707	ADCY5,AKT1,EGFR,GNB1,MAPK12,PRKAR1A,RALA,RHOA
Germ Cell-Sertoli Cell Junction Signaling	1.4	0.0373	#NUM!	AKT1,MAPK12,RALA,RHOA,TUBB3,TUBB4B
UVB-Induced MAPK Signaling	1.4	0.0612	#NUM!	AKT1,EGFR,MAPK12
Erythropoietin Signaling Pathway	1.39	0.037	-2.449	AKT1,HBA1/HBA2,HBB,ITPR2,PLCG1,RALA
UVC-Induced MAPK Signaling	1.37	0.06	#NUM!	EGFR,MAPK12,RALA
Cellular Effects of Sildenafil (Viagra)	1.37	0.0407	#NUM!	ADCY5,ITPR2,PLCG1,PPP1CB,PRKAR1A
IL-6 Signaling	1.37	0.0407	-0.447	AKT1,CRP,HSPB7,MAPK12,RALA
CCR5 Signaling in Macrophages	1.35	0.0465	#NUM!	CACNA2D1,GNB1,MAPK12,PLCG1
Systemic Lupus Erythematosus Signaling	1.35	0.0361	#NUM!	AKT1,EFTUD2,PLCG1,RALA,SART1,SNRPD3
NADH Repair	1.34	0.333	#NUM!	NAXD
Tetrahydrobiopterin Biosynthesis I	1.34	0.333	#NUM!	SPR
D-glucuronate Degradation I	1.34	0.333	#NUM!	AKR1A1
Inosine-5'-phosphate Biosynthesis II	1.34	0.333	#NUM!	ATIC
Hypusine Biosynthesis	1.34	0.333	#NUM!	EIF5A
Thiosulfate Disproportionation III (Rhodanese)	1.34	0.333	#NUM!	MPST
Thyroid Hormone Biosynthesis	1.34	0.333	#NUM!	CTSD
Tetrahydrobiopterin Biosynthesis II	1.34	0.333	#NUM!	SPR
Tyrosine Biosynthesis IV	1.34	0.333	#NUM!	PCBD2
Glutathione Redox Reactions I	1.31	0.087	#NUM!	GPX3,GSTT2/GSTT2B
Tryptophan Degradation III (Eukaryotic)	1.31	0.087	#NUM!	HADH,HADHB
Breast Cancer Regulation by Stathmin1	1.31	0.0254	-0.535	CAMK2G,CDK6,GNA13,GNB1,PPP1CB,PPP1R14C,PPP2R3A,PPP2R5A,PPP2R5E,PRKAR1A,RALA,RHOA,TUBB3,TUBB4B
Xenobiotic Metabolism CAR Signaling Pathway	1.3	0.0351	-1.633	ALDH7A1,EGFR,GSTT2/GSTT2B,PPP2R3A,PPP2R5A,PPP2R5E

## Sheet: canonical pathway_dRV-nRV
Sheet 5: The significant canonical pathways of DEPs between dRV and nRV from IPA.
Note: The significance (p-value calculated by Fisher's Exact Test) indicates an association between a specific pathway and the uploaded DEPs dataset. -log(p-value) > 1.3, significantly enriched. The ratio indicates the percentage of molecules in a pathway that are also found in the uploaded DEPs list. The z-score is a statistical measure of how closely the actual expression pattern of molecules i…
Ingenuity Canonical Pathways_dRV/nRV	-log(p-value)	Ratio	z-score	Molecules
Oxidative Phosphorylation	14.7	0.229	-4.264	ATP5F1C,COX5A,CYC1,DMAC2L,MT-CO2,MT-ND5,NDUFA10,NDUFA11,NDUFA12,NDUFA4,NDUFA9,NDUFB11,NDUFB4,NDUFB6,NDUFB7,NDUFB9,NDUFS1,NDUFS2,NDUFV2,SDHA,SDHB,UQCRQ
Sirtuin Signaling Pathway	13.5	0.125	1.177	ADAM10,ATP5F1C,CYC1,GABARAPL2,H1f0,LDHB,MAPK12,MT-ND5,NDUFA10,NDUFA11,NDUFA12,NDUFA4,NDUFA9,NDUFB11,NDUFB4,NDUFB6,NDUFB7,NDUFB9,NDUFS1,NDUFS2,NDUFV2,PARP1,PDK1,PFKM,RPTOR,SDHA,SDHB,SIRT2,SLC25A4,SLC25A5,STAT3,TIMM44,TOMM40
Mitochondrial Dysfunction	12.8	0.16	#NUM!	ATP5F1C,COX5A,CYC1,DMAC2L,HSD17B10,MAPK12,MT-CO2,MT-ND5,NDUFA10,NDUFA11,NDUFA12,NDUFA4,NDUFA9,NDUFB11,NDUFB4,NDUFB6,NDUFB7,NDUFB9,NDUFS1,NDUFS2,NDUFV2,SDHA,SDHB,TXNRD2,UQCRQ
Fatty Acid β-oxidation I	8.42	0.312	-3.162	ACSL1,ECHS1,ECI1,ECI2,EHHADH,HADH,HADHA,HADHB,HSD17B10,IVD
Glutaryl-CoA Degradation	7.22	0.438	-2.646	ACAT1,EHHADH,HADH,HADHA,HADHB,HSD17B10,L3HYPDH
Dopamine Receptor Signaling	6.63	0.167	-1.342	ADCY5,Ppp1cc,PPP1R11,PPP1R14C,PPP2R5A,PPP2R5E,PRKACB,PRKAG1,PRKAR1A,PRKAR2A,QDPR,SPR
Tryptophan Degradation III (Eukaryotic)	5.96	0.304	-2.646	ACAT1,EHHADH,HADH,HADHA,HADHB,HSD17B10,L3HYPDH
Isoleucine Degradation I	5.61	0.353	-2.449	ACAT1,ECHS1,EHHADH,HADHA,HADHB,HSD17B10
Dopamine-DARPP32 Feedback in cAMP Signaling	4.99	0.0962	-3.051	ADCY5,GUCY1B1,ITPR2,KCNJ11,PLCG1,Ppp1cc,PPP1R11,PPP1R14C,PPP2R5A,PPP2R5E,PRKACB,PRKAG1,PRKAR1A,PRKAR2A,PRKCE
α-Adrenergic Signaling	4.73	0.121	-2.236	ADCY5,GNG2,ITPR2,PHKB,PLCG1,PRKACB,PRKAG1,PRKAR1A,PRKAR2A,PRKCE,PYGB
Protein Kinase A Signaling	4.6	0.065	-1.706	ADCY5,CAMK2G,DUSP3,FLNC,GNG2,H1f0,ITPR2,MYL1,PHKB,PLCG1,Ppp1cc,PPP1R11,PPP1R14C,PRKACB,PRKAG1,PRKAR1A,PRKAR2A,PRKCE,PTPRA,PTPRM,PYGB,RHOA,RYR2,YWHAE
Insulin Secretion Signaling Pathway	4.59	0.0779	-2.357	ADCY5,AGO2,CAMK2G,DLAT,ITPR2,KCNJ11,MAPK12,PC,PDHB,PLCG1,PRKACB,PRKAG1,PRKAR1A,PRKAR2A,PRKCE,RYR2,STAT2,STAT3
CDK5 Signaling	4.26	0.108	-2.53	ADCY5,MAPK12,Ppp1cc,PPP1R11,PPP1R14C,PPP2R5A,PPP2R5E,PRKACB,PRKAG1,PRKAR1A,PRKAR2A
Fatty Acid β-oxidation III (Unsaturated, Odd Number)	4.2	0.75	#NUM!	ECI1,ECI2,EHHADH
AMPK Signaling	4.11	0.0773	-1.155	ACACA,AK1,CPT2,MAPK12,PFKM,PPM1F,PPP2R5A,PPP2R5E,PRKACB,PRKAG1,PRKAR1A,PRKAR2A,RAB1A,RAB3A,RPTOR,STIM1
ERK/MAPK Signaling	4.01	0.0794	-0.535	GRB2,HSPB1,HSPB7,PLCG1,PPP1R11,PPP1R14C,PPP2R5A,PPP2R5E,PRKACB,PRKAG1,PRKAR1A,PRKAR2A,PRKCE,STAT3,TLN2
Ketogenesis	3.94	0.364	-2	ACAT1,HADHA,HADHB,HMGCL
Endocannabinoid Developing Neuron Pathway	3.86	0.0973	1.89	ADCY5,GNG2,MAPK12,MGLL,PRKACB,PRKAG1,PRKAR1A,PRKAR2A,RHOA,RPTOR,STAT3
Cardiac β-adrenergic Signaling	3.84	0.0902	-1.667	ADCY5,GNG2,Ppp1cc,PPP1R11,PPP1R14C,PPP2R5A,PPP2R5E,PRKACB,PRKAG1,PRKAR1A,PRKAR2A,RYR2
Renin-Angiotensin Signaling	3.76	0.0948	-1	ADCY5,GRB2,ITPR2,MAPK12,PLCG1,PRKACB,PRKAG1,PRKAR1A,PRKAR2A,PRKCE,STAT3
Apelin Adipocyte Signaling Pathway	3.73	0.113	0.333	ADCY5,GSTK1,GSTT2/GSTT2B,MAPK12,PRDX6,PRKACB,PRKAG1,PRKAR1A,PRKAR2A
Amyloid Processing	3.72	0.146	#NUM!	CAPN2,MAPK12,PRKACB,PRKAG1,PRKAR1A,PRKAR2A,PRKCE
TCA Cycle II (Eukaryotic)	3.63	0.217	-1.342	DLST,MDH1,SDHA,SDHB,SUCLA2
Synaptic Long Term Potentiation	3.53	0.0894	-2.714	CAMK2G,ITPR2,PLCG1,Ppp1cc,PPP1R11,PPP1R14C,PRKACB,PRKAG1,PRKAR1A,PRKAR2A,PRKCE
Cellular Effects of Sildenafil (Viagra)	3.53	0.0894	#NUM!	ADCY5,GUCY1B1,ITPR2,MYH3,MYL1,PLCG1,Ppp1r12b,PRKACB,PRKAG1,PRKAR1A,PRKAR2A
tRNA Charging	3.39	0.154	-2.449	FARS2,HARS2,IARS2,PARS2,RARS2,YARS2
Leptin Signaling in Obesity	3.34	0.111	#NUM!	ADCY5,GRB2,PLCG1,PRKACB,PRKAG1,PRKAR1A,PRKAR2A,STAT3
Thioredoxin Pathway	3.28	0.429	#NUM!	SELENOT,TXNRD1,TXNRD2
Nitric Oxide Signaling in the Cardiovascular System	3.24	0.0968	-1.414	GUCY1B1,ITPR2,KNG1,PRKACB,PRKAG1,PRKAR1A,PRKAR2A,PRKCE,RYR2
Netrin Signaling	2.98	0.111	-1.89	ABLIM2,ABLIM3,PRKACB,PRKAG1,PRKAR1A,PRKAR2A,RYR2
GNRH Signaling	2.94	0.0719	-1.155	ADCY5,CAMK2G,EGFR,GNG2,GRB2,ITPR2,MAPK12,PRKACB,PRKAG1,PRKAR1A,PRKAR2A,PRKCE
Leucine Degradation I	2.92	0.333	#NUM!	HMGCL,IVD,MCCC2
Ketolysis	2.92	0.333	#NUM!	ACAT1,HADHA,HADHB
Endocannabinoid Neuronal Synapse Pathway	2.89	0.08	1.667	ADCY5,GNG2,MAPK12,MGLL,NDUFS2,PLCG1,PRKACB,PRKAG1,PRKAR1A,PRKAR2A
3-phosphoinositide Degradation	2.86	0.0743	-1.265	ATP1A1,DUSP23,MTM1,PIP4P2,Ppp1cc,PPP2R5A,PPP2R5E,PPTC7,PTPMT1,PTPRM,SET
Valine Degradation I	2.85	0.2	-2	ECHS1,EHHADH,HADHA,HADHB
Melatonin Signaling	2.83	0.104	-1.134	CAMK2G,PLCG1,PRKACB,PRKAG1,PRKAR1A,PRKAR2A,PRKCE
Xenobiotic Metabolism PXR Signaling Pathway	2.81	0.0694	0	CAMK2G,GSTK1,GSTM4,GSTT2/GSTT2B,Ppp1cc,PPP1R11,PPP1R14C,PRKACB,PRKAG1,PRKAR1A,PRKAR2A,PRKCE
GPCR-Mediated Integration of Enteroendocrine Signaling Exemplified by an L Cell	2.79	0.103	-1.134	ADCY5,ITPR2,PLCG1,PRKACB,PRKAG1,PRKAR1A,PRKAR2A
GPCR-Mediated Nutrient Sensing in Enteroendocrine Cells	2.77	0.0833	-1.667	ADCY5,GNG2,ITPR2,PLCG1,PRKACB,PRKAG1,PRKAR1A,PRKAR2A,PRKCE
Thrombin Signaling	2.76	0.0653	-0.632	ADCY5,ARHGEF1,CAMK2G,EGFR,GNG2,GRB2,ITPR2,MAPK12,MYL1,PLCG1,Ppp1r12b,PRKCE,RHOA
Hypusine Biosynthesis	2.72	0.667	#NUM!	DHPS,EIF5A
Semaphorin Neuronal Repulsive Signaling Pathway	2.71	0.0758	0	GUCY1B1,MYL1,NRP1,PLCG1,Ppp1r12b,PRKACB,PRKAG1,PRKAR1A,PRKAR2A,RHOA
EGF Signaling	2.59	0.109	0	EGFR,GRB2,ITPR2,MAPK12,PLCG1,STAT3
Inhibition of ARE-Mediated mRNA Degradation Pathway	2.59	0.0783	1	AGO2,MAPK12,PPP2R5A,PPP2R5E,PRKACB,PRKAG1,PRKAR1A,PRKAR2A,YWHAE
Corticotropin Releasing Hormone Signaling	2.57	0.0725	-1.667	ADCY5,GUCY1B1,ITPR2,MAPK12,PLCG1,PRKACB,PRKAG1,PRKAR1A,PRKAR2A,PRKCE
RAR Activation	2.53	0.0642	#NUM!	ADCY5,Akr1b10,AKR1B10,DHRS7C,MAPK12,PARP1,PRKACB,PRKAG1,PRKAR1A,PRKAR2A,PRKCE,SORBS3
G Beta Gamma Signaling	2.51	0.0763	-1	EGFR,GNG2,GRB2,PLCG1,PRKACB,PRKAG1,PRKAR1A,PRKAR2A,PRKCE
Neuropathic Pain Signaling In Dorsal Horn Neurons	2.47	0.0816	-2.121	CAMK2G,ITPR2,PLCG1,PRKACB,PRKAG1,PRKAR1A,PRKAR2A,PRKCE
Heme Biosynthesis from Uroporphyrinogen-III I	2.43	0.5	#NUM!	CPOX,PPOX
Methylmalonyl Pathway	2.43	0.5	#NUM!	MMUT,PCCB
Acetate Conversion to Acetyl-CoA	2.43	0.5	#NUM!	ACSL1,ACSS1
HIPPO signaling	2.42	0.0886	#NUM!	DLG1,Ppp1cc,PPP1R11,PPP1R14C,PPP2R5A,PPP2R5E,YWHAE
Sonic Hedgehog Signaling	2.41	0.154	1	PRKACB,PRKAG1,PRKAR1A,PRKAR2A
Synaptogenesis Signaling Pathway	2.37	0.0533	-1.5	ADCY5,AP2A1,ARPC1B,CAMK2G,GRB2,MAP1B,PLCG1,PRKACB,PRKAG1,PRKAR1A,PRKAR2A,PRKCE,RAB3A,RAB5B,RHOA,STXBP3
Apelin Pancreas Signaling Pathway	2.35	0.116	-0.447	MAPK12,PRKACB,PRKAG1,PRKAR1A,PRKAR2A
D-myo-inositol-5-phosphate Metabolism	2.33	0.0671	-1	ATP1A1,DUSP23,PIP4P2,PLCG1,Ppp1cc,PPP2R5A,PPP2R5E,PPTC7,PTPRM,SET
Mevalonate Pathway I	2.32	0.214	#NUM!	ACAT1,HADHA,HADHB
PFKFB4 Signaling Pathway	2.31	0.114	-1.342	PFKM,PRKACB,PRKAG1,PRKAR1A,PRKAR2A
eNOS Signaling	2.31	0.0667	-1.667	ADCY5,GUCY1B1,ITPR2,KNG1,PLCG1,PRKACB,PRKAG1,PRKAR1A,PRKAR2A,PRKCE
2-oxobutanoate Degradation I	2.22	0.4	#NUM!	MMUT,PCCB
Estrogen Receptor Signaling	2.21	0.0513	-1	ADCY5,ATP5F1C,CYC1,EGFR,GNG2,GRB2,MCU,MYL1,PLCG1,Ppp1r12b,PRKACB,PRKAG1,PRKAR1A,PRKAR2A,PRKCE,RHOA
Role of NFAT in Cardiac Hypertrophy	2.18	0.058	-1.155	ADCY5,CAMK2G,GNG2,GRB2,ITPR2,MAPK12,PLCG1,PRKACB,PRKAG1,PRKAR1A,PRKAR2A,PRKCE
Insulin Receptor Signaling	2.17	0.0677	1.667	GRB2,Ppp1cc,PPP1R11,PPP1R14C,PRKACB,PRKAG1,PRKAR1A,PRKAR2A,RPTOR
Methylglyoxal Degradation III	2.15	0.188	#NUM!	Akr1b10,AKR1B10,ZADH2
Tight Junction Signaling	2.15	0.0633	#NUM!	MYH3,MYL1,PPP2R5A,PPP2R5E,PRKACB,PRKAG1,PRKAR1A,PRKAR2A,RHOA,VAPA
Granzyme B Signaling	2.15	0.188	#NUM!	ENDOG,LMNB2,PARP1
Phototransduction Pathway	2.11	0.102	#NUM!	GUCY1B1,PRKACB,PRKAG1,PRKAR1A,PRKAR2A
Opioid Signaling Pathway	2.11	0.0546	-1.387	ADCY5,AP2A1,CAMK2G,GNG2,ITPR2,MAPK12,PDK1,PRKACB,PRKAG1,PRKAR1A,PRKAR2A,PRKCE,RYR2
Melanocyte Development and Pigmentation Signaling	2.08	0.0769	-1.134	ADCY5,GRB2,PLCG1,PRKACB,PRKAG1,PRKAR1A,PRKAR2A
IL-1 Signaling	2.08	0.0769	-0.447	ADCY5,GNG2,MAPK12,PRKACB,PRKAG1,PRKAR1A,PRKAR2A
Adrenomedullin signaling pathway	2.07	0.0585	-0.905	ADCY5,C3,GRB2,GUCY1B1,ITPR2,MAPK12,PLCG1,PRKACB,PRKAG1,PRKAR1A,PRKAR2A
Acetyl-CoA Biosynthesis I (Pyruvate Dehydrogenase Complex)	2.05	0.333	#NUM!	DLAT,PDHB
Gap Junction Signaling	2.05	0.0582	#NUM!	ADCY5,EGFR,GRB2,GUCY1B1,ITPR2,PLCG1,PRKACB,PRKAG1,PRKAR1A,PRKAR2A,PRKCE
Purine Nucleotides Degradation II (Aerobic)	2	0.167	#NUM!	ADA,GDA,NT5C1A
Superpathway of Geranylgeranyldiphosphate Biosynthesis I (via Mevalonate)	2	0.167	#NUM!	ACAT1,HADHA,HADHB
Calcium Signaling	2	0.0573	-1.89	CAMK2G,ITPR2,MCU,MYH3,MYL1,PRKACB,PRKAG1,PRKAR1A,PRKAR2A,RYR2,TNNT2
Necroptosis Signaling Pathway	1.99	0.0634	-1.667	CAMK2G,CAPN2,DNM1L,SLC25A3,SLC25A4,SLC25A5,STAT2,TIMM44,TOMM40
Gαi Signaling	1.97	0.0672	2.121	ADCY5,GNG2,GRB2,PRKACB,PRKAG1,PRKAR1A,PRKAR2A,STAT3
Reelin Signaling in Neurons	1.95	0.0667	0	ARHGEF1,ARPC1B,CAMK2G,MAP1B,MAPK12,PDK1,PDK2,RHOA
Ferroptosis Signaling Pathway	1.92	0.0661	-1.414	ACACA,GSS,HSPB1,PRKAG1,SLC3A2,STAT3,TFRC,TXNRD1
P2Y Purigenic Receptor Signaling Pathway	1.89	0.065	-1.414	ADCY5,GNG2,PLCG1,PRKACB,PRKAG1,PRKAR1A,PRKAR2A,PRKCE
Cardiac Hypertrophy Signaling	1.85	0.0524	0.577	ADCY5,GNG2,GRB2,HSPB1,MAPK12,MYL1,PLCG1,PRKACB,PRKAG1,PRKAR1A,PRKAR2A,RHOA
IGF-1 Signaling	1.85	0.0693	0	GRB2,PRKACB,PRKAG1,PRKAR1A,PRKAR2A,STAT3,YWHAE
White Adipose Tissue Browning Pathway	1.85	0.064	-1.414	ADCY5,GUCY1B1,LDHB,MAPK12,PRKACB,PRKAG1,PRKAR1A,PRKAR2A
Neuroprotective Role of THOP1 in Alzheimer's Disease	1.8	0.068	0.447	KNG1,PRKACB,PRKAG1,PRKAR1A,PRKAR2A,SERPINA3,YWHAE
BMP signaling pathway	1.77	0.0741	0	GRB2,MAPK12,PRKACB,PRKAG1,PRKAR1A,PRKAR2A
Gαs Signaling	1.76	0.0667	-1.134	ADCY5,GNG2,PRKACB,PRKAG1,PRKAR1A,PRKAR2A,RYR2
Glutathione Redox Reactions I	1.71	0.13	#NUM!	GSTK1,GSTT2/GSTT2B,PRDX6
Heme Biosynthesis II	1.69	0.222	#NUM!	CPOX,PPOX
D-myo-inositol (1,4,5,6)-Tetrakisphosphate Biosynthesis	1.68	0.0597	-0.378	ATP1A1,DUSP23,Ppp1cc,PPP2R5A,PPP2R5E,PPTC7,PTPRM,SET
D-myo-inositol (3,4,5,6)-tetrakisphosphate Biosynthesis	1.68	0.0597	-0.378	ATP1A1,DUSP23,Ppp1cc,PPP2R5A,PPP2R5E,PPTC7,PTPRM,SET
LXR/RXR Activation	1.68	0.0642	-1	ACACA,C3,CD36,ECHS1,HADH,KNG1,S100A8
Actin Cytoskeleton Signaling	1.67	0.0512	0.632	ACTN1,ARHGEF1,ARPC1B,BRK1,GRB2,KNG1,MYH3,MYL1,Ppp1r12b,RHOA,TLN2
Vitamin-C Transport	1.66	0.125	#NUM!	SELENOT,TXNRD1,TXNRD2
Superpathway of Inositol Phosphate Compounds	1.64	0.0526	-1	ATP1A1,DUSP23,PIP4P2,PLCG1,Ppp1cc,PPP2R5A,PPP2R5E,PPTC7,PTPRM,SET
Glycolysis I	1.61	0.12	#NUM!	ENO3,GAPDH,PFKM
Gluconeogenesis I	1.61	0.12	#NUM!	ENO3,GAPDH,MDH1
Glycogen Degradation II	1.6	0.2	#NUM!	AGL,PYGB
γ-glutamyl Cycle	1.6	0.2	#NUM!	GSS,OPLAH
Purine Nucleotides De Novo Biosynthesis II	1.52	0.182	#NUM!	ADSL,ADSS1
Granzyme A Signaling	1.52	0.182	#NUM!	H1f0,SET
Myc Mediated Apoptosis Signaling	1.51	0.0851	-1	PRKACB,PRKAG1,PRKAR1A,PRKAR2A
Caveolar-mediated Endocytosis Signaling	1.49	0.0714	#NUM!	COPG2,EGFR,FLNC,ITGA7,RAB5B
Production of Nitric Oxide and Reactive Oxygen Species in Macrophages	1.46	0.0514	0	MAPK12,PLCG1,PPP1R11,PPP1R14C,PPP2R5A,PPP2R5E,PRKCE,RHOA,S100A8
Glycogen Degradation III	1.45	0.167	#NUM!	AGL,PYGB
Kinetochore Metaphase Signaling Pathway	1.45	0.0625	0	Ppp1cc,PPP1R11,PPP1R14C,PPP2R5A,Ppp2r5c,PPP2R5E
ILK Signaling	1.45	0.0511	0.707	ACTN1,FLNC,MAPK12,MYH3,MYL1,NACA,PPP2R5A,PPP2R5E,RHOA
Non-Small Cell Lung Cancer Signaling	1.45	0.0694	-1	EGFR,GRB2,ITPR2,PA2G4,PLCG1
Regulation of Cellular Mechanics by Calpain Protease	1.45	0.0694	#NUM!	ACTN1,CAPN2,EGFR,GRB2,TLN2
Glutathione-mediated Detoxification	1.44	0.103	#NUM!	GSTK1,GSTM4,GSTT2/GSTT2B
Superpathway of Cholesterol Biosynthesis	1.44	0.103	#NUM!	ACAT1,HADHA,HADHB
Chemokine Signaling	1.4	0.0676	-0.447	CAMK2G,MAPK12,PLCG1,Ppp1r12b,RHOA
BEX2 Signaling Pathway	1.4	0.0676	1.342	MAPK12,PPP2R5A,PPP2R5E,STAT3,SWAP70
p70S6K Signaling	1.4	0.056	-0.447	EGFR,GRB2,PLCG1,PPP2R5A,PPP2R5E,PRKCE,YWHAE
NRF2-mediated Oxidative Stress Response	1.39	0.0497	-1	ABCC1,ABCC4,FKBP5,GSTK1,GSTM4,GSTT2/GSTT2B,HSPB8,PRKCE,TXNRD1
Guanosine Nucleotides Degradation III	1.38	0.154	#NUM!	GDA,NT5C1A
Sertoli Cell-Sertoli Cell Junction Signaling	1.36	0.0492	#NUM!	ACTN1,DLG1,GUCY1B1,MAPK12,PRKACB,PRKAG1,PRKAR1A,PRKAR2A,SPTB
HER-2 Signaling in Breast Cancer	1.34	0.0486	-0.333	COX5A,EGFR,GRB2,MT-CO2,PDK1,PLCG1,PRKCE,RPTOR,STAT3
Retinoate Biosynthesis I	1.33	0.0938	#NUM!	Akr1b10,AKR1B10,DHRS7C
Colorectal Cancer Metastasis Signaling	1.33	0.0451	0.302	ADCY5,EGFR,GNG2,GRB2,MAPK12,PRKACB,PRKAG1,PRKAR1A,PRKAR2A,RHOA,STAT3
3-phosphoinositide Biosynthesis	1.32	0.0506	-0.378	ATP1A1,DUSP23,Ppp1cc,PPP2R5A,PPP2R5E,PPTC7,PTPRM,SET
CTLA4 Signaling in Cytotoxic T Lymphocytes	1.32	0.0641	#NUM!	AP2A1,GRB2,PLCG1,PPP2R5A,PPP2R5E
L-glutamine Biosynthesis II (tRNA-dependent)	1.3	0.5	#NUM!	QRSL1
Threonine Degradation II	1.3	0.5	#NUM!	GCAT
Cardiolipin Biosynthesis II	1.3	0.5	#NUM!	PTPMT1
Inhibition of Angiogenesis by TSP1	1.3	0.0909	#NUM!	CD36,GUCY1B1,MAPK12

## Sheet: Disease & Function_cRV-nRV
Sheet 6: The diseases or functions annotations of DEPs between cRV and nRV from IPA.
Note: The significance (p-value calculated by Fisher's Exact Test) indicates an association between a specific function annotation and the uploaded DEPs dataset. -log(p-value) > 1.3, significant. The z-score is a statistical measure of how closely the actual expression pattern of molecules in our dataset compares to the pattern that is expected based on the literature for a paticular annotation. …
Categories_cRV/nRV	Diseases or Functions Annotation	p-value	Activation z-score	Molecules
Cell Morphology	Cell rounding of pheochromocytoma cell lines	0.000195		GNA12,GNA13,RHOA
Carbohydrate Metabolism,Small Molecule Biochemistry	Hydrolysis of inositol	0.000239		PITPNB,PLCG1
Humoral Immune Response,Inflammatory Response	Classical complement pathway	0.000239		C3,CRP
Protein Synthesis	Metabolism of peptide	0.000246		AKT1,CSNK1A1,GPX3,GSTT2/GSTT2B,HBB,PDK2
Nucleic Acid Metabolism,Small Molecule Biochemistry	Metabolism of purine nucleotide	0.000703		ADSS1,ATP5PF,GPD1,MDH1,RHOA
Cellular Growth and Proliferation,Organismal Development	Growth of yeast	0.000711		PLCG1,TRAK2
Drug Metabolism,Protein Synthesis	Metabolism of glutathione	0.000731		GPX3,GSTT2/GSTT2B,HBB
Nucleic Acid Metabolism	Metabolism of nucleic acid component or derivative	0.000925		ADCY5,ADSS1,ATIC,ATP5PF,DNM1L,GNB1,GPD1,MCU,MDH1,NT5C3A,RHOA
Cancer	Transformation of intestinal cell lines	0.000939		AKT1,EGFR,MAPK12
Cellular Assembly and Organization,Cellular Compromise	Retraction of cellular protrusions	0.000988	0.152	GNA12,GNA13,MSN,RHOA
Nucleic Acid Metabolism,Small Molecule Biochemistry	Metabolism of nucleotide	0.00202		ADCY5,ADSS1,ATP5PF,DNM1L,GNB1,GPD1,MCU,MDH1,RHOA
Cancer,Organismal Injury and Abnormalities	Neoplastic cell transformation of fibroblast cell lines	0.00213		AKT1,EGFR,PTPRA
Post-Translational Modification,Protein Folding	Refolding of protein	0.00232		PDCL,ST13
Protein Trafficking	Targeting of protein	0.00253		GPHN,RAN,TRAK2
Cell Morphology,Organ Morphology,Skeletal and Muscular System Development and Function,Tissue Morphology	Morphology of muscle cells	0.00294		AKAP1,AKT1,EGFR,ENDOG,HSPB8,PARP1,TNNI3
Nucleic Acid Metabolism,Small Molecule Biochemistry	Metabolism of nucleoside triphosphate	0.00333		ATP5PF,DNM1L,MCU,RHOA
Cardiovascular Disease,Organismal Injury and Abnormalities,Skeletal and Muscular Disorders	Myocardial infarction	0.00345		C3,CRP
Cell Morphology	Morphology of tumor cell lines	0.00398		GNA12,GNA13,RHOA
Cell Morphology,Nervous System Development and Function,Tissue Morphology	Morphology of neurites	0.00398		C3,GDI1,MSN,RHOA
Amino Acid Metabolism,Small Molecule Biochemistry,Vitamin and Mineral Metabolism	Metabolism of L-tetrahydrofolic acid	0.00478		ATIC,MTHFD1
Post-Translational Modification	Autoprocessing of protein	0.00478		CAPN2,PARP1
Cardiovascular System Development and Function,Organ Morphology,Organismal Development	Morphology of heart	0.00533		AKAP1,AKT1,EGFR,ENDOG,HSPB8,PARP1,TNNI3
Cancer,Organismal Injury and Abnormalities	Neoplasia of cells	0.00692		AKT1,EGFR,MAPK12,PTPRA
DNA Replication, Recombination, and Repair	DNA damage response of cells	0.00802		AKT1,PARP1
Cell Morphology,Cellular Function and Maintenance,Nervous System Development and Function,Tissue Morphology	Length of neurites	0.00818		GDI1,MSN,RHOA
Cellular Assembly and Organization,Cellular Compromise,Nervous System Development and Function	Retraction of neurites	0.00818		GNA12,GNA13,RHOA
Skeletal and Muscular System Development and Function	Contraction of smooth muscle	0.00818		RAP1GDS1,RHOA,TNNI3
Cell Death and Survival	Necrosis	0.00819	0.041	AKAP1,AKT1,C3,CAPN2,COPS5,CRP,DNM1L,EGFR,ENDOG,GNB1,GPI,HSPB6,HSPB8,ITPR2,MAPK12,MCU,PARP1,RHOA,SERPINF1,UBE2M,UPF1
Cell Signaling,Post-Translational Modification,Protein Synthesis	Serine phosphorylation of peptide	0.00906		AKT1,CSNK1A1,PDK2
Molecular Transport	Transport of divalent cations	0.00912		ATOX1,CACNA2D1,MCU,PLCG1
Cell Cycle	Arrest in G2 phase	0.00992		AKT1,RALA
Cellular Assembly and Organization	Transport of vesicles	0.011		AP2M1,ARL1,DNM1L,RAB3A
Free Radical Scavenging	Metabolism of reactive oxygen species	0.0119		AKT1,CRP,DNM1L,GPX3,HSPB6
Cancer	Cell transformation	0.0133	0	AKT1,EGFR,LGALS1,MAPK12,PTPRA,RHOA
Cell Morphology	Morphology of pheochromocytoma cell lines	0.0143		GNA12,GNA13
Cell Morphology	Enlargement of cells	0.0143		AKAP1,AKT1,EGFR,HSPB8,PARP1,RHOA
Cell Morphology,Nervous System Development and Function,Tissue Morphology	Morphology of axons	0.0143		C3,RHOA
Cell-To-Cell Signaling and Interaction,Cellular Assembly and Organization	Fusion of cells	0.0143		CAPN2,PTPRA
Amino Acid Metabolism,Small Molecule Biochemistry	Hydrolysis of L-tyrosine	0.0155		BLMH
Amino Acid Metabolism,Small Molecule Biochemistry	Hydrolysis of leucine	0.0155		BLMH
Amino Acid Metabolism,Small Molecule Biochemistry	Catabolism of glycine	0.0155		BLMH
Amino Acid Metabolism,Small Molecule Biochemistry	Hydrolysis of L-lysine	0.0155		BLMH
Amino Acid Metabolism,Small Molecule Biochemistry	Hydrolysis of L-isoleucine	0.0155		BLMH
Amino Acid Metabolism,Small Molecule Biochemistry	Hydrolysis of L-aspartic acid	0.0155		BLMH
Amino Acid Metabolism,Small Molecule Biochemistry	Hydrolysis of L-phenylalanine	0.0155		BLMH
Amino Acid Metabolism,Small Molecule Biochemistry	Catabolism of L-serine	0.0155		BLMH
Amino Acid Metabolism,Small Molecule Biochemistry	Hydrolysis of citrulline	0.0155		BLMH
Amino Acid Metabolism,Small Molecule Biochemistry	Degradation of L-threonine	0.0155		BLMH
Amino Acid Metabolism,Small Molecule Biochemistry	Degradation of citrulline	0.0155		BLMH
Amino Acid Metabolism,Small Molecule Biochemistry	Hydrolysis of L-histidine	0.0155		BLMH
Amino Acid Metabolism,Small Molecule Biochemistry	Hydrolysis of L-tryptophan	0.0155		BLMH
Amino Acid Metabolism,Small Molecule Biochemistry	Degradation of L-alanine	0.0155		BLMH
Amino Acid Metabolism,Small Molecule Biochemistry	Hydrolysis of L-alanine	0.0155		BLMH
Amino Acid Metabolism,Small Molecule Biochemistry	Hydrolysis of arginine	0.0155		BLMH
Amino Acid Metabolism,Small Molecule Biochemistry	Hydrolysis of glycine	0.0155		BLMH
Amino Acid Metabolism,Small Molecule Biochemistry	Hydrolysis of L-serine	0.0155		BLMH
Amino Acid Metabolism,Small Molecule Biochemistry	Hydrolysis of L-methionine	0.0155		BLMH
Amino Acid Metabolism,Small Molecule Biochemistry	Catabolism of L-histidine	0.0155		BLMH
Behavior	Ethanol preference	0.0155		PTPRA
Carbohydrate Metabolism,Small Molecule Biochemistry	Metabolism of N-acetylmannosamine	0.0155		RENBP
Carbohydrate Metabolism,Small Molecule Biochemistry	Catabolism of D-glucuronic acid	0.0155		AKR1A1
Cardiovascular System Development and Function,Cell-To-Cell Signaling and Interaction	Activation of vascular endothelial cells	0.0155		EGFR
Cell Cycle	Cell cycle progression of lymphoma cell lines	0.0155		AKT1
Cell Cycle,DNA Replication, Recombination, and Repair,Skeletal and Muscular System Development and Function	Spindle checkpoint of vascular smooth muscle cells	0.0155		AKT1
Cell Death and Survival,Cell Morphology,Embryonic Development,Nervous System Development and Function,Ophthalmic Disease,Organ Development,Organ Morphology,Organismal Development,Organismal Injury and Abnormalities,Tissue Development,Tissue Morphology,Visual System Development and Function	Delay in initiation of loss of photoreceptors	0.0155		SERPINF1
Cell Death and Survival,Cellular Compromise,Organismal Injury and Abnormalities,Skeletal and Muscular Disorders	Atrophy of myofiber	0.0155		AKT1
Cell Death and Survival,Nervous System Development and Function	Cell viability of Schwann cells	0.0155		AKT1
Cell Morphology	Shape of hepatoma cell lines	0.0155		RHOA
Cell Morphology,Cell-To-Cell Signaling and Interaction,Cellular Assembly and Organization	Permeability of tight junctions	0.0155		LAMA2
Cell Morphology,Cellular Assembly and Organization	Morphology of endocytotic vesicle	0.0155		DNM1L
Cell Morphology,Cellular Movement,Reproductive System Development and Function	Cell spreading of gonadal cell lines	0.0155		ITGA7
Cell Morphology,Organ Morphology,Skeletal and Muscular System Development and Function,Tissue Morphology	Size of myofiber	0.0155		AKT1
Cell-To-Cell Signaling and Interaction,Hematological System Development and Function	Aggregation of red blood cells	0.0155		LGALS1
Cell-To-Cell Signaling and Interaction,Hepatic System Development and Function	Activation of hepatocytes	0.0155		EGFR
Cell-To-Cell Signaling and Interaction,Reproductive System Development and Function	Adhesion of gonadal cell lines	0.0155		ITGA7
Cellular Assembly and Organization	Dissociation of synaptic vesicles	0.0155		GDI1
Cellular Assembly and Organization	Clustering of early endosomes	0.0155		TRAK2
Cellular Assembly and Organization,Cellular Function and Maintenance,Molecular Transport	Exocytosis of insulin secretory granules	0.0155		RALA
Cellular Assembly and Organization,Endocrine System Development and Function,Organ Morphology,Tissue Morphology	Quantity of insulin secretory granules	0.0155		RALA
Cellular Development,Nervous System Development and Function	Differentiation of glial progenitor cells	0.0155		EGFR
Cellular Growth and Proliferation,Organismal Development	Growth of Saccharomyces cerevisiae	0.0155		TRAK2
Cellular Movement	Invasion of liver cell lines	0.0155		RHOA
Infectious Diseases	Replication of murine hepatitis virus	0.0155		PRKAR1A
Inflammatory Response,Organismal Injury and Abnormalities,Skeletal and Muscular Disorders	Acute inflammation of hindpaw	0.0155		LGALS1
Molecular Transport	Leakage of H+	0.0155		DNM1L
Organ Development,Reproductive System Development and Function	Expansion of cumulus oophorus	0.0155		EGFR
Skeletal and Muscular System Development and Function	Isometric tension of ventricular myocytes	0.0155		TNNI3
Small Molecule Biochemistry,Vitamin and Mineral Metabolism	Biosynthesis of molybdenum cofactor complex	0.0155		GPHN
Tissue Morphology	Density of glial progenitor cells	0.0155		EGFR
DNA Replication, Recombination, and Repair,Nucleic Acid Metabolism,Small Molecule Biochemistry	Metabolism of nucleoside	0.0167		ATIC,NT5C3A
Small Molecule Biochemistry	Catabolism of carboxylic acid	0.0167		AKR1A1,PCCB
Protein Synthesis	Metabolism of protein	0.0179	0.152	AKT1,CAPN2,CTSD,DPP3,DPP7,EGFR,HSPB8,Rps3a1,SH3GLB1
Cancer	Transformation of epithelial cell lines	0.018		AKT1,EGFR,RHOA
Carbohydrate Metabolism,Molecular Transport,Small Molecule Biochemistry	Uptake of D-glucose	0.018		AKT1,SEPTIN7,SLC2A1
Cellular Assembly and Organization,Cellular Movement,Nervous System Development and Function	Transport of synaptic vesicles	0.018		AP2M1,DNM1L,RAB3A
Cell Morphology,Organ Morphology,Organismal Injury and Abnormalities,Skeletal and Muscular Disorders,Skeletal and Muscular System Development and Function,Tissue Morphology	Muscular hypertrophy	0.0182		AKAP1,AKT1,EGFR,HSPB8,PARP1
Cardiovascular System Development and Function,Cell Morphology,Organ Morphology,Organismal Development,Skeletal and Muscular System Development and Function,Tissue Morphology	Morphology of cardiomyocytes	0.019		AKT1,EGFR,ENDOG,HSPB8,TNNI3
Cellular Assembly and Organization	Docking of vesicles	0.0193		RAB3A,STXBP3
Post-Translational Modification	Processing of protein fragment	0.0193		CAPN2,PARP1
Molecular Transport,Protein Trafficking	Import of protein	0.0194		NUTF2,RAN,TOMM40
Cellular Development,Cellular Growth and Proliferation,Nervous System Development and Function,Tissue Development	Development of neurons	0.0197	-0.65	AKT1,DNM1L,EGFR,GDI1,GNA13,LASP1,MSN,PDLIM5,RALA,RHOA,SH3GLB1,TRAK2
Cell Morphology,Cellular Assembly and Organization,Cellular Development,Cellular Function and Maintenance,Cellular Growth and Proliferation,Nervous System Development and Function,Organismal Development,Tissue Development	Neuritogenesis	0.0227	-0.65	AKT1,DNM1L,EGFR,GDI1,GNA13,LASP1,MSN,RALA,RHOA,SH3GLB1,TRAK2
Cell Signaling,Cellular Function and Maintenance,Molecular Transport,Vitamin and Mineral Metabolism	Influx of Ca2+	0.0239		GNA12,GNA13,PLCG1
Post-Translational Modification,Protein Degradation,Protein Synthesis	Hydrolysis of protein fragment	0.0244		CAPN2,CTSD,DPP3,DPP7
Cellular Assembly and Organization,Cellular Function and Maintenance,Cellular Movement,Nervous System Development and Function	Endocytosis of synaptic vesicles	0.0249		AP2M1,DNM1L
Protein Trafficking	Interaction of protein	0.0271		AKT1,EPB41,PARP1
Cellular Function and Maintenance,Molecular Transport	Exocytosis by eukaryotic cells	0.0279		NAPA,RAB3A
Energy Production,Nucleic Acid Metabolism,Small Molecule Biochemistry	Synthesis of ATP	0.0279		DNM1L,MCU
Cell Death and Survival	Apoptosis	0.0282	-0.457	ADAM10,AKAP1,AKT1,ATOX1,C3,COPS5,CRP,DNM1L,EGFR,EIF5A,ENDOG,GNB1,GPI,ITPR2,MAPK12,PARP1,RHOA,SLC2A1,TOMM40,UBE2M
Cell Morphology,Nervous System Development and Function,Tissue Morphology	Morphology of neurons	0.0283		C3,GDI1,GNA13,MSN,RHOA
Molecular Transport	Transport of metal ion	0.0296		AKT1,ANK3,ATOX1,CACNA2D1,MCU,PLCG1
Cancer	Transformation of fibroblast cell lines	0.0304		AKT1,EGFR,PTPRA,RHOA
Cell Signaling,Molecular Transport,Vitamin and Mineral Metabolism	Transport of Ca2+	0.0306		CACNA2D1,MCU,PLCG1
Carbohydrate Metabolism	Deposition of glycogen	0.0308		AKT1
Carbohydrate Metabolism,Small Molecule Biochemistry,Vitamin and Mineral Metabolism	Synthesis of ascorbic acid	0.0308		AKR1A1
Cardiovascular System Development and Function,Cell-To-Cell Signaling and Interaction,Cellular Assembly and Organization	Cell-cell adhesion of endothelial cells	0.0308		DNM1L
Cardiovascular System Development and Function,Cellular Function and Maintenance,Organ Development,Organ Morphology,Skeletal and Muscular System Development and Function	Relaxation of ventricular myocytes	0.0308		TNNI3
Cell Cycle,Renal and Urological System Development and Function	Initiation of S phase of kidney cell lines	0.0308		CDK6
Cell Cycle,Skeletal and Muscular System Development and Function	Polyploidization of vascular smooth muscle cells	0.0308		AKT1
Cell Death and Survival,Nervous System Development and Function	Cell survival of cortical neurons	0.0308		UPF1
Cell Death and Survival,Organismal Injury and Abnormalities	Apoptosis of bone marrow-derived endothelial progenitor cells	0.0308		CRP
Cell Morphology,Cellular Assembly and Organization,Cellular Function and Maintenance	Depolarization of mitochondria	0.0308		DNM1L
Cell Morphology,Cellular Movement,Skeletal and Muscular System Development and Function	Cell spreading of vascular smooth muscle cells	0.0308		RHOA
Cell Morphology,Endocrine System Development and Function	Morphology of endocrine cell lines	0.0308		RHOA
Cell Morphology,Nervous System Development and Function,Organismal Injury and Abnormalities	Blebbing of astrocytes	0.0308		RHOA
Cell-To-Cell Signaling and Interaction	Adhesion of hepatoma cell lines	0.0308		RHOA
Cell-To-Cell Signaling and Interaction,Cellular Assembly and Organization	Cell-cell adhesion of leukemia cell lines	0.0308		DNM1L
Cell-To-Cell Signaling and Interaction,Cellular Assembly and Organization,Embryonic Development,Organ Development,Organismal Development,Skeletal and Muscular System Development and Function,Tissue Development	Fusion of myoblasts	0.0308		CAPN2
Cell-To-Cell Signaling and Interaction,Nervous System Development and Function	Activation of synapse	0.0308		RAB3A
Cell-To-Cell Signaling and Interaction,Nervous System Development and Function	Long-term potentiation of collateral synapses	0.0308		EGFR
Cell-To-Cell Signaling and Interaction,Nervous System Development and Function	Membrane repolarization during action potential	0.0308		CACNA2D1
Cell-To-Cell Signaling and Interaction,Skeletal and Muscular System Development and Function	Adhesion of vascular smooth muscle cells	0.0308		RHOA
Cellular Assembly and Organization,Cellular Compromise	Retraction of lamellipodia	0.0308		MSN
Cellular Assembly and Organization,Cellular Development,Cellular Function and Maintenance,Cellular Growth and Proliferation,Embryonic Development,Organ Development,Organismal Development,Skeletal and Muscular System Development and Function,Tissue Development	Formation of myosin filaments	0.0308		RAP1GDS1
Cellular Assembly and Organization,Cellular Function and Maintenance,Nervous System Development and Function,Tissue Morphology	Quantity of radial cellular projections	0.0308		MSN
Cellular Assembly and Organization,Nervous System Development and Function,Tissue Morphology	Quantity of neurite branches	0.0308		RHOA
Cellular Development,Reproductive System Development and Function	Differentiation of granulosa cells	0.0308		EGFR
Cellular Function and Maintenance	Hyperpolarization of pancreatic cancer cell lines	0.0308		MCU
Molecular Transport	Transport of oxygen	0.0308		HBB
Nucleic Acid Metabolism,Small Molecule Biochemistry	Metabolism of GTP	0.0308		RHOA
Organismal Functions,Skeletal and Muscular Disorders	Weakness of hindlimb	0.0308		PARP1
Post-Translational Modification	ADP ribosylation of protein	0.0308		PARP1
Skeletal and Muscular System Development and Function	Tension of myofilaments	0.0308		TNNI3
Vitamin and Mineral Metabolism	Metabolism of dihydrofolate	0.0308		ATIC
Amino Acid Metabolism,Small Molecule Biochemistry	Catabolism of amino acids	0.0344		BLMH,PCCB
Cell Death and Survival,Gastrointestinal Disease,Hepatic System Disease,Organismal Injury and Abnormalities	Apoptosis of hepatocytes	0.0344		EGFR,ENDOG
Free Radical Scavenging	Synthesis of reactive oxygen species	0.0371		AKT1,CRP,DNM1L,HSPB6
Lipid Metabolism,Molecular Transport,Small Molecule Biochemistry	Release of arachidonic acid	0.0379		LGALS1,PLCG1
Organismal Functions,Organismal Injury and Abnormalities,Tissue Morphology	Healing of wound	0.0379		CRP,EGFR
Cell Death and Survival,DNA Replication, Recombination, and Repair	Fragmentation of DNA	0.0382		AKT1,ENDOG,RHOA
Embryonic Development,Organ Development,Organismal Development,Skeletal and Muscular System Development and Function,Tissue Development	Formation of muscle	0.0382		CAPN2,PTPRA,RAP1GDS1
Cell Death and Survival	Cell death of tumor cell lines	0.0399	1.746	AKAP1,AKT1,C3,DNM1L,EGFR,ITPR2,MAPK12,MCU
Molecular Transport	Export of molecule	0.0402		ABCC4,ATOX1,RAN
Skeletal and Muscular System Development and Function	Muscle contraction	0.0431		HSPB6,RAP1GDS1,RHOA,TNNI3
Cardiovascular System Development and Function,Cellular Development,Organismal Development,Skeletal and Muscular System Development and Function,Tissue Development	Differentiation of vascular smooth muscle cells	0.0458		ITGA7
Cardiovascular System Development and Function,Skeletal and Muscular System Development and Function	Contraction of vascular smooth muscle	0.0458		RAP1GDS1
Cell Cycle,Gene Expression	Binding of Sp1 binding site	0.0458		RHOA
Cell Morphology	Size of lipid droplets	0.0458		LIPA
Cell Morphology,Cell-To-Cell Signaling and Interaction	Loss of focal adhesions	0.0458		RHOA
Cell Morphology,Cellular Assembly and Organization	Length of mitochondria	0.0458		DNM1L
Cell Morphology,Cellular Assembly and Organization,Cellular Development,Cellular Function and Maintenance,Cellular Growth and Proliferation,Embryonic Development,Nervous System Development and Function,Organ Development,Organismal Development,Tissue Development	Neuritogenesis of hippocampal neurons	0.0458		RHOA
Cell Morphology,Cellular Assembly and Organization,Cellular Development,Cellular Function and Maintenance,Cellular Growth and Proliferation,Embryonic Development,Nervous System Development and Function,Organismal Development,Tissue Development	Branching of sympathetic neurites	0.0458		RALA
Cell Morphology,Nervous System Development and Function,Neurological Disease,Tissue Morphology	Loss of axons	0.0458		C3
Cellular Assembly and Organization	Docking of dense-core vesicles	0.0458		RAB3A
Cellular Assembly and Organization	Movement of filopodia	0.0458		MSN
Cellular Assembly and Organization	Rearrangement of actin cytoskeleton	0.0458		RHOA
Cellular Assembly and Organization,Post-Translational Modification,Protein Trafficking	Binding of actin	0.0458		EPB41
Cellular Function and Maintenance,Molecular Transport	Exocytosis by chromaffin cells	0.0458		NAPA
Cellular Movement	Invasion of hepatoma cell lines	0.0458		RHOA
DNA Replication, Recombination, and Repair,Energy Production,Nucleic Acid Metabolism,Small Molecule Biochemistry	Oxidation of NADH	0.0458		GPD1
Drug Metabolism,Lipid Metabolism,Molecular Transport,Small Molecule Biochemistry	Secretion of prostaglandin E2	0.0458		LGALS1
Molecular Transport	Export of Cu2+	0.0458		ATOX1
Nucleic Acid Metabolism	Quantity of NAD+	0.0458		PARP1
Nucleic Acid Metabolism,Small Molecule Biochemistry	Metabolism of IMP	0.0458		ADSS1
Organismal Injury and Abnormalities,Renal and Urological Disease	Nephrosis	0.0458		ATP6V1A
Cardiovascular Disease,Cardiovascular System Development and Function,Cell Morphology,Organ Morphology,Organismal Development,Organismal Injury and Abnormalities,Skeletal and Muscular Disorders,Skeletal and Muscular System Development and Function,Tissue Morphology	Hypertrophy of cardiac muscle	0.0463		AKAP1,EGFR,HSPB8,PARP1
Protein Degradation,Protein Synthesis	Catabolism of protein	0.0478		CAPN2,CTSD,DPP3,DPP7,SH3GLB1
Cardiovascular System Development and Function,Cell Morphology,Embryonic Development,Organ Development,Organ Morphology,Organismal Development,Skeletal and Muscular System Development and Function,Tissue Development,Tissue Morphology	Size of cardiomyocytes	0.0489		AKT1,ENDOG
Energy Production,Molecular Transport,Nucleic Acid Metabolism,Small Molecule Biochemistry	Concentration of ATP	0.0489		DNM1L,MCU

## Sheet: Disease & Function_dRV-nRV
Sheet 7: The diseases or functions annotations of DEPs between dRV and nRV from IPA.
Note: The significance (p-value calculated by Fisher's Exact Test) indicates an association between a specific function annotation and the uploaded DEPs dataset. -log(p-value) > 1.3, significant. The z-score is a statistical measure of how closely the actual expression pattern of molecules in our dataset compares to the pattern that is expected based on the literature for a paticular annotation. …
Categories_dRV/nRV	Diseases or Functions Annotation	p-value	Activation z-score	Molecules
Gastrointestinal Disease,Hepatic System Disease,Metabolic Disease,Organismal Injury and Abnormalities	Microvesicular hepatic steatosis	1.53e-08		ACADVL,ACSL1,CPT2,DECR1,HADHA,PC,PDHB,PDK2
Energy Production,Lipid Metabolism,Small Molecule Biochemistry	Beta-oxidation of fatty acid	2.52e-08		ACADVL,CPT2,ECHS1,ECI1,ECI2,EHHADH,HADH,HADHA,HADHB
Energy Production,Lipid Metabolism,Small Molecule Biochemistry	Oxidation of lipid	3.17e-07	-0.975	ACACA,ACADVL,ACSL1,CD36,CPT2,ECHS1,ECI1,ECI2,EHHADH,HADH,HADHA,HADHB
Energy Production,Lipid Metabolism,Small Molecule Biochemistry	Oxidation of fatty acid	1.01e-06		ACADVL,ACSL1,CD36,CPT2,ECHS1,ECI1,ECI2,EHHADH,HADH,HADHA,HADHB
Nucleic Acid Metabolism,Small Molecule Biochemistry	Metabolism of purine nucleotide	1.89e-06		ADSL,ADSS1,AK1,ATP5F1C,DLST,LDHB,MCCC2,MDH1,RHOA
Small Molecule Biochemistry	Metabolism of dicarboxylic acid	3.81e-05		DLST,MDH1,PC,SDHA,SDHB,SUCLA2
Lipid Metabolism,Small Molecule Biochemistry	Fatty acid metabolism	4.72e-05	-1.546	ABCC1,ACACA,ACSL1,CD36,CPT2,CRAT,DLAT,HMGCL,KNG1,MDH1,PCCB,PCYT1A,PDHB,PITPNB,PTGES2,SDHA,SDHB,SUCLA2
Lipid Metabolism,Small Molecule Biochemistry	Metabolism of medium chain dicarboxylic acid	0.000116		MDH1,SDHA,SDHB,SUCLA2
Nucleic Acid Metabolism	Metabolism of nucleic acid component or derivative	0.000252		ADA,ADCY5,ADSL,ADSS1,AK1,ATP5F1C,DLST,DNM1L,HMGCL,LDHB,MCCC2,MCU,MDH1,NT5C1A,RHOA,SUCLA2
Lipid Metabolism,Small Molecule Biochemistry	Metabolism of succinic acid	0.000304		SDHA,SDHB,SUCLA2
Carbohydrate Metabolism,Small Molecule Biochemistry	Hydrolysis of inositol	0.000639		PITPNB,PLCG1
Small Molecule Biochemistry	Metabolism of protoporphyrinogen	0.000639		CPOX,PPOX
Cell Death and Survival	Necrosis	0.00107	-1.189	ABCC1,ACACA,ADA,ANKRD1,ATP1A1,C3,CAPN2,CDC73,DHPS,DNM1L,EGFR,ENDOG,GAPDH,GDA,HSPB1,HSPB8,ITPR2,MAP1B,MAPK12,MCU,NRP1,P4HB,PA2G4,PARP1,PDK1,PIN1,PPIA,Ppp1cc,RHOA,S100A10,SDHA,SDHB,STAT3,VAPA
Endocrine System Disorders,Gastrointestinal Disease,Metabolic Disease,Organismal Injury and Abnormalities	Experimentally-induced diabetes	0.00113		ANXA5,C3,HMGCL,HSPB1,PDLIM4,PRKCE,S100A10,SERPINA3,SERPING1
Amino Acid Metabolism,Small Molecule Biochemistry	Catabolism of amino acids	0.00116		BCKDK,BLMH,IVD,PCCB
Lipid Metabolism,Small Molecule Biochemistry	Incorporation of lipid	0.00121		ACSL1,CD36,PCYT1A
Cellular Assembly and Organization,Cellular Function and Maintenance	Organization of cytoskeleton	0.00143	0.855	CAP2,DCTN1,Dmd,DNM1L,EGFR,EHD1,GAPDH,GDA,KLHL41,KNG1,LASP1,MAP1A,MAP1B,MFN1,NCAM1,NRP1,OBSL1,PDLIM4,Ppp1cc,PRKCE,RHOA,RYR2,SLAIN2,SORBS2,STAT3,TRAK2,VAPA
Cellular Assembly and Organization,Cellular Function and Maintenance	Microtubule dynamics	0.00148	0.855	DCTN1,Dmd,DNM1L,EGFR,EHD1,GAPDH,GDA,KLHL41,KNG1,LASP1,MAP1A,MAP1B,MFN1,NCAM1,NRP1,OBSL1,Ppp1cc,PRKCE,RHOA,RYR2,SLAIN2,SORBS2,STAT3,TRAK2,VAPA
Cellular Assembly and Organization	Distribution of mitochondria	0.00169		DNM1L,MFN1,OGT
Lipid Metabolism,Molecular Transport,Small Molecule Biochemistry	Transport of phospholipid	0.00169		ABCC1,PCYT1A,PITPNB
Amino Acid Metabolism,Small Molecule Biochemistry	Metabolism of amino acids	0.00177		ADSS1,BCKDK,BLMH,IVD,PCCB,Slc25a12,TXNRD1
Cell Morphology,Cellular Assembly and Organization	Length of mitochondria	0.00189		DNM1L,MFN1
Cell Morphology,Cellular Assembly and Organization,Cellular Development,Cellular Function and Maintenance,Cellular Growth and Proliferation,Embryonic Development,Nervous System Development and Function,Organ Development,Organismal Development,Tissue Development	Neuritogenesis of hippocampal neurons	0.00189		NCAM1,RHOA
Cellular Growth and Proliferation	Cell focus formation	0.00189		LUM,MRPS18B
Cellular Growth and Proliferation,Organismal Development	Growth of yeast	0.00189		PLCG1,TRAK2
Developmental Disorder,Endocrine System Disorders,Organismal Injury and Abnormalities,Reproductive System Disease	Cryptorchidism	0.00189		MYH3,TNNT2
Lipid Metabolism,Molecular Transport,Small Molecule Biochemistry	Export of phospholipid	0.00189		ABCC1,PCYT1A
Nucleic Acid Metabolism,Small Molecule Biochemistry	Metabolism of nucleotide	0.00216		ADCY5,ADSL,ADSS1,AK1,ATP5F1C,DLST,DNM1L,LDHB,MCCC2,MCU,MDH1,RHOA
Cell Cycle	Fission of mitochondria	0.00228		DNM1L,Mff,MFN1
Organismal Injury and Abnormalities,Renal and Urological Disease	Proximal tubular toxicity	0.00247		ACAT1,GSS,HADH,HADHA,HSPB1,KNG1,S100A10,TXNRD1
Nucleic Acid Metabolism,Small Molecule Biochemistry	Biosynthesis of purine ribonucleotide	0.00288		ADSL,AK1,DNM1L,MCU
Amino Acid Metabolism,Small Molecule Biochemistry	Catabolism of neutral amino acid	0.00371		BLMH,IVD
Nucleic Acid Metabolism,Small Molecule Biochemistry	Metabolism of NAD+	0.00371		LDHB,MDH1
Small Molecule Biochemistry	Biosynthesis of 5,6,7,8-tetrahydrobiopterin	0.00371		QDPR,SPR
Cellular Compromise	Fragmentation of mitochondria	0.00381		DNM1L,MFN1,VPS35
DNA Replication, Recombination, and Repair,Nucleic Acid Metabolism,Small Molecule Biochemistry	Metabolism of nucleoside	0.00381		ADA,AK1,NT5C1A
Lipid Metabolism,Molecular Transport,Small Molecule Biochemistry	Export of lipid	0.00381		ABCC1,CD36,PCYT1A
Cell Morphology,Cellular Assembly and Organization,Cellular Development,Cellular Function and Maintenance,Cellular Growth and Proliferation,Embryonic Development,Nervous System Development and Function,Organismal Development,Tissue Development,Tissue Morphology	Density of dendritic spines	0.00443	-1.491	DNM1L,GDA,MFN1,RHOA,RYR2
Cell Death and Survival	Cell death of tumor cell lines	0.00444	-0.378	ACACA,C3,CDC73,DHPS,DNM1L,EGFR,GAPDH,HSPB1,ITPR2,MAPK12,MCU,PA2G4,PPIA,STAT3
Cellular Development,Skeletal and Muscular System Development and Function,Tissue Development	Differentiation of muscle cells	0.00448	2	CSRP3,EIF5A,ITGA7,Ppp1cc
Nervous System Development and Function	Neuroprotection of brain	0.00584		CAPN2,SIRT2,STAT3
Amino Acid Metabolism,Small Molecule Biochemistry	Catabolism of branched chain amino acids	0.00608		BCKDK,IVD
Cellular Assembly and Organization	Morphogenesis of mitochondria	0.00608		DNM1L,MFN1
Cellular Assembly and Organization,Cellular Function and Maintenance	Bundling of microtubules	0.00608		MAP1A,MAP1B
Endocrine System Disorders,Gastrointestinal Disease,Hepatic System Disease,Metabolic Disease,Organismal Injury and Abnormalities	Insulin resistance of liver	0.00608		ACACA,PRKCE
Lipid Metabolism,Small Molecule Biochemistry	Incorporation of oleic acid	0.00608		ACSL1,CD36
Small Molecule Biochemistry	Synthesis of heme	0.00608		CPOX,PPOX
Nervous System Development and Function,Tissue Morphology	Density of neurons	0.00642	-1.644	DNM1L,GDA,MFN1,PRKCE,RHOA,RYR2
Carbohydrate Metabolism,Lipid Metabolism,Molecular Transport,Small Molecule Biochemistry	Quantity of phosphoinositide	0.00706		ADA,KNG1,MTM1
Energy Production	Consumption of oxygen	0.00706		MPC2,OGT,PDK1
Cancer,Organismal Injury and Abnormalities	Neoplastic cell transformation of fibroblast cell lines	0.00841		EGFR,PTPRA,STAT3
Small Molecule Biochemistry	Metabolism of monocarboxylic acid	0.00841		KYAT1,LDHB,PC
Cancer,Organismal Injury and Abnormalities	Neoplastic cell transformation of epithelial cell lines	0.00896		EGFR,STAT3
Carbohydrate Metabolism,Lipid Metabolism,Small Molecule Biochemistry	Hydrolysis of phosphatidylinositol 4,5-diphosphate	0.00896		KNG1,PLCG1
DNA Replication, Recombination, and Repair,Energy Production,Nucleic Acid Metabolism,Small Molecule Biochemistry	Oxidation of NADPH	0.00896		FDXR,TXNRD1
Free Radical Scavenging,Small Molecule Biochemistry	Catabolism of hydrogen peroxide	0.00896		PRDX6,TXNRD1
Post-Translational Modification	O-glycosylation of protein	0.00896		OGT,TRAK2
Cell Death and Survival	Apoptosis	0.00906	-1.245	ACACA,ADA,ADAM10,ANKRD1,ANXA5,ATP1A1,C3,CDC73,DHPS,DNM1L,EGFR,EIF5A,ENDOG,GAPDH,HSPB1,ITPR2,MAP1B,MAPK12,MFN1,NRP1,P4HB,PA2G4,PARP1,PIN1,PPM1F,PRDX6,PRKCE,RHOA,S100A10,SIRT2,STAT3,TOMM40
Protein Trafficking	Targeting of protein	0.00991		GPHN,SYNGR1,TRAK2
Cardiovascular System Development and Function,Embryonic Development,Organ Development,Organismal Development,Tissue Development	Cardiogenesis	0.0104		C10orf71,EGFR,ENDOG,LMOD2,NCAM1,RAB1A
Carbohydrate Metabolism,Small Molecule Biochemistry	Metabolism of amino sugar	0.0123		HEXB,OGT
Cell Morphology,Organismal Injury and Abnormalities	Blebbing	0.0123		HSPB1,RHOA
Cellular Development,Skeletal and Muscular System Development and Function,Tissue Development	Differentiation of myotube	0.0123		CSRP3,Ppp1cc
DNA Replication, Recombination, and Repair,Nucleic Acid Metabolism,Small Molecule Biochemistry	Metabolism of adenosine	0.0123		ADA,NT5C1A
Lipid Metabolism,Nucleic Acid Metabolism,Small Molecule Biochemistry	Synthesis of acetyl-coenzyme A	0.0123		DLAT,PDHB
Organismal Injury and Abnormalities,Renal and Urological Disease	Acute renal failure	0.0123		ATP1A1,HEXB
Post-Translational Modification	Autoprocessing of protein	0.0123		CAPN2,PARP1
Cancer	Transformation of fibroblast cell lines	0.0125	0.664	EGFR,GRB2,PRKACB,PTPRA,RHOA,STAT3
Cancer	Transformation of epithelial cell lines	0.0126	0.152	EGFR,GRB2,RHOA,STAT3
Cardiovascular System Development and Function,Organismal Development	Formation of neointima	0.0133		CAMK2G,GUCY1B1,STAT3
Nervous System Development and Function,Organ Morphology,Organismal Development	Morphology of brain	0.0133		KNG1,VPS35,YWHAE
Protein Synthesis	Metabolism of peptide	0.0145		GSS,GSTT2/GSTT2B,PDK1,PDK2,PRKCE
Lipid Metabolism,Molecular Transport,Small Molecule Biochemistry	Transport of long chain fatty acid	0.0153		ACSL1,CD36,CPT2
Small Molecule Biochemistry	Metabolism of oxalacetic acid	0.0162		MDH1,PC
Cellular Assembly and Organization	Development of cytoplasm	0.0165	2.162	DNM1L,GDA,MAP1B,MFN1,PDLIM4,RAB5B,RHOA
Post-Translational Modification	Phosphorylation of protein	0.0169		BCKDK,CAMK2G,EGFR,MAPK12,OGT,PDK1,PDK2,PHKB,PIN1,PLCG1,PRKACB,RPTOR,STK39
Molecular Transport	Transport of cation	0.0171		ABCC1,ANK3,ATP1A1,DLG1,KCNJ11,MCU,PLCG1,RYR2,SLC44A1,STK39
Cell Death and Survival	Cell death of brain	0.0173	-0.194	GAPDH,GDA,HSPB1,MAP1B,P4HB,PIN1,SDHA,SDHB,VAPA
Lipid Metabolism,Molecular Transport,Small Molecule Biochemistry	Transport of lipid	0.0177	-1.98	ABCC1,ACSL1,CD36,CPT2,PCYT1A,PITPNB
Nucleic Acid Metabolism,Small Molecule Biochemistry	Metabolism of nucleoside triphosphate	0.018		ATP5F1C,DNM1L,MCU,RHOA
Cell Death and Survival	Cell death of pheochromocytoma cell lines	0.0192	0.113	EGFR,GAPDH,HSPB1,MAPK12,MCU,PA2G4,PPIA,STAT3
Energy Production,Molecular Transport,Nucleic Acid Metabolism,Small Molecule Biochemistry	Concentration of ATP	0.0196		DNM1L,MCU,PDK1
Cell Death and Survival	Cell death of stem cells	0.0205		DNM1L,GAPDH
Cellular Assembly and Organization,Molecular Transport,Protein Trafficking	Mitochondrial import of protein	0.0205		Mff,TOMM40
Molecular Transport	Transport of molecule	0.0207	-0.943	ABCC1,ABCC4,ACSL1,ADA,AK1,ANK3,ATP1A1,CD36,CPT2,DLG1,KCNJ11,KNG1,LASP1,MCU,Mff,PCYT1A,PITPNB,PLCG1,RAB3A,RYR2,SLC3A2,SLC44A1,STK39,TFRC,TIMM44,TOMM40,TRAK2,VAPA
Cellular Development	Differentiation of nervous system	0.021	1.195	Cops2,Dmd,EGFR,MAP1B,NCAM1,Ppp1cc,PTPRA,RHOA,SIRT2,STAT3
Free Radical Scavenging,Small Molecule Biochemistry	Metabolism of hydrogen peroxide	0.022		PRDX6,PRKCE,TXNRD1
Free Radical Scavenging	Metabolism of reactive oxygen species	0.0242	0.106	DNM1L,PDK1,PRDX6,PRKCE,STAT3,TXNRD1
Nucleic Acid Metabolism,Small Molecule Biochemistry	Metabolism of ribonucleotide	0.0245		ADSS1,AK1,ATP5F1C
Cell Death and Survival	Apoptosis of tumor cell lines	0.0246	-0.033	ACACA,C3,CDC73,DHPS,EGFR,HSPB1,ITPR2,MAPK12,PA2G4,STAT3
Cell Death and Survival	Neuronal cell death	0.025	-0.14	ABCC1,ADA,CAPN2,GAPDH,GDA,HSPB1,MAP1B,P4HB,PARP1,PDK1,PIN1,Ppp1cc,RHOA,SDHA,SDHB,STAT3,VAPA
Amino Acid Metabolism,Small Molecule Biochemistry	Metabolism of sulfur amino acid	0.0251		BLMH,TXNRD1
Cardiovascular System Development and Function,Organismal Development	Development of artery	0.0251		RPTOR,STAT3
Cellular Compromise	Dysfunction of mitochondria	0.0251		SDHA,SDHB
Cellular Development,Cellular Growth and Proliferation,Organ Development,Renal and Urological System Development and Function	Proliferation of mesangial cells	0.0251		KNG1,STAT3
Amino Acid Metabolism,Small Molecule Biochemistry	Catabolism of glycine	0.0253		BLMH
Amino Acid Metabolism,Small Molecule Biochemistry	Hydrolysis of L-lysine	0.0253		BLMH
Amino Acid Metabolism,Small Molecule Biochemistry	Hydrolysis of L-isoleucine	0.0253		BLMH
Amino Acid Metabolism,Small Molecule Biochemistry	Hydrolysis of L-aspartic acid	0.0253		BLMH
Amino Acid Metabolism,Small Molecule Biochemistry	Hydrolysis of L-phenylalanine	0.0253		BLMH
Amino Acid Metabolism,Small Molecule Biochemistry	Degradation of citrulline	0.0253		BLMH
Amino Acid Metabolism,Small Molecule Biochemistry	Hydrolysis of arginine	0.0253		BLMH
Amino Acid Metabolism,Small Molecule Biochemistry	Hydrolysis of glycine	0.0253		BLMH
Amino Acid Metabolism,Small Molecule Biochemistry	Catabolism of L-histidine	0.0253		BLMH
Amino Acid Metabolism,Small Molecule Biochemistry	Hydrolysis of L-tyrosine	0.0253		BLMH
Amino Acid Metabolism,Small Molecule Biochemistry	Hydrolysis of leucine	0.0253		BLMH
Amino Acid Metabolism,Small Molecule Biochemistry	Catabolism of leucine	0.0253		IVD
Amino Acid Metabolism,Small Molecule Biochemistry	Catabolism of L-serine	0.0253		BLMH
Amino Acid Metabolism,Small Molecule Biochemistry	Hydrolysis of citrulline	0.0253		BLMH
Amino Acid Metabolism,Small Molecule Biochemistry	Degradation of L-threonine	0.0253		BLMH
Amino Acid Metabolism,Small Molecule Biochemistry	Hydrolysis of L-histidine	0.0253		BLMH
Amino Acid Metabolism,Small Molecule Biochemistry	Hydrolysis of L-tryptophan	0.0253		BLMH
Amino Acid Metabolism,Small Molecule Biochemistry	Degradation of L-alanine	0.0253		BLMH
Amino Acid Metabolism,Small Molecule Biochemistry	Hydrolysis of L-alanine	0.0253		BLMH
Amino Acid Metabolism,Small Molecule Biochemistry	Hydrolysis of L-serine	0.0253		BLMH
Amino Acid Metabolism,Small Molecule Biochemistry	Hydrolysis of L-methionine	0.0253		BLMH
Behavior	Ethanol preference	0.0253		PTPRA
Carbohydrate Metabolism,Lipid Metabolism,Molecular Transport,Small Molecule Biochemistry	Quantity of phosphatidylinositol-3-phosphate	0.0253		MTM1
Carbohydrate Metabolism,Lipid Metabolism,Molecular Transport,Small Molecule Biochemistry	Export of phosphatidylcholine	0.0253		PCYT1A
Carbohydrate Metabolism,Lipid Metabolism,Small Molecule Biochemistry	Incorporation of phosphatidylcholine	0.0253		PCYT1A
Cardiovascular System Development and Function,Cell Morphology,Cellular Development,Organismal Development,Tissue Development	Tubulation of microvascular endothelial cells	0.0253		NRP1
Cardiovascular System Development and Function,Cell-To-Cell Signaling and Interaction	Activation of vascular endothelial cells	0.0253		EGFR
Cardiovascular System Development and Function,Nervous System Development and Function,Organ Morphology,Organismal Development,Tissue Morphology	Diameter of basilar artery	0.0253		KNG1
Cardiovascular System Development and Function,Organ Development	Cardioprotection of muscle cell lines	0.0253		SLC25A4
Cardiovascular System Development and Function,Organ Development	Cardioprotection of heart cell lines	0.0253		SLC25A4
Cardiovascular System Development and Function,Organismal Development,Skeletal and Muscular System Development and Function	Muscularization of arteriole	0.0253		RPTOR
Cardiovascular System Development and Function,Organismal Development,Tissue Morphology	Quantity of sinusoid	0.0253		SERPING1
Cardiovascular System Development and Function,Tissue Morphology	Relaxation of mesenteric artery	0.0253		KNG1
Cell Morphology	Length of pseudopodia	0.0253		KLHL41
Cell Morphology	Shape of hepatoma cell lines	0.0253		RHOA
Cell Morphology,Cell-To-Cell Signaling and Interaction,Cellular Assembly and Organization	Permeability of tight junctions	0.0253		LAMA2
Cell Morphology,Cellular Assembly and Organization	Morphology of endocytotic vesicle	0.0253		DNM1L
Cell Morphology,Cellular Compromise	Collapse of actin cytoskeleton	0.0253		SORBS2
Cell Morphology,Cellular Movement,Reproductive System Development and Function	Cell spreading of gonadal cell lines	0.0253		ITGA7
Cell-To-Cell Signaling and Interaction	Binding of adenocarcinoma cell lines	0.0253		NRP1
Cell-To-Cell Signaling and Interaction	Binding of eye cell lines	0.0253		ANXA5
Cell-To-Cell Signaling and Interaction,Cellular Assembly and Organization,Cellular Development,Cellular Function and Maintenance,Cellular Growth and Proliferation,Nervous System Development and Function,Tissue Development	Formation of excitatory synapses	0.0253		SORBS2
Cell-To-Cell Signaling and Interaction,Cellular Assembly and Organization,Cellular Movement,Nervous System Development and Function	Chemorepulsion of sensory axons	0.0253		NRP1
Cell-To-Cell Signaling and Interaction,Hepatic System Development and Function	Activation of hepatocytes	0.0253		EGFR
Cell-To-Cell Signaling and Interaction,Lipid Metabolism,Molecular Transport,Small Molecule Biochemistry	Accumulation of 2-arachidonoylglycerol	0.0253		MGLL
Cell-To-Cell Signaling and Interaction,Reproductive System Development and Function	Adhesion of gonadal cell lines	0.0253		ITGA7
Cellular Assembly and Organization	Clustering of early endosomes	0.0253		TRAK2
Cellular Assembly and Organization	Binding of membrane surface	0.0253		PRKCE
Cellular Assembly and Organization	Binding of microsomal membrane	0.0253		GAPDH
Cellular Assembly and Organization	Fusion of GLUT4 vesicles	0.0253		TBC1D4
Cellular Assembly and Organization,Nervous System Development and Function,Tissue Morphology	Density of synaptic vesicles	0.0253		PRKCE
Cellular Development,Cellular Growth and Proliferation,Connective Tissue Development and Function,Tissue Development	Cell focus formation of fibroblasts	0.0253		MRPS18B
Cellular Development,Nervous System Development and Function	Differentiation of glial progenitor cells	0.0253		EGFR
Cellular Growth and Proliferation,Organismal Development	Growth of Saccharomyces cerevisiae	0.0253		TRAK2
Cellular Movement	Cell movement of adenocarcinoma cell lines	0.0253		NRP1
Cellular Movement	Invasion of liver cell lines	0.0253		RHOA
Dermatological Diseases and Conditions,Inflammatory Disease,Inflammatory Response,Organismal Injury and Abnormalities	Acute inflammation of skin	0.0253		KNG1
DNA Replication, Recombination, and Repair,Nucleic Acid Metabolism,Small Molecule Biochemistry	Biosynthesis of inosine	0.0253		AK1
Drug Metabolism,Molecular Transport	Transmembrane transport of glutathione	0.0253		ABCC1
Drug Metabolism,Small Molecule Biochemistry	Molar ratio of glutathione	0.0253		ABCC1
Embryonic Development,Nervous System Development and Function,Organ Development,Organismal Development,Tissue Development	Development of thalamus	0.0253		NCAM1
Free Radical Scavenging,Lipid Metabolism,Molecular Transport,Small Molecule Biochemistry	Accumulation of phospholipid hydroperoxide	0.0253		PRDX6
Hematological System Development and Function	Exudation of plasma	0.0253		KNG1
Infectious Diseases	Replication of murine hepatitis virus	0.0253		PRKAR1A
Lipid Metabolism,Molecular Transport,Small Molecule Biochemistry	Deposition of triacylglycerol	0.0253		PCYT1A
Lipid Metabolism,Molecular Transport,Small Molecule Biochemistry	Efflux of phospholipid	0.0253		ABCC1
Lipid Metabolism,Nucleic Acid Metabolism,Small Molecule Biochemistry	Activation of 5, 6-dichloro-7,7,7-trifluoro-4-thia-5-heptenoyl-coenzyme A	0.0253		HADHA
Lipid Metabolism,Small Molecule Biochemistry	Incorporation of diacylglycerol	0.0253		CD36	DAG
Lipid Metabolism,Small Molecule Biochemistry	Incorporation of linoleic acid	0.0253		ACSL1
Lipid Metabolism,Small Molecule Biochemistry	Lipogenesis by hepatocytes	0.0253		ACACA
Lipid Metabolism,Small Molecule Biochemistry	Mass of phosphatidylcholine	0.0253		PCYT1A
Lipid Metabolism,Small Molecule Biochemistry	Metabolism of very long chain fatty acid	0.0253		ACSL1
Lipid Metabolism,Small Molecule Biochemistry	Incorporation of choline	0.0253		PCYT1A
Molecular Transport	Leakage of H+	0.0253		DNM1L
Nucleic Acid Metabolism,Small Molecule Biochemistry,Vitamin and Mineral Metabolism	Metabolism of coenzyme A	0.0253		MCCC2
Organ Development,Reproductive System Development and Function	Expansion of cumulus oophorus	0.0253		EGFR
Organismal Injury and Abnormalities,Renal and Urological Disease	Gentamicin-induced renal injury	0.0253		HEXB
Respiratory System Development and Function	Reactivity of airway	0.0253		KNG1
Skeletal and Muscular System Development and Function	Isometric tension of papillary muscle	0.0253		TNNT2
Small Molecule Biochemistry	Biosynthesis of protoporphyrinogen	0.0253		CPOX
Small Molecule Biochemistry,Vitamin and Mineral Metabolism	Biosynthesis of molybdenum cofactor complex	0.0253		GPHN
Tissue Morphology	Density of glial progenitor cells	0.0253		EGFR
Organismal Development	Growth of organism	0.0257	0.555	DNM1L,NCAM1,PLCG1,STAT3,TRAK2
Cell Morphology,Cellular Assembly and Organization,Cellular Function and Maintenance	Formation of cellular protrusions	0.0266	0.259	Dmd,DNM1L,EGFR,EHD1,GDA,KLHL41,KNG1,LASP1,MAP1B,MFN1,NCAM1,OBSL1,RHOA,RYR2,SORBS2,TRAK2,VAPA
Lipid Metabolism,Molecular Transport,Small Molecule Biochemistry	Transport of fatty acid	0.0267		ABCC1,ACSL1,CD36,CPT2
Cellular Development,Cellular Growth and Proliferation,Nervous System Development and Function,Tissue Development	Outgrowth of neurites	0.0278	0.723	DHPS,DNM1L,EGFR,EIF5A,MAP1B,NCAM1,RHOA,SET,STAT3,SYNGR1,VAPA
Nucleic Acid Metabolism,Small Molecule Biochemistry	Synthesis of purine nucleotide	0.0286		ADSL,AK1,DNM1L,MCU
Carbohydrate Metabolism	Catabolism of glycogen	0.0302		AGL,PYGB
Lipid Metabolism,Molecular Transport,Small Molecule Biochemistry	Efflux of lipid	0.0302		ABCC1,CD36
Nervous System Development and Function	Neuroprotection of cerebral cortex cells	0.0302		CAPN2,STAT3
Cardiovascular System Development and Function,Tissue Development	Development of cardiovascular tissue	0.0307	0	KNG1,NRP1,RPTOR,STAT3
Cell Signaling,Post-Translational Modification,Protein Synthesis	Serine phosphorylation of peptide	0.033		PDK1,PDK2,PRKCE
Cancer,Organismal Injury and Abnormalities	Neoplasia of cells	0.0351		EGFR,MAPK12,PTPRA,STAT3
Cell Morphology,Cellular Function and Maintenance	Transmembrane potential of mitochondria	0.0351	1.165	DNM1L,PARP1,PDK1,PRKCE
Molecular Transport	Export of molecule	0.0351		ABCC1,ABCC4,CD36,PCYT1A
Carbohydrate Metabolism,Energy Production,Small Molecule Biochemistry	Metabolism of pyruvic acid	0.0357		KYAT1,PC
Cell Death and Survival	Cell death of striatal neurons	0.0357		SDHA,SDHB
Cell Morphology,Nervous System Development and Function,Tissue Morphology	Morphology of axons	0.0357		C3,RHOA
Cell-To-Cell Signaling and Interaction,Cellular Assembly and Organization	Fusion of cells	0.0357		CAPN2,PTPRA
Cellular Assembly and Organization,Cellular Function and Maintenance	Stabilization of microtubules	0.0357		MAP1A,MAP1B
Lipid Metabolism,Small Molecule Biochemistry	Metabolism of long chain fatty acid	0.0357		ACSL1,CD36
Cardiovascular System Development and Function	Morphology of cardiovascular system	0.036		C10orf71,CSRP3,EGFR,ENDOG,HSPB8,KNG1,PARP1,RYR2
Carbohydrate Metabolism	Hydrolysis of carbohydrate	0.0362		KNG1,PITPNB,PLCG1
Cell Morphology,Cellular Compromise	Collapse of growth cone	0.0362		KNG1,NRP1,RHOA
Cell Morphology,Cellular Assembly and Organization,Cellular Development,Cellular Function and Maintenance,Cellular Growth and Proliferation,Nervous System Development and Function,Organismal Development,Tissue Development	Neuritogenesis	0.0366	0.337	Dmd,DNM1L,EGFR,EHD1,GDA,LASP1,MAP1B,MFN1,NCAM1,OBSL1,RHOA,RYR2,SORBS2,TRAK2,VAPA
Molecular Transport	Transport of metal ion	0.0372		ANK3,ATP1A1,DLG1,KCNJ11,MCU,PLCG1,RYR2,STK39
Hematological System Development and Function	Hemostasis	0.0395		ANXA5,C3,KNG1
Cancer	Cell transformation	0.0398	0.543	EGFR,GRB2,MAPK12,PRKACB,PTPRA,RHOA,STAT3
Cell Death and Survival	Apoptosis of central nervous system cells	0.0414	0.44	DNM1L,GAPDH,MAP1B,P4HB,PIN1
Amino Acid Metabolism,Small Molecule Biochemistry	Metabolism of serine family amino acid	0.0415		BLMH,TXNRD1
Cancer	Transformation of intestinal cell lines	0.0415		EGFR,MAPK12
Carbohydrate Metabolism,Molecular Transport,Small Molecule Biochemistry	Accumulation of inositol phosphate	0.0415		KNG1,PLCG1
Cell Death and Survival	Cell death of central nervous system cells	0.0438	-0.8	DNM1L,GAPDH,GDA,HSPB1,MAP1B,P4HB,PIN1,VAPA
Cardiovascular System Development and Function,Cellular Development,Cellular Growth and Proliferation,Embryonic Development,Organ Development,Organismal Development,Skeletal and Muscular System Development and Function,Tissue Development	Proliferation of cardiomyocytes	0.0465		EGFR,NCAM1,RAB1A
Cellular Assembly and Organization,Tissue Development	Polymerization of filaments	0.0465		GDA,MAP1B,RHOA
Cardiovascular System Development and Function,Cellular Development,Cellular Growth and Proliferation,Embryonic Development,Organ Development,Organismal Development,Skeletal and Muscular System Development and Function,Tissue Development	Proliferation of ventricular myocytes	0.0476		EGFR,RAB1A
Cellular Assembly and Organization	Docking of vesicles	0.0476		RAB3A,STXBP3
Cellular Assembly and Organization,Cellular Function and Maintenance,Tissue Development	Polymerization of microtubules	0.0476		GDA,MAP1B
Post-Translational Modification	Processing of protein fragment	0.0476		CAPN2,PARP1
Molecular Transport	Transport of ion	0.048		ABCC1,ANK3,ATP1A1,DLG1,KCNJ11,LASP1,MCU,PLCG1,RYR2,SLC44A1,STK39
Cell Death and Survival,Neurological Disease,Organismal Injury and Abnormalities	Cell death of cerebral cortex cells	0.0491	-1.03	GAPDH,GDA,HSPB1,MAP1B,P4HB,PIN1,VAPA
